# Supplementary material for: Male apoE*3‐Leiden.CETP mice on high‐fat high‐cholesterol diet exhibit a biphasic dyslipidemic response, mimicking the changes in plasma lipids observed through life in men
Source: Physiol Rep. 2017 Oct 16;5(19):e13376. doi: 10.14814/phy2.13376 (PMC5641925; doi:10.14814/phy2.13376)
Supplement: Supplementary file 2 — Table S1. Summary of results from the mixed modeling analysis. [file PHY2-5-e13376-s002.xlsx]

## Sheet: Blad1
Parameter	Selected Model	R2m	R2c	Timepoint Min/Max
FI	food intake ~ weeks^2 + (weeks^2 | subject)	0.03	0.34	Min at 13 wks
BW	bodyweight ~ weeks^3 + (weeks^3 | subject)	0.47	0.98	Max at 18 wks
TG	plasma TG ~ weeks^3 + (weeks^3 | subject)	0.19	0.9	Max at 18 wks		(note: R2s calculated after square root data transformation)
TC	plasma TC ~ weeks^2 + (weeks^2 | subject)	0.5	0.87	Max at 18 wks
HDLC	plasma HDLC ~ weeks^3 + ( weeks^2 | subject)	0.14	0.57	Max at 9 wks
nonHDLC	plasma nonHDLC ~ weeks^2 + (weeks^2 | subject)	0.5	0.83	Max at 20 wks
Gluc	plasma gluc ~ weeks^3 + (1 | subject)	0.18	0.28	Max at 6 wks
Insulin	plasma insulin ~ weeks^3 + (weeks^3 | subject)	0.28	0.8	Max at 10 wks
EGP	egp ~ weeks^2 + (1 | subject)	0.53	0.53	Min at 17 wks
InsSens	ins_sens ~ 1 + (1 | subject)	0	0.41	-
HepIns	hep_ins_sens ~ 1 + (1 | subject)	0	0.15	-
PerIns	per_ins_sens ~ weeks^2 + (1 | subject)	0.16	0.47	Min at 15 wks
FecW	fec_wght ~ 1 + (1 | subject)	0	0.37	-
FecBA	fec_ba ~ weeks^2 + (weeks | subject)	0.02	0.69	Min at 13 wks
FecNS	fec_ns ~ weeks^2 + (weeks | subject)	0.18	0.75	Min at -4 wks
When leaving individuals out that did not complete full trial
Parameter	Selected Model	R2m	R2c	Timepoint Min/Max
FI	food intake ~ weeks^2 + (weeks^2 | subject)	0.03	0.34	Min at 14 wks
BW	bodyweight ~ weeks^3 + (weeks^3 | subject)	0.58	0.98	-
TG	plasma TG ~ weeks^3 + (weeks^3 | subject)	0.23	0.84	Max at 18 wks		(note: R2s calculated after square root data transformation)
TC	plasma TC ~ weeks^2 + (weeks^2 | subject)	0.52	0.86	Max at 19 wks
HDLC	plasma HDLC ~ weeks^3 + ( weeks^2 | subject)	0.15	0.56	Max at 9 wks
nonHDLC	plasma nonHDLC ~ weeks^2 + (weeks^2 | subject)	0.52	0.82	Max at 21 wks
Gluc	plasma gluc ~ weeks^3 + (weeks | subject)	0.2	0.33	Max at 6 wks
Insulin	plasma insulin ~ weeks^3 + (weeks^3 | subject)	0.26	0.83	Max at 10 wks
EGP	egp ~ weeks^2 + (1 | subject)	0.53	0.53	Min at 17 wks
InsSens	ins_sens ~ 1 + (1 | subject)	0	0.4	-
HepIns	hep_ins_sens ~ 1 + (1 | subject)	0	0.29	-
PerIns	per_ins_sens ~ weeks^2 + (1 | subject)	0.23	0.53	Min at 15 wks
FecW	fec_wght ~ 1 + (1 | subject)	0	0.39	-
FecBA	fec_ba ~ weeks^2 + (weeks | subject)	0.02	0.68	Min at 14 wks
FecNS	fec_ns ~ weeks^2 + (weeks | subject)	0.21	0.75	Min at -4 wks
