# Supplementary material for: Male apoE*3‐Leiden.CETP mice on high‐fat high‐cholesterol diet exhibit a biphasic dyslipidemic response, mimicking the changes in plasma lipids observed through life in men
Source: Physiol Rep. 2017 Oct 16;5(19):e13376. doi: 10.14814/phy2.13376 (PMC5641925; doi:10.14814/phy2.13376)
Supplement: Supplementary file 3 — Data S1. The R‐code to reproduce the gene expression analysis. [file PHY2-5-e13376-s003.zip › phy213376-sup-0003-DataS1/SimDataFig_Manuscript_Longitudinal_RNA_Z/SimDataFig_Manuscript_Longitudinal_RNA_Z/1605_Paalvast_Lexogen.expression.genelevel.v82.htseq.txt.table]

probe	gene name	M6	M8	M47	M51	M55	M61	M65	M69	M4	M11	M15	M17	M29	M53	M71	M73	M75	M77	M80	M85	M90	M94	M97	M99	M101	M103	M105	M111	M113	M115	M117	M121	M2	M13	M20	M24	M26	M49	M57	M59	M63	M67	M83	M87	M92	M107	M109	M119
ENSMUSG00000000001	Gnai3	112	96	95	93	55	69	87	49	140	116	63	91	100	95	153	115	163	155	116	118	78	76	106	202	132	94	80	57	69	77	31	59	174	147	52	106	83	82	139	74	60	75	77	130	73	61	79	92
ENSMUSG00000000028	Cdc45	4	0	6	4	3	1	2	0	3	4	2	3	2	3	4	4	4	2	0	2	2	4	6	4	3	3	2	1	2	3	3	3	3	5	1	2	1	1	4	4	0	2	1	1	1	1	0	1
ENSMUSG00000000031	H19	10	41	1	1	0	1	13	8	11	4	425	3	3	2	8	7	10	1	11	1	3	2	7	4	3	45	9	1	14	2	1	1	10	11	2	8	1	0	24	0	1	10	1	10	4	9	10	2
ENSMUSG00000000037	Scml2	0	0	1	0	0	1	0	0	0	0	0	0	0	0	1	0	0	0	0	0	0	0	0	0	0	0	0	0	0	0	0	0	0	0	0	1	1	0	1	0	0	0	0	2	1	0	0	0
ENSMUSG00000000049	Apoh	1388	1508	2156	2887	1885	1857	2448	1448	1633	1269	787	1851	1068	2368	1576	1447	2177	1674	1428	1606	735	932	1749	1792	1633	761	1464	1111	1145	1330	739	1228	1683	1476	741	1492	1647	1432	1531	1312	1554	1052	1269	1700	1220	1352	1268	1690
ENSMUSG00000000056	Narf	22	12	28	26	14	11	25	20	24	24	15	24	11	48	18	13	30	27	18	18	7	10	29	22	71	40	80	88	67	87	44	76	89	68	29	75	46	54	85	71	81	68	56	86	53	61	49	66
ENSMUSG00000000058	Cav2	42	37	12	12	13	12	29	17	36	37	28	54	18	20	35	17	49	25	24	32	17	18	28	74	20	17	9	5	11	8	4	9	29	13	13	23	15	3	23	10	4	9	9	15	10	6	5	12
ENSMUSG00000000078	Klf6	439	560	256	225	117	117	591	181	477	303	174	437	274	146	544	373	805	404	452	314	256	334	386	544	569	448	145	94	161	176	100	145	829	485	249	514	150	201	491	176	78	567	238	469	433	156	226	327
ENSMUSG00000000085	Scmh1	20	23	34	31	22	12	43	39	46	33	25	47	24	32	26	22	47	38	32	21	17	21	25	39	23	23	22	17	24	20	7	14	35	29	14	26	19	14	21	19	19	23	19	32	23	19	19	19
ENSMUSG00000000088	Cox5a	883	950	1247	1335	998	926	1356	1175	979	724	382	1040	558	917	942	695	1157	1032	794	741	455	564	981	1222	673	325	403	258	280	366	155	309	601	496	279	564	512	393	536	360	343	342	428	684	518	414	406	591
ENSMUSG00000000093	Tbx2	5	6	0	3	5	3	9	4	8	6	5	9	0	7	4	6	7	6	7	3	0	5	4	5	11	8	4	9	5	12	2	6	13	7	2	5	7	8	12	6	2	6	7	10	8	8	8	6
ENSMUSG00000000094	Tbx4	0	0	0	0	0	0	0	0	1	0	0	1	0	0	0	0	0	0	0	0	0	0	0	0	0	0	0	0	0	0	0	0	1	0	0	0	0	0	0	0	0	0	0	0	0	0	0	0
ENSMUSG00000000120	Ngfr	26	19	33	18	13	10	42	41	43	20	11	43	16	30	31	16	31	36	19	16	12	22	33	45	35	13	9	8	13	12	4	6	23	10	18	24	9	10	12	15	5	19	8	17	23	12	13	16
ENSMUSG00000000125	Wnt3	0	0	1	0	0	1	0	1	0	0	0	0	0	0	0	0	0	0	0	0	1	0	0	0	0	0	0	0	0	0	0	0	0	0	0	0	0	0	0	0	0	0	0	0	0	0	0	0
ENSMUSG00000000126	Wnt9a	0	4	3	3	3	3	7	0	3	5	3	3	4	0	3	2	3	4	2	3	2	2	2	2	0	2	2	3	2	4	1	2	3	1	2	0	0	2	3	1	2	0	0	1	2	1	2	2
ENSMUSG00000000127	Fer	19	13	9	12	11	9	15	10	8	16	5	11	7	14	10	18	20	23	10	14	10	11	10	14	11	14	13	6	7	5	5	8	17	7	13	13	6	5	13	6	7	6	6	21	13	15	9	16
ENSMUSG00000000131	Xpo6	31	23	29	25	15	19	29	23	33	35	14	26	27	38	27	15	41	26	27	23	15	26	37	39	43	22	25	24	21	22	14	20	47	36	18	36	34	23	36	22	19	17	16	37	23	18	24	34
ENSMUSG00000000134	Tfe3	38	28	42	35	32	19	46	55	35	43	23	46	23	29	48	39	62	52	28	35	24	28	28	81	42	34	36	20	17	24	19	38	67	51	33	54	31	28	89	24	28	61	42	59	31	30	38	34
ENSMUSG00000000142	Axin2	4	8	5	5	4	9	6	3	7	10	1	5	11	2	12	7	18	8	7	7	4	4	4	11	8	7	10	0	3	4	0	1	3	7	3	5	9	6	6	1	6	4	8	9	3	3	4	10
ENSMUSG00000000148	Brat1	8	7	3	5	5	2	4	4	17	11	5	6	6	1	8	13	13	12	7	10	7	3	11	12	13	9	10	13	11	9	4	8	18	16	4	5	7	3	23	3	6	9	12	14	5	7	6	10
ENSMUSG00000000149	Gna12	118	67	109	99	79	79	82	29	87	79	53	124	90	120	107	84	125	103	85	95	54	59	119	140	93	28	77	90	69	76	26	51	116	90	55	80	74	92	95	63	54	63	70	76	70	54	76	124
ENSMUSG00000000154	Slc22a18	124	117	170	157	130	94	138	84	130	146	86	138	95	204	185	131	210	196	161	160	75	97	142	135	206	98	185	145	180	162	71	108	220	169	82	133	144	144	181	107	91	102	143	190	148	140	142	266
ENSMUSG00000000159	Igsf5	54	62	56	45	42	43	79	59	97	124	55	134	69	127	97	97	190	137	104	79	52	59	68	149	86	74	84	74	40	55	29	63	143	52	35	36	41	47	62	48	30	53	36	58	41	37	53	65
ENSMUSG00000000167	Pih1d2	3	1	1	2	4	1	3	2	3	3	1	3	4	5	4	1	1	4	1	1	2	4	1	2	2	2	0	1	0	1	0	0	2	1	0	1	1	2	3	1	0	2	1	0	2	1	1	2
ENSMUSG00000000168	Dlat	48	70	77	74	35	43	86	54	79	87	37	61	57	63	74	52	90	99	75	61	42	61	69	114	94	42	58	43	43	57	24	38	88	67	19	51	49	50	48	31	22	48	53	78	46	45	54	64
ENSMUSG00000000171	Sdhd	158	106	137	170	58	96	81	15	109	89	52	41	137	78	139	130	111	97	106	134	35	83	125	221	76	35	35	44	37	42	22	33	72	57	20	19	26	32	59	21	31	17	40	58	36	29	17	72
ENSMUSG00000000182	Fgf23	0	0	0	0	0	0	0	0	0	0	0	0	0	0	0	0	0	0	0	0	0	0	0	0	0	0	0	0	1	0	0	0	0	0	0	0	0	0	0	0	0	0	0	0	0	0	0	0
ENSMUSG00000000184	Ccnd2	178	180	133	155	84	78	156	127	224	185	128	255	96	121	165	142	348	203	100	156	109	135	160	356	247	146	142	75	92	131	61	109	344	228	111	245	123	92	192	101	84	130	114	182	158	98	111	142
ENSMUSG00000000194	Gpr107	60	57	48	40	34	41	55	68	69	62	35	84	38	56	84	45	90	81	47	52	38	37	87	71	76	46	55	36	56	60	15	56	87	57	37	60	36	47	61	36	25	41	41	62	68	40	46	52
ENSMUSG00000000197	Nalcn	1	2	0	0	0	0	0	0	0	0	1	2	0	0	0	0	1	0	0	0	1	1	0	0	0	0	0	0	0	0	0	0	1	3	0	0	0	0	0	0	1	0	0	0	0	0	0	0
ENSMUSG00000000202	Btbd17	10	14	7	14	5	9	11	9	7	6	3	20	5	6	8	2	20	14	9	10	1	6	10	8	0	0	0	0	0	1	0	0	0	0	0	0	0	0	0	0	0	0	0	0	0	0	0	0
ENSMUSG00000000204	Slfn4	2	5	2	0	1	0	1	1	3	2	3	2	2	6	0	3	6	3	4	5	0	1	4	9	1	1	0	0	0	1	1	1	4	1	2	1	1	1	5	2	0	6	1	4	4	2	2	1
ENSMUSG00000000214	Th	0	0	2	3	0	0	0	0	0	0	0	0	0	0	0	0	0	0	0	0	0	0	0	21	0	0	5	0	0	0	0	0	0	6	0	0	0	0	0	0	0	0	2	0	0	0	0	0
ENSMUSG00000000215	Ins2	0	12	52	39	0	6	7	1	0	0	0	0	0	0	0	0	0	0	1	0	0	0	1	0	0	0	0	0	0	0	0	0	1	0	0	0	0	0	0	0	0	0	0	0	0	1	0	1
ENSMUSG00000000216	Scnn1g	0	1	1	0	0	0	0	0	0	1	0	0	0	0	0	1	0	0	0	0	0	0	0	0	0	0	0	0	0	0	0	0	0	0	0	0	0	0	0	0	0	0	0	0	0	0	1	0
ENSMUSG00000000223	Drp2	0	1	0	1	0	1	1	0	0	1	1	1	0	0	0	0	0	0	0	0	0	0	1	0	0	0	0	0	0	0	0	0	0	0	0	0	0	0	0	0	0	0	0	0	0	0	0	0
ENSMUSG00000000244	Tspan32	2	4	1	2	1	0	0	5	7	6	2	5	3	3	5	4	12	6	1	2	4	2	2	5	6	2	0	0	1	0	0	1	5	2	0	6	1	0	0	0	0	2	2	9	3	1	0	2
ENSMUSG00000000247	Lhx2	3	3	5	2	5	3	5	9	7	6	1	11	6	4	10	6	7	16	11	11	7	6	8	15	12	7	7	9	9	5	2	6	11	6	4	11	6	5	10	5	1	8	3	13	5	4	7	6
ENSMUSG00000000248	Clec2g	0	0	0	0	0	0	0	0	0	0	0	0	0	0	0	0	1	0	0	0	0	0	0	0	0	0	0	0	0	0	0	0	0	0	0	0	1	0	0	0	0	0	0	0	1	0	0	0
ENSMUSG00000000253	Gmpr	2	4	1	0	1	0	2	3	1	4	2	6	2	2	3	1	1	2	3	3	5	1	4	3	4	4	1	0	2	4	0	0	6	3	0	8	2	0	3	0	1	1	1	4	1	1	4	3
ENSMUSG00000000266	Mid2	14	11	10	12	6	3	6	2	8	7	2	4	8	6	17	6	14	8	7	12	5	6	6	15	10	4	7	3	2	11	1	2	17	15	3	11	7	7	8	3	3	5	9	6	6	3	4	16
ENSMUSG00000000275	Trim25	342	358	248	435	210	182	315	187	364	302	178	293	261	269	376	262	435	360	296	288	155	220	368	411	336	135	168	109	188	169	82	96	339	253	125	321	204	177	289	146	118	191	179	321	268	152	178	328
ENSMUSG00000000276	Dgke	6	3	4	5	4	1	9	5	10	6	4	5	3	3	6	4	14	8	8	6	2	4	11	11	6	8	7	2	4	5	3	0	14	7	3	10	2	8	3	2	4	6	4	10	2	1	5	7
ENSMUSG00000000278	Scpep1	38	34	37	39	26	18	57	32	61	49	40	80	45	37	59	34	91	70	54	39	32	37	51	72	86	60	50	35	38	56	39	54	107	78	48	83	76	51	104	45	43	73	36	72	57	36	46	66
ENSMUSG00000000282	Mnt	49	43	40	43	20	29	42	17	52	39	23	42	23	37	49	33	62	65	35	44	24	21	44	84	36	19	17	20	12	20	6	14	39	29	11	30	12	11	26	11	8	18	11	26	14	7	14	24
ENSMUSG00000000290	Itgb2	39	21	23	27	12	12	30	22	49	49	14	62	47	21	40	31	64	56	41	30	26	30	64	60	57	20	14	8	7	13	6	10	66	16	15	41	12	3	15	12	2	35	21	37	23	11	16	21
ENSMUSG00000000295	Hddc2	4	13	3	2	2	1	3	1	6	8	5	7	6	5	6	2	9	6	2	3	5	5	5	8	3	2	1	1	0	4	1	0	1	1	2	9	2	2	2	2	1	0	1	3	7	2	1	1
ENSMUSG00000000296	Tpd52l1	4	20	18	14	8	4	13	7	14	10	6	12	6	14	8	8	8	16	12	6	9	6	12	14	12	11	13	18	8	14	13	20	21	15	3	10	12	9	18	10	14	9	18	8	9	18	9	12
ENSMUSG00000000301	Pemt	157	165	282	289	216	213	314	272	234	213	99	282	162	300	205	145	271	253	200	183	107	131	218	268	164	88	161	112	121	132	62	124	224	156	90	122	180	151	184	111	147	105	109	176	120	134	126	125
ENSMUSG00000000303	Cdh1	645	1101	323	265	317	209	811	435	565	514	583	883	255	365	639	349	1162	381	231	327	351	320	333	689	451	736	215	156	130	150	62	136	760	461	195	393	127	160	853	186	115	276	127	191	415	246	161	175
ENSMUSG00000000305	Cdh4	0	0	1	2	3	3	2	8	3	3	3	3	3	7	3	2	1	9	4	4	4	5	4	4	8	3	1	3	5	9	3	3	11	9	3	4	3	7	5	5	6	4	0	12	2	1	2	5
ENSMUSG00000000308	Ckmt1	0	0	0	0	0	1	3	0	0	1	0	0	0	0	0	0	0	0	0	0	0	0	2	0	0	0	0	0	0	1	0	0	0	0	0	0	0	0	1	1	0	0	0	1	0	0	1	1
ENSMUSG00000000317	Bcl6b	20	13	29	12	15	13	24	29	38	22	8	28	15	18	22	25	49	36	17	23	11	8	16	23	19	6	9	10	6	14	6	9	23	8	3	13	12	8	8	5	5	14	5	11	11	1	7	9
ENSMUSG00000000318	Clec10a	17	26	9	11	3	6	22	9	22	14	7	26	9	12	9	15	20	15	7	12	5	11	12	15	6	6	6	2	4	3	3	4	24	16	7	7	7	2	7	1	4	6	0	12	12	1	1	8
ENSMUSG00000000320	Alox12	3	0	0	1	2	2	1	0	1	1	1	1	0	1	3	2	3	3	0	2	1	1	1	1	1	1	1	0	0	0	1	1	4	2	1	1	2	1	0	2	0	1	2	1	0	1	0	1
ENSMUSG00000000326	Comt	1	0	0	0	0	0	0	0	0	0	0	0	0	0	0	0	0	0	0	0	0	0	0	0	0	0	0	0	0	0	0	0	0	0	0	0	0	0	0	0	0	0	0	0	0	0	0	0
ENSMUSG00000000339	Rtca	25	20	20	34	14	12	32	22	28	27	18	35	19	29	18	9	33	25	25	12	12	12	26	24	11	14	11	4	4	9	2	9	13	17	11	9	7	13	11	6	6	10	9	19	13	7	10	12
ENSMUSG00000000340	Dbt	161	295	224	308	190	210	219	113	180	167	94	158	134	327	189	143	255	242	215	190	82	115	179	212	132	98	129	114	126	118	43	88	161	130	43	107	86	127	136	85	101	55	101	111	93	94	81	116
ENSMUSG00000000346	Dazap2	362	446	383	449	281	290	422	330	540	463	274	526	337	523	511	358	779	579	397	399	247	311	465	678	464	256	340	248	202	277	112	249	582	415	159	364	238	244	331	216	151	235	184	427	266	228	227	378
ENSMUSG00000000355	Mcts1	134	159	209	228	147	128	179	111	183	158	85	153	134	171	173	132	273	195	160	174	88	94	180	244	103	77	81	77	58	57	41	62	147	102	40	77	66	48	86	59	59	58	73	105	106	62	62	84
ENSMUSG00000000359	Rem1	3	5	1	1	0	0	3	6	4	5	2	7	1	3	4	1	8	3	1	3	2	1	2	3	3	1	1	1	0	4	2	1	6	6	1	8	0	0	3	1	1	3	2	6	3	1	5	2
ENSMUSG00000000365	Rnf17	1	0	0	2	0	0	0	0	0	1	1	0	0	0	0	2	0	1	0	0	0	0	0	0	0	0	1	0	0	0	0	0	2	0	0	1	0	0	1	0	0	1	0	1	0	0	0	0
ENSMUSG00000000374	Trappc10	55	43	47	43	29	33	56	50	55	62	18	55	39	58	48	40	88	56	48	42	40	34	51	68	43	32	32	18	29	18	7	23	51	35	20	50	26	23	38	28	25	25	33	46	28	36	43	42
ENSMUSG00000000378	Ccm2	16	15	15	14	13	19	18	25	24	18	10	26	13	24	25	15	32	33	27	15	8	19	16	42	27	15	28	8	16	32	25	25	41	29	20	37	37	24	35	21	17	29	29	28	24	32	33	43
ENSMUSG00000000384	Tbrg4	89	50	71	66	68	66	92	120	76	85	52	100	39	95	93	70	130	94	77	66	46	62	75	135	65	40	70	69	44	49	48	61	75	51	25	70	70	48	82	58	42	50	35	66	49	33	53	46
ENSMUSG00000000385	Tmprss2	21	15	9	11	10	5	29	19	21	19	24	28	16	10	18	17	57	12	16	19	18	13	20	27	32	27	12	7	3	9	7	12	40	43	10	35	8	14	31	11	5	13	8	41	17	6	12	17
ENSMUSG00000000386	Mx1	4	2	2	1	0	0	4	2	8	4	0	4	8	1	2	2	10	2	0	2	4	2	0	8	5	2	1	0	0	1	1	0	3	7	1	12	1	1	10	3	1	5	1	7	3	2	3	4
ENSMUSG00000000392	Fap	1	1	0	1	1	0	0	1	0	2	2	2	0	0	0	0	2	2	0	0	1	0	0	2	0	1	0	1	0	0	0	1	1	3	1	3	2	0	2	0	2	0	1	0	0	0	0	0
ENSMUSG00000000394	Gcg	0	2	1	2	0	0	3	0	0	0	0	0	0	0	0	0	0	0	0	0	0	0	0	0	0	0	0	0	0	0	0	0	0	0	0	0	0	0	0	0	0	0	0	0	0	0	0	0
ENSMUSG00000000399	Ndufa9	150	157	216	265	181	182	274	252	235	222	81	281	152	317	211	176	314	259	174	201	125	123	208	174	220	119	179	132	120	169	45	96	246	161	73	168	119	122	162	111	133	104	89	190	129	131	141	189
ENSMUSG00000000402	Egfl6	1	0	1	0	0	0	0	0	0	1	0	0	0	0	0	0	0	0	0	0	0	0	0	2	0	0	0	0	1	0	0	0	0	0	0	1	0	0	1	0	0	2	0	0	0	0	0	0
ENSMUSG00000000409	Lck	1	3	2	6	1	0	3	4	6	5	6	11	1	4	6	4	9	3	2	4	4	1	5	12	5	7	1	2	1	3	1	2	8	4	2	3	0	1	4	0	3	2	0	9	1	2	3	2
ENSMUSG00000000411	Tssk3	0	0	0	0	0	0	0	0	0	0	0	0	0	0	0	0	0	0	0	0	0	0	0	0	0	0	0	0	0	0	0	1	0	1	0	0	0	0	0	0	0	0	0	0	0	0	0	0
ENSMUSG00000000416	Cttnbp2	3	1	1	0	2	0	1	2	5	0	1	7	3	0	0	0	3	1	0	0	3	3	1	7	3	4	1	0	1	1	0	2	9	5	0	5	0	1	2	1	1	0	1	1	1	0	1	2
ENSMUSG00000000420	Galnt1	160	166	176	185	104	129	192	145	238	265	111	277	155	269	233	170	426	280	223	210	118	155	237	327	259	162	217	169	169	202	93	172	372	241	118	185	115	146	197	150	133	157	151	269	153	156	172	248
ENSMUSG00000000439	Mkrn2	16	13	12	20	15	13	15	16	19	27	7	15	9	19	26	10	18	24	20	29	5	9	16	23	20	8	11	12	13	14	6	17	23	16	10	18	10	8	21	11	9	10	9	22	13	11	10	13
ENSMUSG00000000440	Pparg	11	15	21	19	1	10	8	10	27	19	7	11	15	12	28	14	22	15	15	19	8	13	21	19	17	9	16	14	14	14	1	15	26	12	9	18	17	14	17	10	5	12	10	13	12	11	7	17
ENSMUSG00000000441	Raf1	60	35	47	41	40	27	44	25	59	69	29	49	55	51	73	52	79	66	57	62	42	35	79	107	83	67	83	77	45	72	40	60	137	81	36	59	63	74	92	55	37	51	54	103	50	71	68	75
ENSMUSG00000000486	37135	1	0	0	0	0	0	3	1	0	1	1	0	0	0	1	0	0	0	1	2	0	0	0	1	1	0	0	1	0	0	0	0	1	0	0	0	1	1	1	0	0	2	0	2	2	0	0	0
ENSMUSG00000000489	Pdgfb	22	14	6	4	2	3	8	5	19	20	20	9	5	2	7	2	29	11	7	7	9	15	9	37	6	16	2	3	2	2	3	7	37	10	8	9	3	2	8	6	1	10	4	23	6	5	5	6
ENSMUSG00000000530	Acvrl1	23	21	10	13	9	8	31	30	34	25	15	33	20	16	12	15	40	23	11	16	22	18	23	37	33	9	8	4	4	8	6	10	33	21	12	21	11	7	15	1	4	19	4	20	20	11	6	14
ENSMUSG00000000531	Grasp	11	10	10	7	9	3	27	12	12	6	8	18	8	8	11	12	21	21	14	10	4	3	12	26	24	16	10	5	15	10	9	13	22	11	7	19	22	11	16	9	15	15	16	8	15	8	11	11
ENSMUSG00000000532	Acvr1b	18	21	13	20	8	8	13	6	19	21	8	19	9	14	21	7	23	23	15	15	6	10	14	20	11	8	9	6	6	11	2	3	12	23	5	13	7	2	12	7	5	9	2	12	5	6	7	11
ENSMUSG00000000538	Tom1l2	106	123	154	156	112	93	196	203	141	124	70	161	75	150	139	114	197	165	129	119	75	69	140	148	93	47	62	48	46	56	26	44	120	67	31	74	59	45	95	46	37	43	47	62	83	52	65	65
ENSMUSG00000000544	Gpa33	0	0	0	0	0	0	1	0	0	0	0	0	0	0	0	0	0	0	0	0	0	0	0	0	0	0	0	0	0	0	0	0	0	0	0	0	0	0	0	0	0	0	0	0	0	0	0	0
ENSMUSG00000000552	Zfp385a	4	5	5	4	3	3	9	3	5	4	5	16	5	7	7	5	14	3	4	5	7	3	11	13	3	11	8	1	9	11	5	5	18	12	5	9	3	1	6	2	6	3	4	14	11	7	6	10
ENSMUSG00000000555	Itga5	5	0	1	0	2	3	4	2	2	3	0	3	0	2	0	2	1	3	3	1	1	2	4	3	4	0	0	0	2	1	1	1	1	3	0	2	1	1	1	0	3	0	1	1	2	1	0	2
ENSMUSG00000000560	Gabra2	0	1	0	0	0	0	0	0	0	0	0	0	0	0	0	1	0	0	0	0	0	0	0	0	0	0	0	0	0	0	0	0	0	0	0	0	0	1	0	0	0	0	0	0	0	0	0	0
ENSMUSG00000000561	Wdr77	96	102	115	118	68	78	126	61	167	124	53	95	85	121	156	94	177	147	81	107	59	85	122	170	86	48	52	39	39	35	18	27	89	67	29	79	38	42	66	31	20	38	40	75	68	41	47	68
ENSMUSG00000000562	Adora3	0	1	2	1	0	0	2	1	0	0	1	0	0	0	1	1	2	0	0	0	0	1	1	0	2	0	0	0	0	0	0	0	0	0	0	0	0	1	1	1	0	0	0	2	1	0	0	0
ENSMUSG00000000563	Atp5f1	416	420	604	586	414	458	644	397	786	730	352	911	501	1096	702	639	1096	1001	786	687	381	401	726	951	774	500	924	746	608	761	320	635	1121	616	257	442	392	525	629	480	474	398	325	604	364	413	411	633
ENSMUSG00000000567	Sox9	157	150	74	43	54	29	120	114	179	148	154	228	69	76	138	80	371	160	122	67	92	114	141	273	209	157	67	33	54	75	47	83	292	219	70	229	45	57	134	63	25	124	74	160	96	87	53	119
ENSMUSG00000000568	Hnrnpd	84	60	53	82	45	45	66	42	61	76	26	95	51	65	66	61	116	93	52	57	47	54	85	118	79	45	56	41	34	52	22	50	84	83	28	71	62	48	99	34	42	57	51	86	54	40	56	65
ENSMUSG00000000579	Dynlt1c	0	0	0	0	0	0	0	0	0	0	0	0	0	0	0	0	0	0	0	0	0	0	0	0	0	0	0	0	0	0	0	0	0	1	0	0	1	0	0	0	0	0	1	0	0	0	0	0
ENSMUSG00000000581	C1d	146	121	117	132	75	96	114	72	140	145	55	142	94	129	135	90	182	168	120	160	67	85	172	176	125	55	89	84	75	68	38	59	142	100	55	114	73	69	97	76	83	73	87	112	88	65	96	122
ENSMUSG00000000594	Gm2a	130	147	143	162	86	88	213	128	173	151	93	205	106	152	152	134	252	205	147	134	103	109	149	233	147	121	115	111	95	88	54	105	214	136	66	149	120	89	182	72	87	118	88	147	130	89	88	124
ENSMUSG00000000600	Krit1	50	56	58	42	38	31	56	31	67	63	38	74	36	63	59	65	99	71	63	47	28	34	54	79	59	33	48	27	21	42	10	36	73	61	21	54	26	25	45	40	29	38	32	46	31	23	28	41
ENSMUSG00000000605	Clcn4-2	148	177	195	209	152	128	238	137	239	182	84	226	163	250	233	151	288	201	171	202	122	141	223	260	136	88	84	72	82	68	46	87	173	124	55	124	86	81	129	75	62	66	87	139	112	69	96	117
ENSMUSG00000000617	Grm6	1	0	0	0	0	0	0	0	0	0	0	0	0	0	0	0	0	0	0	0	0	0	0	0	0	0	0	0	0	0	0	0	0	0	0	0	0	0	0	0	0	0	0	0	0	0	0	0
ENSMUSG00000000627	Sema4f	0	0	0	0	0	0	1	0	0	0	0	1	0	0	1	1	1	0	2	0	1	0	0	1	0	1	0	0	1	0	0	2	0	0	0	0	0	0	1	0	0	0	0	1	2	0	0	1
ENSMUSG00000000628	Hk2	59	43	17	6	7	9	26	27	53	68	21	52	52	17	65	27	69	51	27	33	39	39	68	62	61	44	22	4	8	11	7	5	102	51	27	60	22	7	21	9	9	53	25	100	54	13	24	33
ENSMUSG00000000631	Myo18a	135	153	120	141	104	79	184	138	200	214	89	273	116	183	159	140	263	190	161	145	103	107	149	196	252	122	164	119	131	175	83	166	284	234	97	197	161	119	215	129	143	179	127	241	154	106	129	214
ENSMUSG00000000632	Sez6	0	0	1	0	0	0	0	0	0	0	0	0	0	0	0	0	0	0	0	1	0	0	0	0	0	0	0	0	0	0	0	0	0	0	0	0	0	0	0	0	0	0	0	0	0	0	1	0
ENSMUSG00000000673	Haao	182	161	348	346	265	262	270	368	212	271	118	286	146	488	246	180	317	301	230	197	135	136	221	244	180	94	245	154	160	218	82	186	211	140	82	129	184	199	158	149	202	99	144	150	114	154	175	168
ENSMUSG00000000682	Cd52	129	80	57	49	31	30	124	130	199	187	88	206	111	63	137	96	241	169	82	116	99	117	150	251	163	92	39	41	32	33	22	42	215	115	82	168	71	49	110	33	25	124	46	199	143	43	56	112
ENSMUSG00000000686	Abhd15	24	16	24	24	18	19	23	11	18	21	13	42	27	22	19	12	19	28	24	13	7	4	19	16	19	14	14	18	31	16	6	20	18	10	8	24	29	20	17	13	18	12	13	24	9	9	11	30
ENSMUSG00000000690	Hoxb6	0	0	0	1	0	0	0	1	0	0	0	0	0	0	0	0	4	0	0	0	0	1	0	2	0	0	1	0	0	1	0	0	0	1	1	2	0	0	0	0	0	0	1	0	0	0	0	2
ENSMUSG00000000693	Loxl3	2	6	1	3	1	2	4	4	3	8	2	3	7	4	5	0	6	4	1	3	3	3	5	5	4	2	2	0	0	1	1	0	4	2	3	6	2	3	6	1	2	4	1	6	1	0	2	2
ENSMUSG00000000708	Kat2b	99	63	82	64	65	72	80	28	95	145	73	138	113	160	139	102	189	172	136	121	64	75	114	185	138	104	203	215	133	211	75	198	246	158	86	122	135	137	164	115	109	109	100	130	88	113	115	157
ENSMUSG00000000711	Rab5b	34	49	50	57	32	39	27	18	34	48	19	50	23	53	52	34	57	42	34	38	15	27	45	29	86	29	56	44	79	59	22	45	89	68	27	76	49	53	52	55	41	49	68	70	49	50	63	72
ENSMUSG00000000730	Dnmt3l	0	1	0	0	0	0	0	0	1	0	0	0	0	0	0	0	0	0	0	0	0	0	0	1	0	0	0	0	0	0	0	0	0	0	0	0	0	1	0	0	0	0	0	0	0	0	0	0
ENSMUSG00000000732	Icosl	5	2	1	0	3	1	3	3	6	7	5	8	2	4	7	3	11	3	3	3	1	4	2	10	2	7	0	3	2	4	1	2	4	7	4	13	3	3	11	3	1	5	3	1	5	0	6	3
ENSMUSG00000000738	Spg7	35	48	53	55	31	32	57	55	59	51	19	76	26	58	49	45	73	56	55	39	25	31	70	72	68	30	56	39	41	58	23	34	75	69	28	54	67	42	51	46	38	49	41	84	53	38	49	71
ENSMUSG00000000739	Sult5a1	0	0	15	13	10	14	5	14	0	7	0	2	8	25	7	9	5	21	4	6	1	0	1	5	2	3	14	12	22	13	4	13	2	3	2	3	16	7	5	10	16	2	5	1	5	14	13	16
ENSMUSG00000000740	Rpl13	93	74	60	40	72	49	116	89	90	110	80	163	76	61	93	79	121	115	84	78	71	92	115	286	93	51	51	38	25	79	38	63	137	77	85	135	110	57	94	47	53	93	38	107	83	51	56	58
ENSMUSG00000000743	Chmp1a	158	107	146	126	103	110	156	191	153	184	116	264	111	152	196	137	199	196	173	113	109	103	185	232	139	101	113	89	82	123	69	128	215	156	82	171	192	137	168	123	125	148	106	177	118	101	120	166
ENSMUSG00000000751	Rpa1	32	44	34	58	30	26	52	51	39	57	23	47	24	48	56	40	74	75	36	38	20	24	53	45	55	26	31	25	33	23	20	20	53	44	18	27	20	21	37	15	31	28	31	46	27	22	33	49
ENSMUSG00000000753	Serpinf1	210	183	325	310	249	253	325	227	209	215	108	302	155	318	283	229	311	258	255	251	129	138	261	325	338	169	396	307	304	369	166	312	395	356	176	270	448	368	401	269	355	240	268	355	269	286	323	369
ENSMUSG00000000759	Tubgcp3	70	69	54	57	35	53	71	55	81	76	55	95	44	68	77	47	112	84	58	42	37	50	85	95	75	51	44	24	32	39	13	37	97	66	28	54	24	48	50	33	28	43	43	55	31	28	17	49
ENSMUSG00000000776	Polr3d	29	37	36	30	27	15	53	29	32	24	26	44	21	31	29	24	54	40	29	25	19	17	27	45	28	25	19	12	6	6	4	14	49	32	11	20	13	19	33	13	9	20	14	21	32	11	12	23
ENSMUSG00000000782	Tcf7	2	5	1	5	3	4	2	5	4	6	1	6	2	1	7	6	11	5	4	3	0	9	4	7	3	2	7	3	3	1	2	4	6	4	4	3	2	3	2	3	0	5	1	3	4	0	3	2
ENSMUSG00000000787	Ddx3x	150	159	204	195	161	128	274	230	251	210	120	264	181	268	240	202	365	252	194	220	130	151	226	314	391	252	268	212	180	222	94	243	416	374	156	335	229	193	312	244	189	228	176	368	304	203	232	281
ENSMUSG00000000791	Il12rb1	1	1	1	4	3	3	5	0	5	2	2	4	2	7	1	3	1	4	2	1	0	0	0	1	2	1	3	0	1	2	1	1	2	1	0	0	0	0	0	3	2	1	1	2	2	2	0	2
ENSMUSG00000000794	Kcnn3	1	0	0	0	0	0	0	0	0	0	0	0	0	0	0	0	0	1	0	0	2	1	0	0	2	3	1	0	0	0	0	1	0	3	0	1	0	0	1	0	0	0	0	1	1	0	0	0
ENSMUSG00000000804	Usp32	57	53	46	72	43	34	71	53	72	51	30	73	38	65	55	37	89	86	56	38	40	35	50	91	45	25	26	35	24	20	15	25	58	39	12	40	26	26	43	29	25	25	19	36	38	22	24	32
ENSMUSG00000000805	Car4	0	1	1	0	0	0	0	0	0	0	0	0	0	0	1	0	0	0	0	0	0	0	0	0	1	0	0	0	0	0	0	0	0	0	0	1	0	0	0	0	0	0	0	2	0	0	0	0
ENSMUSG00000000811	Txnrd3	14	9	14	21	9	10	24	5	8	11	6	20	10	10	9	8	15	19	16	9	6	9	9	16	12	10	20	9	20	10	8	12	23	14	7	7	6	6	20	6	16	12	7	21	17	14	10	13
ENSMUSG00000000817	Fasl	1	3	1	1	0	0	0	1	1	1	1	2	0	0	1	1	1	2	1	2	0	0	7	3	3	2	0	1	0	0	1	1	1	1	1	0	0	0	0	0	0	0	0	4	1	0	0	1
ENSMUSG00000000823	Znf512b	26	28	26	24	24	15	35	21	26	29	14	46	16	19	34	20	37	26	19	18	13	25	25	46	32	22	27	14	26	24	6	25	39	31	11	29	17	23	40	21	14	23	16	21	19	18	15	26
ENSMUSG00000000826	Dnajc5	270	261	272	274	209	207	389	432	364	279	162	390	164	266	337	224	496	324	253	209	155	206	274	433	307	157	190	125	120	140	69	129	335	202	94	209	157	143	194	111	114	157	143	233	182	144	133	194
ENSMUSG00000000827	Tpd52l2	111	137	79	108	49	62	123	77	144	107	59	140	68	95	118	67	139	125	60	96	52	77	95	117	75	47	32	32	34	26	17	36	95	62	32	54	25	36	60	34	24	45	30	69	43	34	34	50
ENSMUSG00000000838	Fmr1	57	66	51	54	30	35	53	23	85	75	34	71	48	70	72	39	114	75	61	55	41	49	70	97	107	54	62	47	39	42	18	28	127	95	33	71	46	45	67	33	26	53	42	71	59	29	35	58
ENSMUSG00000000861	Bcl11a	5	6	1	0	0	0	6	4	3	5	3	7	3	4	6	1	11	2	2	6	4	3	1	10	3	6	2	3	1	5	1	2	9	2	4	5	4	1	6	0	1	3	8	6	5	4	5	4
ENSMUSG00000000876	Pxmp4	94	124	151	188	126	138	170	81	127	127	64	121	87	158	127	117	194	142	125	130	64	77	125	156	74	47	74	60	74	78	34	58	104	93	48	93	70	85	74	75	74	57	80	67	71	67	74	80
ENSMUSG00000000881	Dlg3	76	110	91	124	63	96	135	96	111	87	61	157	65	143	79	82	158	93	79	106	44	50	103	134	56	44	53	25	21	34	9	21	63	46	14	38	35	23	36	26	28	24	28	37	34	34	31	50
ENSMUSG00000000884	Gnb1l	2	8	1	6	1	2	14	5	7	6	2	4	7	4	3	4	7	7	3	3	3	3	5	10	6	1	3	1	3	3	0	3	12	3	1	4	3	3	3	2	1	1	0	3	3	2	3	3
ENSMUSG00000000889	Dbh	0	0	1	2	0	0	0	0	0	0	0	1	0	0	0	0	0	0	0	0	0	0	0	10	0	0	5	0	0	0	0	0	0	3	0	0	0	0	0	0	0	0	2	0	0	0	0	0
ENSMUSG00000000901	Mmp11	2	3	0	2	1	0	1	1	3	6	1	7	0	3	3	1	3	6	2	1	1	4	1	2	2	2	1	0	0	0	0	1	3	5	2	5	0	1	2	0	1	1	1	2	2	1	0	5
ENSMUSG00000000902	Smarcb1	39	28	33	25	28	17	37	40	53	42	33	47	30	37	46	25	70	47	30	37	30	30	31	66	52	36	36	28	16	31	19	31	82	51	39	60	54	37	61	33	26	39	27	60	33	34	25	47
ENSMUSG00000000903	Vpreb3	0	1	1	0	0	0	3	2	2	0	0	1	2	0	0	0	1	0	1	0	0	0	0	4	1	1	0	1	0	1	0	0	0	0	0	0	0	1	0	0	0	0	1	0	1	0	1	0
ENSMUSG00000000915	Hip1r	22	20	19	15	10	16	36	31	30	29	36	38	16	27	26	25	33	36	40	21	19	23	19	40	35	23	26	19	21	17	16	44	57	51	19	45	39	27	64	35	9	21	17	39	40	22	25	29
ENSMUSG00000000916	Nsun5	6	8	11	10	7	7	13	16	13	6	7	14	4	12	4	8	11	8	3	7	5	6	7	16	7	4	5	3	3	3	2	1	12	9	4	12	6	2	9	7	6	4	6	6	4	1	4	11
ENSMUSG00000000934	Top1mt	24	18	30	20	22	17	34	42	35	34	15	40	19	20	32	25	34	32	20	28	21	19	36	45	22	9	16	7	10	11	10	8	24	17	4	19	15	14	17	11	17	11	8	22	13	7	11	9
ENSMUSG00000000938	Hoxa10	0	0	0	0	0	0	0	0	0	0	0	0	0	0	0	0	0	0	0	0	0	0	0	0	0	0	0	0	0	1	0	0	0	0	0	0	1	0	0	0	0	0	0	0	0	0	0	0
ENSMUSG00000000942	Hoxa4	1	6	5	4	6	2	5	5	5	1	2	3	5	3	2	6	2	7	5	3	2	2	5	3	3	3	3	3	1	1	2	1	4	2	1	6	2	1	3	1	0	1	2	2	1	0	0	3
ENSMUSG00000000948	Gm38393	0	0	0	0	0	0	0	0	0	0	0	0	0	0	0	0	0	0	0	0	0	0	0	0	1	0	0	0	0	0	0	0	1	0	0	0	0	0	0	0	0	0	0	1	0	0	0	0
ENSMUSG00000000957	Mmp14	212	218	134	95	69	58	205	97	345	311	172	334	167	125	255	173	519	290	144	157	198	214	242	461	152	141	53	40	41	43	35	43	288	137	64	164	61	61	149	53	33	59	39	154	102	47	72	94
ENSMUSG00000000958	Slc7a7	20	11	9	6	4	7	24	12	28	21	14	31	7	8	8	14	31	23	3	11	10	7	17	18	21	13	7	2	10	7	4	8	30	14	6	16	9	2	12	5	1	14	5	21	16	4	6	9
ENSMUSG00000000959	Oxa1l	40	51	51	58	40	47	76	57	63	70	43	97	41	94	60	44	106	80	52	45	23	35	71	86	59	33	53	44	34	34	24	41	70	51	18	43	31	42	52	42	30	46	32	58	26	28	33	53
ENSMUSG00000000976	Heatr6	21	15	12	24	18	14	18	15	27	26	11	17	18	30	26	28	33	31	27	26	8	13	16	26	40	30	38	25	22	21	9	20	55	29	20	30	28	17	29	13	23	33	10	37	28	20	19	32
ENSMUSG00000000982	Ccl3	3	1	1	1	0	1	1	2	3	2	0	3	0	1	2	1	2	5	1	3	3	2	1	2	0	0	3	0	0	3	0	0	5	1	1	3	1	0	0	2	0	1	0	8	2	0	0	0
ENSMUSG00000000983	Wfdc18	1	4	0	0	0	0	2	1	2	0	4	3	2	5	1	2	8	1	0	1	6	2	0	2	2	2	0	0	0	0	0	0	2	1	0	0	0	0	0	0	1	0	0	0	0	1	0	0
ENSMUSG00000001014	Icam4	1	0	2	2	1	1	0	2	1	1	1	0	0	2	0	1	3	2	0	0	1	0	0	1	0	1	0	2	1	2	1	1	2	2	0	1	0	0	1	0	1	0	0	1	1	1	0	0
ENSMUSG00000001016	Ilf2	22	25	18	31	16	13	24	15	18	22	13	28	17	36	31	19	25	30	14	14	9	10	18	26	24	16	10	19	9	15	7	13	39	17	6	38	12	11	34	15	16	17	15	30	24	7	12	22
ENSMUSG00000001017	Chtop	70	80	93	84	57	54	72	107	88	94	61	90	63	88	95	70	139	89	85	64	34	49	76	114	98	54	56	42	50	58	30	44	108	79	30	75	63	56	72	41	41	56	55	94	65	48	55	69
ENSMUSG00000001018	Snapin	13	10	16	14	4	12	19	13	17	10	4	19	9	14	17	12	24	24	13	16	4	18	23	34	16	13	12	15	14	18	8	7	21	12	6	13	19	13	19	11	10	7	16	29	16	10	16	15
ENSMUSG00000001020	S100a4	98	108	52	48	14	17	73	80	121	91	112	150	48	36	59	50	134	84	47	74	55	52	93	130	85	36	19	9	7	17	7	13	95	52	43	99	28	7	29	18	5	59	24	58	44	14	34	36
ENSMUSG00000001021	S100a3	0	0	0	0	0	0	0	0	1	0	0	1	0	0	0	0	0	0	0	0	0	0	0	0	0	0	0	0	0	0	0	0	1	0	0	0	0	0	0	0	0	0	0	2	0	0	0	0
ENSMUSG00000001025	S100a6	98	122	42	24	9	13	63	65	100	88	77	122	45	28	61	43	120	59	49	58	42	42	95	100	84	62	18	23	24	39	21	27	112	79	38	98	35	15	47	21	13	65	37	77	57	20	30	54
ENSMUSG00000001027	Scn4a	0	0	0	0	0	0	0	0	0	0	0	0	0	0	0	0	0	0	0	0	0	0	0	1	0	1	0	0	0	0	0	0	0	0	0	0	0	0	0	0	0	0	0	0	0	0	0	0
ENSMUSG00000001029	Icam2	17	14	27	17	9	8	23	17	18	28	13	32	13	12	16	12	11	20	13	22	8	12	19	42	29	13	14	4	13	13	6	10	43	20	6	33	27	13	14	19	13	19	13	24	19	12	18	24
ENSMUSG00000001034	Mapk7	4	3	1	2	2	0	5	11	5	3	3	13	0	2	10	4	9	6	3	8	4	2	5	3	6	6	2	1	1	0	0	1	6	7	2	4	6	5	1	1	0	3	3	7	5	1	1	2
ENSMUSG00000001036	Epn2	43	30	11	21	25	18	41	26	36	38	34	47	19	29	44	29	53	32	33	23	26	30	40	54	49	35	32	20	21	38	21	26	79	60	28	53	49	26	51	25	20	46	42	80	40	28	30	35
ENSMUSG00000001039	B9d1	5	3	5	0	0	0	2	0	5	4	3	5	3	1	5	1	4	2	1	0	1	3	4	2	3	2	2	0	0	0	0	1	3	4	2	2	0	1	1	0	1	2	0	2	3	1	1	0
ENSMUSG00000001052	Sec24b	53	54	32	44	27	23	61	26	67	44	24	58	33	34	52	33	74	48	50	31	24	36	38	62	34	13	29	18	15	33	13	25	53	45	18	33	22	16	36	29	15	27	25	40	28	13	25	26
ENSMUSG00000001053	N4bp3	6	14	15	6	6	5	19	6	25	13	13	19	8	15	15	7	16	17	7	10	5	8	12	14	11	9	8	5	1	5	1	0	12	9	4	6	6	5	7	8	1	3	5	15	12	3	7	7
ENSMUSG00000001054	Rmnd5b	21	16	21	23	14	8	14	35	22	26	13	39	13	21	15	16	26	17	24	17	13	14	22	26	28	18	20	20	20	15	14	10	32	28	16	26	19	16	28	12	18	21	14	28	12	19	13	30
ENSMUSG00000001056	Nhp2	48	31	43	38	36	30	58	66	60	59	42	78	28	47	50	36	99	74	44	48	36	31	59	75	56	39	41	24	36	30	13	32	74	42	24	52	36	35	46	19	29	37	38	51	33	35	29	53
ENSMUSG00000001062	Vps9d1	70	137	80	127	45	60	99	81	111	94	41	91	85	109	82	71	124	103	95	54	44	64	94	107	79	35	36	39	47	44	22	29	76	65	14	62	29	38	47	45	36	35	35	59	42	33	50	51
ENSMUSG00000001065	Zfp276	37	44	61	83	39	37	36	37	57	30	34	57	40	64	50	46	98	58	51	38	29	26	52	48	39	21	25	26	22	34	15	32	39	29	16	23	16	30	30	14	30	18	36	34	30	19	23	42
ENSMUSG00000001082	Mfsd10	7	19	13	8	10	7	13	5	21	13	10	21	7	12	18	10	24	16	6	10	16	9	14	25	6	4	6	3	3	8	1	1	13	10	3	7	6	0	11	8	3	11	5	9	3	1	1	8
ENSMUSG00000001089	Luzp1	29	28	24	34	21	17	30	36	45	36	10	39	23	29	40	16	64	45	23	22	24	21	32	51	58	27	34	25	21	27	13	23	59	40	23	41	39	36	31	22	22	43	16	58	27	28	29	33
ENSMUSG00000001095	Slc13a2	3	1	0	0	0	2	0	2	3	5	0	4	0	4	1	2	2	1	0	0	1	1	2	1	6	2	1	3	2	1	1	1	0	1	0	0	0	0	4	0	2	0	1	4	2	4	3	0
ENSMUSG00000001098	Kctd10	10	15	18	10	7	7	16	13	16	18	4	21	8	11	16	7	18	13	5	12	3	10	16	20	13	4	12	10	7	9	3	7	23	15	7	15	14	7	12	11	2	11	9	21	7	14	14	11
ENSMUSG00000001100	Poldip2	78	68	121	121	72	78	140	141	106	119	53	115	63	122	105	71	168	144	104	97	46	77	98	163	120	61	112	68	79	106	42	81	125	96	48	83	66	87	98	70	70	76	78	123	84	69	70	84
ENSMUSG00000001103	Sebox	1	0	0	0	0	0	0	0	0	0	0	1	0	0	0	1	4	1	1	0	0	0	0	2	0	0	0	0	1	1	0	0	0	1	1	0	1	0	3	0	0	0	1	1	2	0	0	0
ENSMUSG00000001105	Ift20	555	735	687	744	485	558	807	736	814	732	395	888	466	968	698	655	1372	999	728	702	414	462	760	1000	404	299	293	264	226	254	105	194	517	289	123	289	208	220	388	236	204	198	206	284	330	245	237	314
ENSMUSG00000001119	Col6a1	18	11	0	7	5	2	10	13	22	16	3	20	5	9	11	9	29	22	7	9	10	8	13	24	18	15	9	4	6	6	5	7	23	12	11	33	11	7	16	4	1	12	1	27	12	10	14	20
ENSMUSG00000001120	Pcbp3	0	2	2	3	1	0	1	3	1	1	1	3	0	0	1	1	4	2	0	4	2	2	1	0	3	0	3	2	0	0	1	1	4	2	0	1	1	2	2	2	1	2	1	2	1	0	3	1
ENSMUSG00000001123	Lgals9	237	187	350	262	213	202	335	245	234	281	109	320	159	278	310	224	333	377	245	218	135	210	280	420	257	160	207	189	213	172	123	150	324	209	115	207	219	268	253	185	159	193	186	234	230	178	181	234
ENSMUSG00000001127	Araf	104	110	87	114	72	73	130	87	143	136	74	172	87	152	137	111	211	131	124	98	71	84	137	165	178	93	111	93	75	101	49	98	198	137	76	160	91	79	165	92	66	108	77	171	107	76	113	136
ENSMUSG00000001128	Cfp	69	62	74	51	15	26	78	73	77	64	23	91	58	65	97	49	85	94	65	61	38	40	93	101	42	12	33	16	16	25	11	20	64	27	26	37	29	17	19	20	11	24	24	69	45	21	13	42
ENSMUSG00000001131	Timp1	12	4	6	5	1	1	9	8	21	9	8	14	5	0	10	13	14	11	7	8	12	7	9	22	10	4	2	0	3	1	2	0	13	2	4	21	6	0	6	1	0	7	1	8	3	5	2	5
ENSMUSG00000001134	Uxt	4	2	1	7	8	6	5	5	5	4	3	10	5	4	10	1	10	10	8	4	2	3	6	12	4	4	1	5	2	5	2	6	9	4	3	0	1	8	3	4	2	8	4	8	3	2	8	6
ENSMUSG00000001138	Cnnm3	67	69	61	73	55	67	101	104	92	84	44	116	43	106	71	60	127	105	68	55	46	45	89	88	71	54	42	38	44	37	19	34	104	69	27	57	39	35	57	26	45	41	45	62	52	35	37	54
ENSMUSG00000001143	Lman2l	14	19	9	14	11	9	12	15	19	19	12	18	8	19	20	13	32	27	12	12	8	11	20	26	24	10	19	19	10	12	10	11	26	23	7	27	12	19	30	16	9	25	9	19	15	6	12	14
ENSMUSG00000001150	Mcm3ap	46	32	44	33	30	30	48	46	50	44	25	54	23	38	42	37	49	67	37	30	32	31	41	60	31	24	26	22	22	26	14	18	44	31	12	43	28	25	29	20	26	19	20	49	34	25	25	29
ENSMUSG00000001151	Pcnt	92	126	57	85	80	76	110	115	96	101	63	141	72	95	92	64	121	117	88	72	52	56	95	141	96	66	45	30	46	55	25	40	95	77	35	61	39	32	54	42	36	45	43	86	57	44	32	49
ENSMUSG00000001155	Ftcd	653	635	997	854	886	871	955	990	644	938	611	1403	532	1153	871	732	987	1025	853	582	464	455	822	1009	995	671	1258	1037	811	1087	722	1063	1214	1119	603	1060	1619	1333	1435	1106	1430	1006	875	1339	758	799	984	1239
ENSMUSG00000001156	Mxd1	15	35	18	27	19	19	34	21	25	30	23	31	10	28	33	22	49	48	26	26	10	12	29	40	21	22	25	11	10	18	6	12	39	16	4	23	16	13	19	12	21	24	11	24	21	17	17	14
ENSMUSG00000001157	Gmcl1	157	183	163	153	108	97	173	174	240	232	129	305	120	181	187	142	343	237	191	165	92	133	232	289	155	95	120	85	89	89	44	51	202	104	68	137	70	59	120	58	76	81	71	117	94	76	69	123
ENSMUSG00000001158	Snrnp27	42	40	47	43	30	37	45	37	59	67	31	39	29	50	48	39	73	63	40	54	29	36	40	71	92	43	50	35	42	43	20	42	87	91	23	84	51	47	75	43	32	38	43	75	62	49	50	64
ENSMUSG00000001166	Oas1c	4	6	8	3	2	2	4	12	6	8	4	14	3	3	11	6	10	4	5	9	4	4	4	15	6	6	3	1	1	0	1	1	9	2	3	2	5	1	1	4	1	2	3	5	2	0	2	4
ENSMUSG00000001173	Ocrl	25	21	18	20	15	15	23	11	33	20	20	32	19	28	24	13	33	31	21	15	21	11	28	47	29	15	25	16	18	11	10	9	51	34	12	33	29	24	40	13	14	27	9	34	16	16	12	16
ENSMUSG00000001175	Calm1	1100	964	1109	1208	809	767	1197	1092	1317	1117	426	1369	831	1130	1392	994	1754	1462	1078	1053	662	801	1274	1662	1011	532	625	500	531	625	298	517	1121	701	365	776	564	555	691	479	440	548	502	953	664	545	529	789
ENSMUSG00000001211	Agpat3	407	429	491	600	382	409	644	438	500	462	203	694	349	601	535	440	773	542	536	428	248	284	545	648	459	214	404	274	267	323	173	301	570	391	199	384	346	360	386	296	296	306	325	425	304	236	308	472
ENSMUSG00000001225	Slc26a3	0	0	0	0	0	0	1	0	0	0	0	0	0	0	0	0	0	0	0	0	0	1	0	0	0	0	0	0	0	0	0	0	1	0	0	1	0	0	0	0	0	0	0	0	0	0	0	0
ENSMUSG00000001227	Sema6b	6	4	3	1	1	2	5	3	3	4	1	4	7	6	5	1	2	4	2	0	2	3	4	4	14	3	11	8	5	8	3	8	12	11	6	14	4	6	8	8	9	2	4	17	6	10	5	5
ENSMUSG00000001228	Uhrf1	1	2	2	0	1	0	6	3	0	4	5	5	4	1	3	1	6	7	2	4	0	2	5	6	5	2	0	1	1	0	0	0	8	2	1	1	1	1	1	2	0	0	1	4	2	2	0	1
ENSMUSG00000001229	Dpp9	38	39	34	40	22	28	39	10	47	42	16	40	24	44	32	24	62	48	41	36	26	31	37	62	29	31	23	36	20	21	9	21	55	51	13	28	24	23	51	21	28	27	17	52	31	25	26	29
ENSMUSG00000001240	Ramp2	44	37	24	34	16	24	38	38	40	35	23	46	21	27	29	20	34	37	39	25	25	28	32	45	34	19	25	20	16	23	19	27	58	48	16	41	39	27	32	27	23	20	27	41	29	20	24	22
ENSMUSG00000001247	Lsr	1100	1357	991	944	656	604	1618	1036	1435	1181	957	1462	862	1127	1243	894	2139	1343	1070	793	724	878	1214	1833	945	624	483	353	350	396	215	391	1184	881	369	825	385	328	800	312	294	482	356	771	708	453	383	595
ENSMUSG00000001248	Gramd1a	31	30	21	20	27	12	44	55	35	42	27	57	25	41	47	23	70	35	25	33	18	23	27	62	59	15	35	22	21	15	15	22	49	43	19	42	24	22	41	21	18	32	28	50	31	13	25	29
ENSMUSG00000001249	Hpn	151	130	166	174	150	163	178	152	221	195	94	206	152	265	190	161	231	264	183	183	99	135	167	241	241	121	201	229	183	225	117	231	273	226	125	208	286	212	259	174	212	186	143	240	168	180	195	235
ENSMUSG00000001260	Gabrg1	0	0	0	0	0	2	0	0	0	0	0	1	0	0	0	0	0	0	0	0	1	0	0	0	0	0	0	0	0	0	0	0	0	0	0	0	0	0	0	0	0	0	0	0	0	0	0	0
ENSMUSG00000001270	Ckb	20	14	21	8	2	7	26	14	24	18	8	18	4	17	17	18	36	21	7	16	18	10	18	30	30	23	8	12	8	11	9	15	31	29	2	27	11	10	24	5	8	24	13	39	25	16	14	17
ENSMUSG00000001280	Sp1	100	92	96	85	77	80	152	59	127	124	49	125	85	140	122	86	203	123	119	102	74	66	143	145	179	122	135	100	103	67	42	83	237	200	74	161	87	84	196	82	82	99	83	166	105	100	99	142
ENSMUSG00000001281	Itgb7	6	10	5	8	2	1	13	10	18	17	10	14	6	6	3	3	16	8	6	6	5	5	16	21	11	9	3	5	1	4	1	4	10	11	2	7	3	2	4	7	4	4	9	10	5	1	1	4
ENSMUSG00000001285	Myg1	13	14	11	9	13	6	20	16	12	16	11	18	6	21	11	9	19	20	8	11	10	7	12	26	11	8	11	10	9	7	6	13	8	16	8	10	8	8	17	10	9	7	7	19	5	8	9	4
ENSMUSG00000001288	Rarg	2	0	1	1	0	2	0	2	2	7	3	4	1	2	3	1	6	3	3	1	1	1	6	5	5	3	5	1	5	2	1	3	6	11	4	6	4	4	16	3	2	5	4	5	7	2	8	4
ENSMUSG00000001289	Pfdn5	214	232	210	219	182	144	288	288	263	269	175	360	185	262	273	202	428	295	247	222	189	172	289	441	246	146	143	97	120	175	90	172	315	227	129	231	191	173	237	139	140	191	135	255	187	134	136	193
ENSMUSG00000001300	Efnb2	3	3	0	2	1	0	5	0	11	1	4	2	1	1	5	6	2	4	0	1	6	1	1	1	12	9	5	5	2	8	1	1	6	3	0	12	4	1	8	2	5	5	4	7	7	3	4	0
ENSMUSG00000001305	Rrp15	20	22	14	31	22	11	18	9	31	28	24	18	23	25	28	28	30	30	16	28	14	18	15	45	27	21	14	14	11	10	9	19	32	44	14	33	28	15	39	23	13	18	24	37	31	23	21	18
ENSMUSG00000001313	Rnd2	9	16	13	10	5	5	8	22	14	19	14	21	5	9	18	14	25	16	14	10	9	15	19	16	5	5	7	1	5	6	2	3	11	7	3	8	5	3	4	10	2	10	6	7	7	3	5	7
ENSMUSG00000001323	Srr	287	222	354	312	277	271	310	301	282	415	175	474	210	406	363	284	420	455	384	317	253	259	357	576	238	175	317	211	180	270	110	226	436	206	122	191	202	216	223	193	208	167	218	251	165	167	196	261
ENSMUSG00000001333	Sync	0	0	0	0	0	0	1	0	0	0	0	0	0	0	0	0	1	0	0	0	0	0	0	0	1	0	0	0	0	0	0	0	0	1	0	0	0	0	2	0	0	0	1	0	0	0	2	0
ENSMUSG00000001334	Fndc5	9	14	2	0	0	0	1	4	8	9	3	12	3	1	2	2	11	7	2	0	2	6	3	6	6	4	1	1	1	1	0	3	10	10	5	10	1	1	0	0	0	1	1	5	0	5	3	1
ENSMUSG00000001348	Acp5	166	152	214	179	176	133	254	245	253	262	138	337	187	299	246	197	348	331	271	241	149	176	295	294	268	118	202	176	164	195	78	124	318	241	120	277	180	153	230	139	122	206	131	321	202	164	184	266
ENSMUSG00000001349	Cnn1	1	4	0	1	2	0	2	5	2	2	0	1	2	1	1	0	0	0	3	1	0	2	3	0	0	1	4	0	1	3	1	1	2	3	1	4	1	1	1	1	0	0	3	2	3	0	5	4
ENSMUSG00000001366	Fbxo9	213	224	265	370	210	229	280	145	224	187	98	221	158	230	179	168	232	210	176	185	94	139	185	265	157	79	136	110	98	136	62	118	197	155	73	143	151	121	163	115	115	66	107	159	120	100	127	144
ENSMUSG00000001376	Ccdc132	43	49	66	48	33	26	44	17	73	47	26	41	46	61	52	38	77	53	43	62	25	23	66	74	42	30	25	23	15	28	11	16	49	39	21	31	25	23	30	19	15	15	22	37	23	21	22	22
ENSMUSG00000001380	Hars	39	37	29	35	36	25	71	37	65	47	29	49	28	50	56	37	67	56	25	38	21	34	42	60	56	26	27	23	26	13	15	25	52	36	20	35	31	29	50	20	29	19	30	49	21	17	22	36
ENSMUSG00000001383	Zmat2	217	200	247	236	183	191	312	336	281	297	129	369	175	329	236	192	424	295	216	233	145	167	229	271	329	196	256	186	181	186	112	192	403	261	134	273	194	186	244	206	180	207	166	303	203	164	211	280
ENSMUSG00000001403	Ube2c	8	9	6	1	1	2	12	4	12	13	2	8	7	1	4	10	23	18	4	7	4	7	5	9	5	2	2	3	0	1	1	3	12	5	4	2	3	1	8	2	0	5	2	11	2	3	6	3
ENSMUSG00000001415	Smg5	20	7	12	10	9	15	8	22	21	23	5	17	10	19	20	17	31	16	11	16	14	11	16	27	30	4	20	8	12	13	3	11	30	25	12	22	20	8	21	7	8	14	9	22	7	9	11	22
ENSMUSG00000001416	Cct3	162	159	155	158	95	95	187	138	164	143	86	144	110	140	184	115	245	150	115	148	79	100	121	176	139	89	90	79	80	72	48	60	170	123	55	156	103	94	129	73	76	103	81	194	105	92	96	150
ENSMUSG00000001418	Glmp	90	90	67	85	64	49	126	57	90	81	31	87	63	94	74	71	163	77	69	79	37	59	75	94	103	42	47	46	45	53	27	42	73	74	32	77	52	45	78	48	29	43	50	89	67	36	45	74
ENSMUSG00000001419	Mef2d	162	207	142	145	97	89	205	147	189	145	94	173	103	129	155	115	245	196	137	112	100	123	174	288	201	122	95	63	72	72	34	61	219	149	66	154	82	51	116	63	46	100	90	140	152	64	101	104
ENSMUSG00000001420	Tmem79	1	3	6	1	1	3	7	3	4	2	1	3	2	5	3	0	5	3	4	4	1	2	2	3	3	4	3	2	2	2	0	2	4	7	0	3	2	1	2	7	1	5	0	0	1	0	3	6
ENSMUSG00000001424	Snd1	81	110	89	90	69	70	149	142	89	112	88	125	78	131	110	95	179	147	120	100	55	69	101	194	112	85	79	75	54	81	33	82	144	87	52	104	91	86	124	62	59	86	55	95	79	81	69	79
ENSMUSG00000001435	Col18a1	388	362	483	500	425	373	580	415	470	531	313	648	338	738	477	430	685	629	470	352	290	333	518	698	616	356	682	562	429	496	300	569	729	492	258	521	462	604	774	468	495	414	402	606	404	408	457	643
ENSMUSG00000001436	Slc19a1	16	10	5	12	10	13	17	9	23	10	18	30	13	18	21	17	20	19	28	16	13	9	15	18	18	13	23	22	25	22	16	17	34	39	12	44	24	19	24	12	11	27	14	40	12	15	15	24
ENSMUSG00000001440	Kpnb1	123	118	139	143	57	83	97	57	140	120	53	82	99	100	176	86	175	150	109	152	82	89	119	199	68	61	74	60	89	53	18	38	126	85	40	71	50	58	88	41	24	61	55	95	79	54	59	82
ENSMUSG00000001441	Npepps	161	173	170	188	128	121	203	124	211	170	73	191	100	175	162	132	294	193	148	156	113	121	194	240	216	111	131	109	105	126	60	98	248	147	98	185	78	90	160	100	90	119	114	167	156	92	110	135
ENSMUSG00000001444	Tbx21	1	1	1	1	1	0	2	2	3	1	8	4	0	2	1	3	2	0	3	3	3	2	3	6	6	0	2	0	0	2	0	0	9	4	4	5	1	0	0	2	0	2	1	5	3	0	2	1
ENSMUSG00000001445	Mrpl10	118	75	109	102	61	82	94	79	92	118	55	128	84	121	124	102	136	141	108	84	55	76	97	160	121	91	98	87	72	97	53	90	164	110	61	96	83	73	132	64	66	97	90	120	75	75	82	118
ENSMUSG00000001467	Cyp51	275	325	230	153	102	88	286	233	268	173	256	239	113	309	226	125	396	208	171	79	129	173	107	188	159	125	77	36	75	63	32	77	297	100	73	79	66	68	199	51	49	65	77	99	108	68	53	85
ENSMUSG00000001472	Tcf25	262	306	310	318	225	207	410	403	349	304	158	467	197	395	335	279	515	410	318	241	170	196	322	419	373	216	250	203	220	242	113	254	432	294	137	322	231	228	337	217	189	222	230	294	267	209	216	292
ENSMUSG00000001473	Tubb6	25	25	13	9	10	3	27	24	36	27	8	21	13	9	26	19	41	33	21	26	19	18	15	29	14	7	3	1	3	3	1	3	14	15	6	7	3	4	8	1	0	5	6	12	6	8	10	12
ENSMUSG00000001482	Def8	43	25	36	33	27	21	45	61	39	55	26	51	25	40	38	41	51	57	41	35	25	32	40	48	43	16	31	23	27	31	8	20	52	35	13	34	28	28	30	33	30	18	17	32	29	24	32	29
ENSMUSG00000001493	Meox1	7	8	1	1	1	0	3	0	6	1	2	9	3	0	3	1	9	0	1	2	3	2	2	5	3	0	0	1	0	0	0	0	3	1	0	2	0	0	0	1	0	1	0	2	2	0	1	0
ENSMUSG00000001497	Pax9	0	0	0	0	0	0	0	0	0	0	0	0	0	0	0	0	0	0	1	0	0	0	0	0	0	1	0	0	0	0	0	0	1	0	0	0	0	0	1	0	0	0	0	1	0	0	1	0
ENSMUSG00000001504	Irx2	0	0	0	0	0	0	0	0	0	0	0	0	0	0	0	0	0	0	0	0	0	0	0	0	0	0	0	0	0	0	0	0	0	0	0	0	0	0	0	0	0	1	0	0	0	0	0	0
ENSMUSG00000001506	Col1a1	315	179	76	56	23	27	313	189	639	346	160	482	227	44	382	234	803	413	129	229	295	263	257	638	329	284	26	18	24	38	34	38	426	156	164	390	30	44	156	30	11	230	55	264	156	36	78	114
ENSMUSG00000001507	Itga3	1	5	1	2	1	1	3	2	5	4	3	5	2	2	5	5	6	3	2	3	4	3	4	7	2	3	3	2	0	3	3	3	9	12	3	5	3	3	7	2	0	1	2	4	1	3	0	1
ENSMUSG00000001508	Sgca	0	0	0	0	0	0	0	0	0	0	0	0	0	0	0	0	0	0	0	0	0	0	0	0	0	0	0	0	0	0	0	0	0	0	0	0	0	0	0	0	0	0	0	0	0	1	0	0
ENSMUSG00000001510	Dlx3	0	1	0	0	0	0	0	0	0	0	0	0	0	0	0	0	0	0	0	0	0	0	0	0	0	0	0	0	0	0	0	0	0	0	0	0	0	0	0	0	0	0	0	0	0	0	0	0
ENSMUSG00000001517	Foxm1	4	2	4	1	2	0	7	5	4	4	1	7	3	1	5	5	14	7	3	4	1	4	0	9	4	4	1	1	0	1	0	2	4	3	4	2	0	1	4	1	0	2	0	4	1	2	1	2
ENSMUSG00000001518	Itfg2	6	15	10	19	10	3	15	15	8	14	9	20	7	18	19	19	23	20	12	11	5	9	13	23	15	16	10	11	9	10	6	11	22	25	5	23	6	8	19	16	11	17	16	24	12	12	11	14
ENSMUSG00000001520	Nrip2	3	1	0	0	0	0	0	1	3	1	0	1	0	0	2	1	3	1	0	1	0	0	2	0	1	1	0	0	1	0	0	0	3	1	0	2	0	0	4	0	0	1	0	1	2	0	0	1
ENSMUSG00000001521	Tulp3	10	12	9	7	6	4	11	6	12	6	7	6	9	7	6	3	17	5	2	8	3	8	3	14	10	7	4	7	6	2	0	1	16	6	4	12	0	2	13	2	4	9	4	9	8	3	0	2
ENSMUSG00000001524	Gtf2h4	8	13	14	10	10	6	14	16	26	19	11	21	8	32	9	17	28	22	24	14	9	17	15	32	20	8	13	15	16	11	4	11	27	23	9	20	14	12	25	14	18	17	16	19	8	16	15	18
ENSMUSG00000001525	Tubb5	401	333	264	183	162	119	395	505	554	462	269	649	245	247	497	297	817	513	297	276	336	342	390	857	466	296	193	159	136	177	102	170	528	331	228	395	179	186	357	123	102	388	170	449	314	190	206	250
ENSMUSG00000001542	Ell2	167	171	175	234	157	132	272	184	199	156	76	202	108	300	172	168	265	267	174	141	90	97	171	241	195	87	157	98	98	141	58	137	179	137	65	131	102	130	163	107	101	96	104	107	116	92	88	142
ENSMUSG00000001552	Jup	122	107	120	125	88	94	180	121	175	179	77	212	113	175	146	109	282	174	153	125	90	100	176	168	313	167	226	135	177	163	72	138	349	277	117	229	120	159	227	160	142	159	126	278	177	120	155	189
ENSMUSG00000001555	Fkbp10	10	7	6	8	6	4	9	8	18	19	9	35	16	8	9	12	32	11	6	15	11	15	12	29	18	9	7	4	2	4	4	1	26	11	10	16	5	2	6	4	2	11	5	8	11	1	3	7
ENSMUSG00000001558	Klhl10	0	0	0	0	0	0	1	1	0	0	0	0	0	0	0	0	0	0	0	0	0	0	0	0	0	0	0	0	0	0	0	0	0	0	0	1	0	0	1	0	0	0	0	0	0	0	0	0
ENSMUSG00000001569	Nom1	34	40	37	44	35	37	69	39	47	50	29	72	34	57	34	44	85	64	42	35	30	33	43	60	55	28	18	33	26	19	22	33	71	43	19	47	44	30	47	34	28	44	31	38	35	30	21	39
ENSMUSG00000001576	Ergic1	202	160	246	228	176	165	251	258	205	187	116	302	129	252	218	141	277	250	199	176	134	123	188	287	248	113	196	134	99	166	79	168	293	167	93	220	177	173	156	144	148	147	129	227	142	156	149	207
ENSMUSG00000001583	Tnk1	0	0	0	0	1	0	4	0	0	0	0	1	0	0	0	0	0	0	1	0	0	1	0	1	0	0	0	0	0	0	0	1	0	0	0	3	0	0	1	3	0	0	1	0	1	0	1	0
ENSMUSG00000001588	Acap1	4	2	3	4	0	2	3	3	3	2	0	2	0	3	0	3	3	5	1	2	3	2	3	5	2	4	0	0	1	0	1	0	1	3	2	0	2	0	1	0	2	2	1	4	1	1	1	1
ENSMUSG00000001604	Tcea3	288	282	319	359	249	250	394	298	381	395	184	424	234	439	378	275	601	450	335	324	242	234	402	488	173	126	150	107	109	125	53	101	212	134	48	148	86	100	114	65	96	69	104	154	132	94	122	157
ENSMUSG00000001622	Csn3	1	85	0	0	0	0	2	1	0	0	1	7	2	0	0	1	2	0	0	1	3	0	2	3	1	0	0	0	0	0	0	0	3	1	1	3	0	0	5	0	0	0	0	0	1	0	0	0
ENSMUSG00000001627	Ifrd1	977	1140	708	843	568	567	1317	1193	1167	757	383	1400	525	1057	1191	867	1991	1211	937	794	726	865	1073	1942	1325	991	738	648	488	587	271	539	1549	737	401	773	287	386	767	460	243	634	360	564	790	426	492	621
ENSMUSG00000001630	Stk38l	64	60	86	96	50	51	97	85	82	89	43	86	44	93	114	69	130	96	79	87	31	48	93	103	52	34	40	29	20	39	13	22	78	31	20	37	32	19	37	33	29	29	39	36	51	27	43	47
ENSMUSG00000001632	Brpf1	27	24	28	29	18	12	28	16	31	28	23	29	27	38	28	31	65	44	25	26	11	24	27	39	57	30	26	23	32	20	10	31	41	38	16	36	30	19	41	23	24	33	27	43	28	19	21	35
ENSMUSG00000001642	Akr1b3	2	1	0	1	1	1	1	0	3	2	1	0	0	0	0	0	2	1	1	1	1	1	0	0	4	1	1	0	1	1	0	0	3	1	0	4	0	0	1	0	0	0	0	1	0	0	0	0
ENSMUSG00000001657	Hoxc8	0	0	0	0	0	0	0	0	0	1	0	0	0	0	1	0	0	0	0	0	0	0	0	1	0	0	1	0	0	0	0	0	0	3	0	0	0	0	0	0	0	1	0	0	0	0	0	0
ENSMUSG00000001661	Hoxc6	0	1	0	0	0	0	0	1	0	1	0	1	0	0	0	0	0	0	0	0	1	0	0	3	0	1	1	0	0	0	1	0	0	2	1	1	0	0	1	1	0	2	0	2	0	2	0	0
ENSMUSG00000001663	Gstt1	138	123	206	233	141	144	181	256	209	213	71	248	138	303	206	180	310	268	225	172	107	95	204	189	228	99	194	189	251	206	112	170	270	171	98	192	168	134	95	147	163	136	151	226	147	143	187	243
ENSMUSG00000001665	Gstt3	273	411	522	710	346	342	349	682	361	254	110	373	209	488	318	281	373	448	376	329	166	202	379	275	305	56	273	232	251	202	78	141	240	182	95	209	206	177	96	173	249	96	117	248	136	128	173	243
ENSMUSG00000001666	Ddt	649	842	1161	1288	944	933	1252	1512	801	670	399	996	469	1152	779	698	1123	1132	981	634	399	438	879	1007	636	320	769	451	523	582	276	522	666	586	307	516	673	551	570	532	592	420	489	604	367	408	476	633
ENSMUSG00000001670	Tat	723	719	745	772	403	544	409	163	415	318	295	234	353	584	479	343	549	837	534	374	296	325	454	593	401	553	589	635	450	810	301	708	660	808	139	255	650	830	715	356	555	244	535	453	336	808	408	390
ENSMUSG00000001672	Marveld3	5	8	3	4	4	1	9	0	2	2	3	5	2	6	3	3	7	5	3	2	3	2	7	8	4	6	2	1	1	2	0	1	2	7	2	6	1	0	9	1	1	0	0	1	1	1	1	1
ENSMUSG00000001674	Ddx18	15	10	10	13	14	9	17	14	14	16	8	18	11	26	14	15	28	24	7	14	5	10	15	18	12	6	6	4	4	4	3	3	7	6	5	13	3	2	10	2	6	7	4	9	9	3	3	13
ENSMUSG00000001687	Ubl3	112	132	122	164	84	101	148	71	184	168	72	183	153	166	156	145	227	191	160	156	119	109	165	276	158	108	115	149	110	128	66	104	219	174	69	167	137	89	175	106	83	106	113	165	136	102	100	173
ENSMUSG00000001700	Gramd3	176	171	224	250	194	188	218	161	186	194	134	299	162	276	207	158	340	299	218	198	116	142	267	285	215	123	187	158	154	169	75	117	259	161	88	128	94	130	168	140	127	115	109	185	116	114	120	177
ENSMUSG00000001707	Eef1e1	23	23	17	22	7	11	17	10	29	22	21	24	12	32	23	20	36	28	25	17	15	26	18	46	20	17	13	14	12	14	7	5	20	19	4	16	15	10	16	13	11	14	10	24	16	8	8	21
ENSMUSG00000001729	Akt1	119	137	94	109	71	67	132	77	147	109	46	114	85	122	123	98	168	142	96	112	62	83	106	155	106	52	58	31	33	70	17	30	122	72	35	92	39	37	79	55	30	41	36	83	67	43	62	76
ENSMUSG00000001739	Cldn15	3	2	2	1	0	1	4	1	1	6	9	1	0	2	2	0	2	1	2	0	2	0	1	1	1	0	1	2	1	0	0	0	2	7	1	2	2	0	2	1	0	0	2	1	1	0	2	2
ENSMUSG00000001741	Il16	15	12	9	9	5	4	11	14	16	31	13	22	8	15	8	15	27	14	19	6	13	11	12	25	10	6	11	4	4	8	3	5	19	11	6	16	8	1	3	9	1	17	5	16	11	7	8	11
ENSMUSG00000001750	Tcirg1	70	56	49	40	26	29	85	86	89	95	57	123	75	59	90	88	133	94	47	73	39	47	97	89	159	57	70	49	76	57	27	45	186	118	49	153	64	54	117	67	33	105	40	153	141	67	67	93
ENSMUSG00000001751	Naglu	50	44	50	52	42	38	77	66	58	79	33	108	23	55	71	49	109	86	62	44	52	43	90	93	62	29	36	27	23	32	11	28	56	40	22	65	34	30	58	28	31	38	25	54	39	30	18	46
ENSMUSG00000001755	Coasy	982	936	1162	1093	760	866	1246	1219	917	888	574	1374	567	858	936	653	1268	1059	877	787	528	601	991	1322	642	386	437	352	288	399	217	407	806	513	279	452	432	323	507	344	369	372	421	447	479	314	423	507
ENSMUSG00000001761	Smo	2	7	2	1	1	4	2	2	3	4	1	0	2	1	4	1	7	1	3	1	1	2	4	3	6	2	0	0	0	1	0	1	3	6	1	3	0	3	2	2	0	2	0	0	4	2	1	1
ENSMUSG00000001763	Tspan33	2	6	3	3	6	6	4	7	5	5	2	6	0	11	5	7	3	4	9	5	3	2	1	5	4	3	8	7	1	2	0	2	2	4	5	4	5	2	6	5	6	3	2	2	2	1	1	4
ENSMUSG00000001767	Crnkl1	21	18	18	18	17	16	19	10	25	23	21	28	10	16	24	20	31	25	22	26	6	7	21	26	32	26	22	14	15	16	7	21	32	43	14	41	26	15	39	26	13	19	23	39	21	32	21	31
ENSMUSG00000001768	Rin2	42	40	29	34	23	30	37	21	59	36	24	59	38	36	48	33	76	58	49	38	28	28	61	62	49	51	39	30	37	40	14	38	83	60	38	69	36	29	54	35	23	52	22	62	41	38	41	52
ENSMUSG00000001773	Folh1	0	0	0	0	0	0	0	0	1	0	0	0	0	0	0	0	0	0	0	0	1	0	0	1	0	0	0	0	0	0	0	0	1	0	0	0	0	0	0	0	0	0	0	0	0	0	0	0
ENSMUSG00000001774	Chordc1	122	173	157	131	142	135	191	139	248	183	104	262	132	263	205	171	326	207	195	187	89	102	181	211	118	80	89	89	99	114	54	53	191	123	61	76	75	57	105	87	79	49	58	94	102	82	84	134
ENSMUSG00000001783	Rtcb	204	210	232	237	185	155	296	355	273	250	127	306	130	226	243	175	421	230	167	179	125	139	238	241	331	166	169	111	150	153	86	129	365	244	97	248	133	120	249	145	119	167	126	258	194	136	176	202
ENSMUSG00000001785	Pwp1	9	16	15	12	14	7	22	9	23	14	7	20	7	9	21	12	26	19	19	15	20	12	10	32	13	6	14	6	8	8	7	14	18	11	15	20	18	14	25	4	3	8	11	14	7	2	14	13
ENSMUSG00000001786	Fbxo7	142	151	130	127	87	92	182	183	206	148	86	200	108	181	174	140	245	214	145	124	106	105	172	241	137	76	96	82	55	83	42	67	145	87	48	87	71	68	107	73	63	61	58	99	86	58	72	88
ENSMUSG00000001794	Capns1	117	116	118	111	81	81	184	223	178	174	70	185	94	97	164	119	248	179	106	113	87	108	148	240	161	73	95	65	76	91	55	88	160	131	71	166	114	101	123	70	75	115	99	149	102	79	96	108
ENSMUSG00000001802	Lrp3	19	11	18	19	30	13	28	19	22	23	9	24	20	17	32	13	34	20	25	13	11	10	29	34	24	5	25	19	16	16	3	13	27	10	6	10	10	9	6	12	11	9	14	9	11	11	9	11
ENSMUSG00000001827	Folr1	1	0	0	1	0	0	1	0	0	0	0	0	0	0	0	0	1	0	0	0	0	0	0	0	1	0	0	0	0	0	0	0	0	0	0	0	0	1	0	0	0	0	0	0	1	0	0	0
ENSMUSG00000001829	Clpb	39	41	52	51	30	29	65	90	51	64	18	68	33	63	46	51	84	71	55	60	25	44	57	62	41	23	21	20	31	30	14	17	24	33	20	34	18	32	29	17	25	19	27	31	17	20	33	45
ENSMUSG00000001833	39326	114	135	113	101	83	79	159	103	155	135	54	190	107	149	141	117	255	173	109	114	83	104	159	179	149	91	80	66	74	81	33	67	160	118	59	129	78	63	94	54	63	79	62	147	89	64	67	98
ENSMUSG00000001844	Zdhhc4	32	38	33	32	33	36	38	44	44	32	12	54	21	50	44	37	75	55	29	37	20	17	42	18	29	25	20	20	23	19	12	10	37	22	8	26	21	23	29	14	19	24	18	20	19	16	18	32
ENSMUSG00000001847	Rac1	535	625	539	582	401	383	640	685	699	659	328	847	402	733	647	523	1000	754	548	573	383	415	668	784	721	435	510	425	514	472	198	366	958	552	253	513	293	334	456	340	292	379	322	551	426	370	410	513
ENSMUSG00000001855	Nup214	11	18	15	19	11	6	31	16	26	18	9	15	18	22	23	21	38	22	16	16	16	15	21	31	31	15	17	6	18	22	6	12	31	26	13	23	22	17	29	7	8	16	18	21	15	12	17	30
ENSMUSG00000001864	Aif1l	8	5	3	5	0	0	1	4	10	5	6	16	0	1	3	6	9	2	0	3	7	7	2	28	3	6	1	3	1	1	0	0	3	2	2	3	3	3	6	2	0	2	4	2	0	1	2	1
ENSMUSG00000001865	Cpa3	0	0	0	1	0	0	0	0	0	0	0	0	0	0	0	0	0	0	0	0	0	0	0	0	0	0	0	0	0	0	0	0	0	0	0	0	0	0	0	0	0	0	0	0	0	0	0	0
ENSMUSG00000001870	Ltbp1	11	6	10	1	1	2	11	8	25	19	12	20	17	7	14	12	19	14	12	8	10	11	13	28	13	16	4	5	4	3	3	3	20	16	9	17	5	5	5	3	2	5	2	11	11	6	3	8
ENSMUSG00000001891	Ugp2	445	455	558	676	431	404	578	339	664	574	218	704	424	612	645	460	716	688	572	543	279	414	704	760	679	223	412	372	495	505	202	241	733	450	230	477	420	483	354	304	288	355	395	688	419	292	417	667
ENSMUSG00000001909	Trmt1	37	43	34	27	20	29	39	33	53	49	25	71	33	56	40	34	54	56	34	31	36	32	39	82	47	18	37	33	28	20	21	28	73	42	20	51	33	24	61	25	14	33	27	49	41	16	27	28
ENSMUSG00000001910	Nacc1	7	3	7	1	5	6	7	5	6	9	6	15	6	13	8	10	15	6	10	4	6	5	10	15	12	7	10	17	8	6	3	12	15	6	2	13	13	7	16	8	8	8	3	8	6	10	8	5
ENSMUSG00000001911	Nfix	101	91	122	177	126	111	132	121	112	139	69	161	98	183	114	126	169	165	112	97	75	65	111	220	167	122	222	214	160	198	106	211	220	175	106	169	225	154	205	169	175	122	123	151	132	141	159	163
ENSMUSG00000001918	Slc1a5	13	15	11	12	4	2	17	12	16	24	9	16	10	12	13	8	23	22	12	8	9	8	8	25	15	10	0	3	2	2	4	5	13	11	6	12	5	4	13	3	6	10	6	12	11	6	4	7
ENSMUSG00000001924	Uba1	148	157	150	156	145	131	177	207	187	196	84	193	112	215	171	130	225	221	159	170	84	110	166	270	127	78	112	81	83	92	40	86	143	109	51	109	92	114	125	90	87	86	68	138	88	87	78	112
ENSMUSG00000001930	Vwf	9	5	8	1	1	3	8	4	8	7	3	4	3	6	8	9	13	11	3	6	5	5	8	7	11	4	4	8	5	6	5	3	18	8	3	15	8	3	6	6	3	6	4	13	9	5	5	9
ENSMUSG00000001942	Siae	81	72	92	100	68	42	101	93	128	141	60	160	86	122	108	105	167	148	102	77	66	78	102	142	144	74	106	55	77	104	42	63	160	109	62	140	90	84	112	55	69	89	63	126	75	55	82	131
ENSMUSG00000001943	Vsig2	1	2	2	4	2	2	3	3	2	1	1	3	2	6	1	5	5	5	4	4	3	4	8	6	0	2	1	1	1	1	1	1	4	0	0	2	1	2	2	0	1	2	1	5	0	2	1	3
ENSMUSG00000001946	Esam	155	150	141	160	99	124	162	155	171	116	71	199	94	147	150	112	195	159	150	130	85	82	127	163	164	65	112	63	68	80	40	68	215	136	55	113	53	77	94	63	65	92	75	113	82	67	72	118
ENSMUSG00000001948	Spa17	5	7	2	5	1	4	7	2	7	5	4	9	4	2	3	3	8	8	5	6	3	2	3	5	1	0	0	0	1	1	0	0	3	0	2	1	3	2	2	0	1	1	0	4	1	1	3	2
ENSMUSG00000001962	Fam50a	39	28	32	33	28	17	43	36	38	40	26	52	27	32	38	29	57	38	33	26	29	27	53	61	51	29	40	31	18	46	22	37	79	48	38	42	29	19	45	21	16	34	19	42	35	27	31	37
ENSMUSG00000001964	Emd	112	121	121	111	76	100	145	153	142	142	73	184	70	125	107	112	185	166	102	86	77	90	136	147	230	125	131	75	97	101	49	82	264	154	77	149	84	92	136	76	69	115	105	163	140	71	113	119
ENSMUSG00000001983	Taco1	11	10	8	12	11	5	6	6	11	15	8	5	5	13	12	4	13	12	8	8	4	4	5	12	12	9	9	16	12	9	5	3	18	5	5	17	2	9	8	10	3	2	10	8	6	8	9	13
ENSMUSG00000001985	Grik3	0	0	0	0	0	0	0	0	0	0	0	0	0	0	0	1	0	0	0	0	0	0	0	0	0	0	0	0	0	0	0	0	0	0	0	0	0	0	0	0	0	0	0	0	0	0	0	0
ENSMUSG00000001986	Gria3	6	6	1	3	0	2	17	1	8	4	4	3	4	5	6	12	11	3	0	5	2	2	4	9	4	12	2	0	2	1	0	0	9	2	3	4	0	1	5	2	2	1	1	3	4	4	1	3
ENSMUSG00000001995	Sipa1l2	19	16	19	19	20	19	33	24	19	17	16	38	23	20	12	26	29	20	18	22	12	18	27	27	24	6	23	12	11	17	8	10	17	23	8	11	20	13	16	13	9	11	10	15	21	8	7	15
ENSMUSG00000001998	Ap4e1	9	8	6	8	4	6	6	9	16	11	3	15	4	11	20	8	20	8	3	7	4	5	8	7	7	4	2	3	3	3	2	3	7	5	2	7	5	3	10	4	0	5	5	7	7	2	4	9
ENSMUSG00000001999	Blvra	56	39	50	36	36	27	52	43	63	56	28	70	43	42	44	42	78	63	35	48	36	32	66	65	36	34	30	24	29	33	17	33	64	42	28	54	50	24	40	24	20	35	40	72	38	20	27	38
ENSMUSG00000002006	Pdzd4	2	2	1	0	0	1	1	1	3	2	1	2	1	0	1	2	0	1	1	2	1	0	0	2	0	2	1	0	0	0	0	0	1	1	0	1	0	1	1	1	0	0	0	1	1	0	0	1
ENSMUSG00000002007	Srpk3	1	1	0	0	1	1	1	0	0	1	0	2	0	0	0	0	1	0	0	0	0	0	0	0	1	0	0	0	1	0	0	0	0	0	0	0	2	0	0	0	0	0	0	1	0	0	0	0
ENSMUSG00000002010	Idh3g	42	34	31	41	38	28	62	71	92	96	57	128	53	111	81	67	150	99	76	74	37	50	74	107	120	71	106	85	56	106	54	83	151	91	42	92	61	66	98	70	64	88	46	93	52	62	60	99
ENSMUSG00000002012	Pnck	1	1	1	1	0	0	1	1	4	2	2	2	0	0	0	0	8	2	2	3	0	2	2	4	1	4	1	0	1	1	1	0	2	5	0	1	0	1	2	1	0	0	0	0	1	1	1	1
ENSMUSG00000002014	Ssr4	337	436	348	390	266	232	589	493	449	395	210	523	271	431	429	376	740	554	375	360	293	275	357	600	367	292	249	217	211	245	119	209	418	252	137	291	223	192	343	182	145	206	202	299	256	206	209	278
ENSMUSG00000002015	Bcap31	167	174	252	258	167	191	266	301	270	222	107	286	147	266	237	173	324	291	242	186	129	138	240	316	214	128	198	139	148	170	81	116	260	186	97	193	160	154	197	169	146	144	148	220	140	146	162	229
ENSMUSG00000002017	Fam98a	17	11	13	15	10	13	19	13	29	12	10	12	7	21	15	18	23	27	14	15	7	8	8	18	9	12	9	5	9	8	6	5	15	12	4	14	9	7	12	5	7	6	10	15	11	3	11	16
ENSMUSG00000002020	Ltbp2	4	5	2	2	3	1	2	9	14	11	12	12	8	0	8	3	16	13	2	5	7	6	3	15	4	4	0	1	0	1	1	0	6	4	4	6	3	2	1	0	0	6	1	4	6	1	1	3
ENSMUSG00000002028	Kmt2a	79	80	50	61	49	51	46	37	94	84	50	52	63	54	66	65	124	80	48	83	51	57	79	98	85	67	66	51	59	58	19	47	144	114	39	91	50	34	99	49	38	62	44	89	86	55	67	59
ENSMUSG00000002031	Ift46	28	32	30	32	24	9	39	34	21	33	20	56	21	37	24	25	46	34	39	28	12	21	24	42	39	27	24	18	32	24	15	28	54	38	18	32	29	31	38	29	22	20	27	39	26	22	30	41
ENSMUSG00000002032	Tmem25	18	7	23	28	25	26	20	32	24	24	15	24	11	23	21	28	49	51	25	25	15	14	18	27	17	9	16	17	30	21	6	16	30	16	10	19	10	12	19	18	19	22	21	22	14	19	16	23
ENSMUSG00000002033	Cd3g	0	1	0	0	0	0	0	1	0	4	1	0	0	0	1	1	1	2	1	1	1	0	1	0	1	0	0	1	1	0	1	0	2	1	1	0	0	1	0	0	1	1	0	2	1	0	1	0
ENSMUSG00000002043	Trappc6a	41	33	35	46	29	26	55	50	40	41	16	55	23	42	49	40	56	62	45	34	28	27	44	63	42	17	30	24	36	24	15	20	53	36	24	28	33	35	38	30	29	40	31	41	37	22	28	34
ENSMUSG00000002052	Supt6	31	50	43	35	30	32	65	77	47	59	24	75	33	49	53	50	85	50	49	43	27	25	35	72	60	40	41	40	30	34	17	30	72	47	30	55	42	25	63	34	35	50	29	51	46	35	37	50
ENSMUSG00000002055	Spag5	2	2	2	1	0	0	2	0	1	0	2	0	0	1	3	1	5	2	0	0	0	0	1	3	3	2	0	2	0	0	0	0	1	1	1	1	1	1	1	0	0	2	0	1	1	0	0	0
ENSMUSG00000002058	Unc119	21	15	30	8	11	8	22	27	24	28	21	54	16	16	52	21	33	33	24	10	14	21	22	33	25	19	15	7	9	8	7	11	38	15	15	27	17	11	13	12	4	21	23	30	22	10	16	18
ENSMUSG00000002059	Rab34	48	48	24	18	4	14	36	40	67	40	38	75	22	24	35	22	82	35	21	26	23	22	31	61	38	24	17	7	7	7	3	19	63	32	10	39	16	15	34	17	5	25	11	21	21	13	8	11
ENSMUSG00000002064	Sdf2	108	123	98	119	64	75	110	46	122	132	55	112	97	122	131	106	198	134	120	114	55	66	108	180	129	70	115	89	80	82	35	75	181	126	51	75	73	68	125	63	54	78	77	118	80	53	66	121
ENSMUSG00000002068	Ccne1	8	5	5	5	5	1	18	10	3	7	2	9	9	4	11	9	13	11	6	9	4	5	7	4	8	5	1	6	2	1	3	5	7	4	3	0	5	2	11	3	0	0	4	6	2	5	4	9
ENSMUSG00000002076	Hsf2bp	6	13	3	0	0	0	5	4	7	7	6	11	6	0	5	1	18	0	5	4	5	2	3	10	3	4	4	0	1	1	1	2	8	13	2	8	4	0	2	0	0	8	1	6	8	1	2	2
ENSMUSG00000002083	Bbc3	28	33	27	23	27	16	40	54	40	39	18	49	17	36	30	29	47	47	31	31	20	19	30	51	53	23	27	19	19	24	15	19	63	35	27	27	25	19	53	15	11	31	20	38	35	15	32	31
ENSMUSG00000002100	Mybpc3	2	0	0	2	0	1	2	1	1	0	0	5	0	0	1	1	1	0	0	0	1	0	2	1	1	0	0	0	1	0	1	0	0	1	1	2	0	0	0	0	1	1	0	3	0	1	0	0
ENSMUSG00000002102	Psmc3	447	580	554	646	430	437	763	938	640	591	286	844	376	762	605	498	908	677	539	490	305	356	615	714	373	260	258	217	217	239	110	212	489	267	119	301	239	206	321	207	179	201	203	337	338	190	222	296
ENSMUSG00000002103	Acp2	70	66	84	64	67	73	89	87	120	125	53	151	74	91	116	71	157	119	84	82	59	72	98	159	109	67	68	42	60	71	37	63	136	82	40	65	66	52	86	52	34	67	35	89	75	39	69	77
ENSMUSG00000002104	Rapsn	0	0	0	0	0	0	0	0	1	0	0	2	1	1	0	0	2	1	0	1	0	1	0	0	0	0	0	0	1	0	0	0	0	0	0	0	1	0	0	0	0	0	0	0	0	0	0	0
ENSMUSG00000002105	Slc39a13	16	17	13	14	11	4	33	18	22	29	11	33	19	22	22	18	32	17	22	17	15	10	24	29	26	11	22	7	8	19	7	18	31	26	6	30	21	16	18	5	6	21	13	26	13	12	13	26
ENSMUSG00000002107	Celf2	179	118	160	180	121	107	128	126	203	213	89	216	159	215	231	136	295	264	221	183	130	128	214	283	224	135	174	176	140	177	62	124	282	196	81	220	143	99	165	113	91	130	141	224	150	103	127	165
ENSMUSG00000002108	Nr1h3	283	307	337	325	271	238	454	481	354	329	168	457	209	438	344	250	472	430	312	298	228	187	366	402	283	152	214	146	171	167	69	155	303	216	114	220	173	147	204	155	170	147	132	240	267	145	157	191
ENSMUSG00000002109	Ddb2	22	23	12	20	6	6	19	8	23	18	6	16	19	10	23	13	26	20	15	13	10	12	19	15	21	4	10	8	6	2	4	3	17	19	2	16	4	6	12	4	0	7	5	13	4	9	9	11
ENSMUSG00000002111	Spi1	36	25	29	9	4	8	39	44	34	31	13	50	32	13	27	19	43	41	31	26	23	21	50	53	41	24	19	6	14	10	9	19	46	25	19	33	20	9	26	14	1	48	15	67	35	13	14	35
ENSMUSG00000002129	Sf3a1	102	107	81	91	59	66	112	89	112	138	83	167	87	117	119	70	209	142	100	65	63	86	117	162	105	62	67	57	50	51	45	52	139	84	46	110	61	64	101	53	60	73	46	67	58	41	57	67
ENSMUSG00000002147	Stat6	39	34	34	27	24	27	42	34	43	46	25	75	44	65	44	31	76	48	37	52	36	35	54	67	71	37	43	30	44	31	18	31	75	67	18	47	50	43	72	40	26	30	31	63	52	18	27	57
ENSMUSG00000002190	Clgn	0	0	0	0	0	0	0	0	0	0	1	1	0	0	0	0	0	0	0	0	0	0	0	0	0	0	0	0	0	0	0	0	0	0	0	0	0	0	0	0	1	0	0	0	0	0	0	0
ENSMUSG00000002204	Napsa	4	5	1	3	1	0	3	4	9	12	1	6	4	4	6	2	8	8	2	2	5	1	7	4	11	3	0	3	0	1	2	2	13	3	5	6	3	1	4	4	0	4	2	6	4	0	3	5
ENSMUSG00000002205	Vrk3	75	114	85	70	47	49	127	89	117	91	56	121	47	93	89	77	160	108	75	62	45	61	100	115	70	57	72	41	39	41	29	55	113	82	33	61	36	33	78	37	28	36	35	69	53	41	41	70
ENSMUSG00000002210	Smg9	6	9	13	13	5	4	16	12	16	27	9	12	17	9	22	9	13	19	13	18	12	10	12	24	19	8	12	7	5	8	4	9	21	16	4	14	8	7	22	13	9	11	13	13	16	6	10	17
ENSMUSG00000002221	Paxip1	29	28	33	38	24	28	37	24	38	36	21	50	28	49	30	24	59	45	42	26	17	22	41	71	48	29	51	24	33	33	16	28	62	55	22	44	18	28	53	32	24	27	28	46	29	26	29	30
ENSMUSG00000002222	Rmnd5a	181	197	199	232	120	164	147	63	170	185	77	115	175	171	230	146	197	233	200	157	81	111	164	207	163	103	140	118	131	164	62	88	280	145	67	119	125	117	180	93	109	98	125	178	106	116	101	176
ENSMUSG00000002227	Mov10	10	16	9	22	13	6	24	11	20	17	16	25	13	13	19	13	30	17	11	10	7	13	18	28	6	9	10	11	3	4	4	4	16	9	2	9	7	3	7	9	4	6	8	14	10	1	5	9
ENSMUSG00000002228	Ppm1j	1	0	0	0	1	2	0	0	1	1	0	3	1	0	0	0	1	2	0	1	0	0	1	1	1	1	1	0	0	0	1	1	0	0	0	0	1	0	1	0	0	0	1	0	1	0	0	1
ENSMUSG00000002233	Rhoc	246	217	111	69	55	54	278	247	303	265	158	393	134	111	215	175	361	212	127	130	180	145	237	432	229	172	57	44	44	63	48	56	350	189	124	226	86	53	199	74	47	189	56	208	161	63	87	111
ENSMUSG00000002249	Tead3	9	2	2	6	10	6	5	1	5	8	4	6	5	7	9	1	18	6	6	7	6	4	4	13	4	9	7	6	3	3	5	4	11	10	5	7	8	1	12	8	6	5	4	3	5	4	7	6
ENSMUSG00000002250	Ppard	9	7	5	11	4	6	14	11	11	8	2	10	10	8	6	8	8	16	12	5	4	5	8	13	12	3	6	2	2	3	5	4	9	4	2	6	2	4	5	3	2	2	7	2	2	1	3	10
ENSMUSG00000002257	Def6	5	4	1	0	1	1	2	1	1	0	1	5	1	3	2	2	7	2	1	2	1	2	3	4	1	1	0	0	0	0	0	0	2	3	0	0	3	0	0	0	0	2	1	2	1	0	1	1
ENSMUSG00000002265	Peg3	5	4	4	10	4	4	4	2	4	9	3	6	7	9	7	5	5	5	6	5	2	1	6	7	7	2	7	4	6	7	2	8	7	10	1	9	7	5	5	5	0	4	5	12	4	1	3	10
ENSMUSG00000002274	Metrn	3	8	8	8	10	12	12	5	7	13	8	19	9	4	11	7	20	14	8	3	2	5	12	20	6	7	13	4	9	10	8	13	15	10	9	12	9	6	14	13	7	7	4	16	11	7	9	8
ENSMUSG00000002279	Lmf1	51	25	36	52	33	41	36	49	39	33	15	50	24	66	32	30	59	61	57	49	22	19	36	48	22	12	25	22	16	19	13	17	31	26	12	18	20	20	25	13	16	8	19	27	21	24	25	32
ENSMUSG00000002280	Narfl	21	22	32	35	24	19	49	35	29	26	16	45	30	59	39	30	56	38	31	19	18	18	31	52	35	14	20	18	17	20	9	25	41	25	11	29	24	21	20	19	23	30	16	35	28	27	23	32
ENSMUSG00000002289	Angptl4	271	274	299	464	286	303	403	356	400	234	126	376	216	476	286	296	643	400	455	302	143	210	355	366	244	103	201	139	169	162	74	198	178	151	63	162	142	137	96	139	153	79	130	182	143	133	140	234
ENSMUSG00000002297	Dbf4	22	25	27	20	8	15	42	19	33	18	21	30	20	26	44	10	57	39	26	23	8	10	39	25	35	34	18	5	14	15	3	8	45	22	14	26	7	12	18	10	6	21	9	29	25	21	13	12
ENSMUSG00000002307	Daxx	57	58	38	67	42	32	71	34	65	74	34	92	54	72	78	54	121	78	63	52	30	52	81	80	95	71	47	46	58	53	26	42	145	97	39	87	34	50	99	53	29	61	45	81	56	47	34	75
ENSMUSG00000002308	Cd320	6	9	5	4	4	6	6	7	4	7	2	7	7	8	5	8	13	7	4	7	3	3	5	10	4	4	7	5	3	6	5	4	12	12	3	6	6	4	18	6	2	5	5	9	3	4	3	6
ENSMUSG00000002319	Ipo4	25	38	25	35	29	17	55	55	44	49	21	60	22	44	42	27	62	58	39	29	21	31	43	52	37	24	28	18	17	22	13	16	55	33	20	38	24	21	45	22	21	26	21	36	33	17	32	34
ENSMUSG00000002320	Tm9sf1	4	2	4	7	6	0	9	5	6	12	4	7	8	8	5	4	2	6	6	5	1	2	2	4	2	1	3	4	3	1	1	5	4	5	3	5	2	3	8	4	2	3	1	4	3	2	2	4
ENSMUSG00000002324	Rec8	2	0	1	1	1	0	2	3	4	1	1	4	1	0	0	2	2	0	3	1	0	3	2	3	0	1	1	0	0	0	0	0	5	1	0	2	2	1	0	1	0	1	0	2	1	1	0	0
ENSMUSG00000002325	Irf9	74	77	109	87	77	63	99	95	104	117	49	130	72	101	89	89	183	103	95	82	45	50	94	126	109	80	78	62	93	66	40	79	137	91	47	98	92	72	92	73	59	91	58	100	79	60	78	107
ENSMUSG00000002326	Gmpr2	18	11	20	23	16	10	18	22	31	31	11	31	15	33	28	25	43	31	21	25	8	20	28	25	27	19	15	14	9	9	3	11	29	18	5	14	14	13	15	8	7	12	10	16	15	9	10	11
ENSMUSG00000002329	Mdp1	98	104	111	87	66	77	118	146	127	112	63	162	57	88	127	88	159	110	93	89	65	75	131	134	74	56	66	30	40	41	21	33	121	77	24	63	54	36	63	44	43	47	48	56	67	42	49	51
ENSMUSG00000002332	Dhrs1	848	813	1365	1403	1140	1163	1190	1638	1155	1275	600	1764	797	2055	1377	1159	1762	1864	1342	1225	757	782	1304	1680	1330	687	1342	921	1063	1016	436	771	1552	924	461	701	627	787	749	802	852	686	758	936	837	762	859	1228
ENSMUSG00000002341	Ncan	0	0	0	0	0	0	0	0	0	0	0	0	1	0	1	0	0	0	0	0	0	0	0	0	0	0	0	0	0	0	0	0	0	0	0	0	0	0	0	0	0	0	0	0	0	0	0	0
ENSMUSG00000002342	Tmem161a	90	109	102	86	77	68	119	83	118	120	67	159	66	104	100	66	171	122	99	76	63	72	101	129	78	65	47	42	38	53	23	36	94	81	26	63	37	37	78	40	30	40	47	81	56	34	39	57
ENSMUSG00000002343	Armc6	6	9	4	3	4	1	7	5	10	4	3	4	3	4	3	5	5	3	4	1	7	4	8	7	6	4	6	1	1	3	3	2	11	8	3	7	2	5	2	10	4	4	6	6	8	4	3	9
ENSMUSG00000002345	2310045N01Rik	18	13	20	17	21	14	27	35	33	21	8	26	13	12	23	15	32	26	17	15	8	10	22	35	8	14	14	10	13	14	13	14	21	17	13	22	19	17	22	9	5	7	5	23	12	11	11	15
ENSMUSG00000002346	Slc25a42	57	34	80	89	91	71	55	15	61	77	34	67	41	86	66	46	112	95	90	65	27	44	84	89	73	34	83	50	55	53	28	38	69	70	24	51	60	43	52	38	51	24	51	33	32	37	52	86
ENSMUSG00000002365	Snx9	1	1	7	3	0	3	2	1	9	6	1	3	3	4	3	2	10	6	4	6	2	3	2	7	3	5	6	12	10	12	3	6	11	8	5	5	3	7	11	4	5	6	8	8	5	5	7	7
ENSMUSG00000002372	Ranbp3	15	22	16	16	13	7	16	27	17	20	11	31	16	13	26	17	32	17	18	17	10	15	19	39	17	13	9	8	15	16	7	10	27	19	11	18	12	11	16	16	11	13	10	13	13	10	12	17
ENSMUSG00000002379	Ndufa11	226	191	243	282	187	153	311	368	238	267	98	289	179	329	265	206	408	319	197	223	126	147	254	264	294	122	158	153	172	145	68	124	291	171	85	217	161	161	228	145	163	163	138	243	175	139	189	236
ENSMUSG00000002384	Bmp8b	3	3	0	0	0	1	5	5	4	5	2	1	2	0	4	3	5	6	3	1	2	2	3	3	3	1	0	2	0	1	0	0	6	1	1	10	1	0	0	0	0	1	0	6	1	0	0	1
ENSMUSG00000002393	Nr2f6	124	123	177	159	128	101	217	209	155	156	77	184	104	190	165	134	200	162	128	119	89	87	182	171	208	103	131	93	85	91	51	77	217	153	68	159	111	105	158	86	85	100	104	153	125	117	88	140
ENSMUSG00000002395	Use1	249	300	253	272	188	214	375	355	362	328	198	412	190	367	292	230	515	354	250	259	181	225	293	417	302	161	197	147	157	164	82	156	338	250	113	243	157	140	197	149	130	198	153	263	148	166	154	200
ENSMUSG00000002396	Ocel1	8	10	13	8	15	9	16	12	10	14	11	19	12	19	14	8	14	19	9	6	8	10	14	18	13	6	10	9	7	7	4	9	10	10	4	9	3	6	6	10	6	10	7	13	8	8	10	11
ENSMUSG00000002409	Dyrk1b	7	3	10	3	3	2	5	5	2	6	5	12	1	2	4	1	12	3	4	6	3	3	6	5	7	5	9	13	6	9	3	8	13	17	2	10	6	12	20	4	9	12	4	16	10	7	10	9
ENSMUSG00000002413	Braf	33	16	18	19	15	24	20	17	20	33	15	31	14	26	28	17	36	28	21	16	17	18	23	42	40	18	38	26	21	23	22	33	49	23	16	39	28	17	30	15	21	20	22	38	21	27	18	44
ENSMUSG00000002416	Ndufb2	152	161	171	218	164	152	241	291	173	180	76	226	120	220	165	140	305	249	193	155	98	130	173	242	167	89	137	89	96	125	66	97	203	145	84	154	133	126	127	121	124	126	145	178	157	141	157	185
ENSMUSG00000002428	Hltf	30	17	18	16	12	14	17	7	27	17	10	18	16	23	25	18	42	25	23	18	10	10	21	37	42	25	24	16	20	25	11	20	34	32	18	43	21	24	30	21	16	25	17	37	25	29	26	23
ENSMUSG00000002455	Prpf6	88	62	102	82	106	78	137	104	114	111	59	126	70	152	112	67	147	106	78	90	52	56	94	91	75	55	86	74	40	66	39	97	105	73	37	80	67	46	103	68	49	53	51	67	79	66	67	95
ENSMUSG00000002458	Rgs19	4	2	2	5	2	1	4	4	8	11	5	12	4	4	7	13	9	8	4	6	7	6	9	18	8	4	1	1	1	2	1	1	9	3	3	1	5	2	5	0	2	3	0	2	3	1	3	5
ENSMUSG00000002459	Rgs20	0	2	1	0	1	1	0	1	0	0	0	0	0	0	2	2	1	0	1	0	1	1	0	0	0	0	0	0	0	0	0	0	0	1	0	0	0	1	0	0	0	1	0	0	0	0	0	0
ENSMUSG00000002475	Abhd3	124	105	191	164	104	139	125	51	147	194	55	110	96	146	198	112	193	182	183	157	45	81	145	194	177	69	187	122	119	188	68	126	192	147	78	125	134	139	122	119	116	97	145	151	82	104	119	198
ENSMUSG00000002477	Snrpd1	141	169	147	140	124	96	182	195	171	187	98	268	119	148	189	119	268	205	129	131	110	134	183	225	128	73	56	39	41	45	30	35	173	95	58	102	62	55	93	54	38	56	68	105	107	51	80	91
ENSMUSG00000002486	Tchp	11	7	4	6	3	2	10	8	15	7	11	10	5	7	6	13	19	5	8	9	4	5	11	5	8	6	3	3	2	3	2	0	8	12	2	15	3	6	11	3	2	12	1	14	8	1	1	11
ENSMUSG00000002489	Tiam1	6	10	5	8	4	2	7	4	12	8	6	14	11	7	14	7	14	8	7	6	9	5	6	22	9	6	4	7	1	3	1	1	8	4	7	7	3	1	6	3	4	4	2	5	3	5	5	3
ENSMUSG00000002496	Tsc2	14	12	12	13	7	11	22	19	19	21	6	18	12	8	21	23	25	26	21	18	7	7	22	23	9	11	13	14	15	19	9	6	21	13	6	12	8	7	12	5	7	13	6	17	9	4	7	15
ENSMUSG00000002500	Rpl3l	0	3	0	0	1	0	1	3	0	0	1	0	0	1	2	1	0	1	0	1	0	0	0	1	1	8	1	0	0	1	1	0	0	0	1	0	0	0	2	0	0	0	0	1	0	1	0	1
ENSMUSG00000002504	Slc9a3r2	30	43	38	54	26	28	52	41	42	44	13	40	18	29	32	38	43	41	28	21	19	24	43	43	33	14	21	17	24	28	8	16	38	34	14	25	15	17	27	13	18	13	7	36	25	22	16	28
ENSMUSG00000002524	Puf60	208	240	177	191	143	133	279	263	243	227	137	281	149	240	211	190	357	259	176	165	112	136	193	260	177	107	112	105	82	96	49	81	204	146	72	118	87	82	144	69	109	107	89	137	108	69	91	111
ENSMUSG00000002546	Golga2	147	160	173	167	120	116	225	244	181	179	110	259	109	211	204	156	282	179	180	160	106	125	197	234	249	158	191	149	101	141	64	132	328	202	98	162	141	109	219	148	111	135	116	191	171	101	120	160
ENSMUSG00000002550	Uck1	42	23	70	33	44	29	35	50	42	62	23	71	42	44	56	40	63	60	61	38	24	31	36	59	53	24	84	58	47	72	30	83	82	49	38	61	82	72	47	56	58	53	67	88	33	35	56	92
ENSMUSG00000002578	Ikzf4	1	3	4	2	0	1	0	1	1	5	0	0	0	0	2	0	0	1	0	1	0	0	0	3	3	2	2	3	0	1	0	4	1	4	0	3	1	1	4	1	1	0	0	0	2	2	0	0
ENSMUSG00000002580	Mien1	77	74	80	82	61	60	110	110	100	78	27	92	41	93	96	85	104	122	85	84	42	48	79	121	87	48	60	56	57	82	33	64	92	87	30	80	69	64	79	62	63	68	66	94	52	66	61	82
ENSMUSG00000002588	Pon1	759	578	1373	1682	1050	1208	1000	847	851	877	342	1120	628	1720	1050	894	1087	1628	1342	1136	521	633	909	1567	898	419	1315	984	841	1094	462	880	1112	635	409	621	759	872	466	739	804	594	710	733	503	599	770	1014
ENSMUSG00000002602	Axl	71	55	44	33	28	22	70	91	92	79	33	120	57	43	67	44	118	98	45	68	53	44	78	128	102	48	33	25	44	44	14	27	138	84	44	128	64	32	61	31	12	88	34	158	70	33	50	80
ENSMUSG00000002603	Tgfb1	5	4	6	3	1	2	7	9	5	11	2	8	6	3	5	10	7	5	2	3	3	6	13	14	6	3	2	5	1	3	0	5	6	8	3	10	10	5	2	3	1	6	3	9	7	3	7	5
ENSMUSG00000002608	Ccdc97	30	43	39	36	37	21	39	52	63	50	25	65	25	51	49	32	68	46	29	34	22	22	40	62	42	20	34	28	28	27	11	20	56	29	13	36	21	35	48	34	29	42	23	31	34	20	18	28
ENSMUSG00000002617	Zfp40	0	2	2	2	0	0	2	4	3	4	1	3	0	3	1	0	2	1	2	5	0	2	1	1	2	2	2	1	0	3	0	1	2	1	1	4	2	2	0	3	1	2	0	4	1	1	3	5
ENSMUSG00000002625	Akap8l	17	12	16	11	15	10	23	20	13	21	13	33	19	23	15	18	33	17	20	8	12	12	26	23	35	31	44	31	28	40	24	42	59	35	29	48	50	38	54	32	41	53	29	56	35	20	40	43
ENSMUSG00000002633	Shh	0	0	1	1	1	0	1	0	0	1	0	0	0	0	0	1	0	0	0	0	0	0	1	3	0	1	0	0	0	0	0	0	1	2	0	0	0	0	0	0	0	0	0	0	0	0	0	0
ENSMUSG00000002635	Pdcd2l	22	27	33	30	21	15	37	13	29	33	14	33	16	36	36	25	60	38	40	29	25	20	34	39	31	14	20	14	15	9	10	16	32	41	8	23	14	25	29	18	12	13	18	28	13	14	14	28
ENSMUSG00000002658	Gtf2f1	14	19	15	17	8	10	19	24	17	13	5	19	11	21	19	10	24	28	18	21	4	13	20	24	27	12	16	4	12	13	5	6	16	11	7	15	13	8	4	8	5	12	12	23	10	9	11	6
ENSMUSG00000002660	Clpp	61	60	74	90	56	38	110	100	106	82	49	118	59	87	80	77	142	98	70	69	52	42	70	118	106	53	72	53	44	53	39	68	121	80	41	92	70	77	106	55	51	66	60	90	50	54	48	70
ENSMUSG00000002661	Alkbh7	11	12	17	15	8	17	16	14	13	19	6	17	9	10	18	9	15	24	12	11	4	4	11	28	25	3	21	7	6	14	8	12	22	18	9	11	14	10	28	10	13	13	10	24	20	10	17	19
ENSMUSG00000002668	Dennd1c	4	1	3	2	0	1	3	0	2	4	1	8	2	3	1	0	10	4	3	2	3	1	3	6	9	3	1	0	3	0	2	1	6	9	3	2	3	1	4	1	0	3	1	5	2	3	4	1
ENSMUSG00000002679	Med6	7	4	21	11	8	8	14	4	9	11	4	15	3	12	13	5	18	13	12	10	6	4	15	14	11	4	7	10	10	8	3	4	17	12	6	5	8	5	9	12	2	6	4	11	9	7	3	13
ENSMUSG00000002688	Prkd1	0	0	1	1	0	0	0	1	1	0	0	1	0	0	1	0	0	0	0	1	0	0	2	0	0	1	0	0	1	0	0	0	0	0	0	2	0	0	1	0	0	0	0	0	0	0	0	0
ENSMUSG00000002699	Lcp2	29	14	22	17	9	5	17	41	33	36	11	33	26	12	30	20	33	32	24	22	29	18	24	35	40	28	17	13	7	21	14	17	64	33	18	39	22	16	29	16	14	38	13	58	29	14	13	21
ENSMUSG00000002718	Cse1l	89	75	104	81	54	52	91	71	111	111	55	124	63	108	101	91	150	113	86	85	50	64	99	115	89	53	61	66	69	73	32	48	124	76	32	69	56	64	72	46	46	61	64	106	61	53	55	64
ENSMUSG00000002728	Naa20	14	10	6	2	3	5	14	8	9	9	6	16	4	5	5	5	11	13	3	8	3	12	9	9	18	7	16	6	6	5	5	6	18	13	8	17	8	7	8	10	7	12	2	21	6	11	7	10
ENSMUSG00000002731	Prkra	72	84	77	71	50	65	96	92	81	66	39	115	36	72	81	69	122	68	71	64	34	46	98	118	69	31	44	31	20	45	18	44	82	56	29	58	44	32	64	36	35	36	42	52	52	32	42	37
ENSMUSG00000002732	Fkbp7	9	5	9	8	5	0	6	5	9	12	10	16	6	5	12	4	13	12	9	7	11	9	7	11	19	16	6	7	10	12	5	20	26	21	13	30	7	13	14	12	14	13	8	17	5	13	12	15
ENSMUSG00000002733	Plekha3	45	47	55	70	40	36	69	45	76	70	34	68	60	73	73	60	101	82	56	48	28	43	61	60	65	33	44	51	53	49	16	46	91	75	16	54	36	46	37	35	38	46	36	74	52	36	47	64
ENSMUSG00000002741	Ykt6	304	387	364	442	258	252	417	246	381	307	127	352	189	348	392	291	436	371	277	288	188	209	312	381	238	133	146	121	143	148	57	109	266	163	77	163	122	134	185	126	107	131	113	186	139	134	142	172
ENSMUSG00000002748	Baz1b	137	150	170	176	138	129	196	205	208	273	142	265	146	292	190	185	323	295	207	158	130	122	194	291	182	130	164	118	102	127	67	133	245	165	62	143	130	87	141	130	91	114	109	176	138	116	105	165
ENSMUSG00000002763	Pex6	14	8	18	15	21	16	22	19	18	22	15	30	16	25	21	15	21	14	13	12	10	15	17	29	62	29	80	52	47	64	22	73	71	75	32	66	79	62	69	57	56	47	51	76	45	64	57	61
ENSMUSG00000002767	Mrpl2	43	43	67	81	50	39	68	72	61	60	36	81	50	103	72	50	65	79	49	65	42	53	69	75	73	35	68	70	42	58	10	52	106	78	36	61	62	70	94	64	47	49	55	75	49	50	49	77
ENSMUSG00000002768	Mea1	27	36	39	48	27	27	51	34	33	30	14	30	16	39	28	26	44	39	40	38	18	22	35	32	21	12	14	12	7	5	5	14	18	15	6	10	13	6	11	9	10	9	10	18	21	11	13	30
ENSMUSG00000002769	Gnmt	1791	2572	3479	4282	2635	2731	4222	4008	1818	1224	1101	2251	1063	2296	1363	961	1850	1747	1581	1068	983	1014	1784	1698	1951	1303	2719	1762	1810	2502	1148	2662	2324	2592	1097	1911	3213	2537	3209	2099	2569	1470	1735	2489	1482	1740	2016	2208
ENSMUSG00000002771	Grin2d	0	1	0	0	1	0	1	0	1	0	0	0	2	0	0	0	0	0	0	0	0	0	0	1	1	0	0	0	0	1	0	0	0	0	0	0	0	0	0	0	0	0	0	0	0	0	0	0
ENSMUSG00000002778	Kdelr1	616	759	703	774	533	528	894	649	689	589	292	811	382	713	667	532	977	706	494	520	302	400	704	760	764	339	453	291	311	349	181	275	810	508	240	551	293	335	500	329	290	372	352	536	486	295	320	465
ENSMUSG00000002781	Tmem143	28	38	37	39	17	21	33	17	32	21	13	26	19	27	32	21	41	33	26	24	11	15	34	25	46	17	28	33	35	34	14	19	55	41	20	31	22	37	36	27	26	16	29	38	36	20	33	43
ENSMUSG00000002791	Pdxk-ps	0	1	0	0	1	0	0	0	0	0	0	0	1	0	0	0	0	0	0	0	0	0	0	0	0	0	0	0	0	0	0	0	0	0	0	0	0	0	0	0	0	0	0	0	0	0	0	0
ENSMUSG00000002797	Ggct	53	31	48	28	21	27	62	66	64	49	31	84	38	45	52	38	73	64	42	40	41	43	51	54	49	25	21	21	14	23	8	19	53	24	25	41	18	25	38	8	11	24	16	31	41	16	17	24
ENSMUSG00000002799	Jag2	0	0	0	0	0	0	0	0	0	0	1	0	0	0	0	0	0	0	0	0	0	0	0	0	0	0	0	0	0	0	0	0	1	0	0	0	0	0	0	0	0	0	0	0	0	0	0	0
ENSMUSG00000002803	Btbd6	7	5	11	15	11	6	16	8	12	13	3	10	5	14	6	5	12	19	5	14	5	6	12	13	9	3	7	5	7	7	2	4	9	14	7	7	11	8	7	5	4	11	6	10	6	7	7	9
ENSMUSG00000002804	Nudt14	8	9	23	15	15	8	17	14	24	30	9	35	18	28	23	13	41	34	19	18	13	10	17	28	47	35	58	49	43	45	20	45	54	34	18	27	25	25	38	25	20	17	19	40	28	23	33	41
ENSMUSG00000002808	Epdr1	21	19	3	1	3	2	12	6	29	10	7	11	9	1	17	7	39	14	7	7	6	11	7	23	12	6	0	0	1	0	1	1	15	6	7	7	3	1	12	0	0	3	5	5	2	2	1	5
ENSMUSG00000002812	Flii	28	37	40	28	26	21	27	28	41	26	16	32	14	43	42	33	42	43	24	40	17	19	36	54	50	22	30	37	37	49	18	28	60	61	26	54	29	34	41	26	37	38	23	47	30	39	31	48
ENSMUSG00000002814	Top3a	6	11	4	4	6	9	8	6	9	8	3	10	6	15	11	11	16	23	6	6	4	8	9	16	11	8	4	6	5	7	5	11	12	10	7	8	8	9	9	6	11	6	5	8	4	8	5	9
ENSMUSG00000002820	Atg4d	20	22	26	19	15	20	27	23	17	20	17	36	17	28	21	15	37	32	26	23	15	19	17	24	34	13	22	24	19	9	7	18	24	25	9	24	17	16	26	20	14	19	11	22	20	22	12	30
ENSMUSG00000002825	Qtrt1	13	9	7	9	8	11	11	10	12	13	9	16	11	10	11	11	23	19	15	15	4	9	10	21	17	19	13	13	8	7	4	5	26	24	9	19	14	9	37	6	8	14	15	11	10	3	9	13
ENSMUSG00000002831	Plin4	167	134	149	199	82	67	97	183	253	171	47	272	147	131	167	120	257	178	206	119	71	89	286	135	192	45	129	71	114	89	43	100	232	155	49	185	90	82	53	62	70	66	117	225	88	76	135	196
ENSMUSG00000002833	Hdgfrp2	82	69	69	58	48	58	90	85	86	100	59	131	59	104	83	77	123	93	75	70	61	55	79	153	114	48	100	86	59	82	42	103	144	102	47	106	103	123	134	73	74	93	75	112	73	63	70	106
ENSMUSG00000002835	Chaf1a	10	4	6	6	5	3	4	17	10	12	4	13	0	4	9	10	13	7	9	4	6	3	7	15	10	3	5	1	3	4	4	4	7	3	4	9	11	6	6	2	5	11	3	12	9	3	5	9
ENSMUSG00000002844	Adprh	39	41	24	36	13	22	52	34	41	48	21	44	27	40	59	39	69	45	37	35	21	42	44	50	62	42	27	17	36	21	12	32	83	57	17	60	26	28	54	26	11	42	22	69	38	29	37	47
ENSMUSG00000002845	Tmem39a	41	45	46	34	20	23	54	50	31	44	29	52	18	32	57	38	60	49	32	28	19	21	32	54	29	18	19	9	17	18	6	14	45	27	13	33	23	19	45	17	7	29	13	14	24	17	17	13
ENSMUSG00000002846	Timmdc1	28	27	43	42	30	30	27	13	47	61	13	32	25	51	35	28	50	61	34	33	23	29	46	68	36	18	15	11	18	11	3	18	33	21	8	18	13	20	28	20	19	11	14	21	13	12	19	19
ENSMUSG00000002847	Pla1a	41	75	50	93	67	56	70	42	71	65	44	61	44	108	51	51	105	69	63	73	28	43	77	75	46	18	42	28	41	33	10	23	72	48	26	36	27	38	39	28	31	23	21	55	34	39	33	41
ENSMUSG00000002870	Mcm2	11	19	11	7	7	5	25	8	20	18	9	22	12	7	31	27	32	40	13	21	11	10	25	33	21	19	14	7	10	7	5	11	26	21	11	21	11	4	23	4	4	16	13	27	12	15	12	22
ENSMUSG00000002871	Tpra1	39	38	32	36	18	28	64	30	51	36	21	50	32	36	31	39	70	49	38	31	25	30	31	42	45	22	32	22	24	31	7	19	57	41	20	48	20	22	52	26	13	28	23	50	36	13	17	36
ENSMUSG00000002881	Nab1	41	40	53	45	33	27	61	44	60	69	29	76	29	64	59	49	97	66	51	42	30	40	48	90	117	54	71	56	54	74	38	59	120	95	44	94	73	69	102	63	58	66	92	108	57	48	61	87
ENSMUSG00000002885	Adgre5	73	60	52	47	39	27	62	67	104	104	52	145	72	77	69	68	125	114	78	70	66	62	87	142	105	55	68	37	37	38	24	41	141	93	46	85	53	32	64	47	35	62	39	116	50	46	38	76
ENSMUSG00000002897	Il17ra	158	156	120	130	102	90	216	190	223	167	93	231	117	165	160	111	243	159	136	143	95	112	182	207	65	58	45	30	21	34	18	36	94	72	30	69	54	22	93	53	35	62	31	71	98	27	46	49
ENSMUSG00000002900	Lamb1	46	41	27	27	16	14	64	45	75	38	30	60	33	19	62	29	72	44	23	34	32	28	41	74	46	34	15	13	10	10	3	10	51	39	21	36	13	11	29	9	8	15	16	42	27	23	23	32
ENSMUSG00000002908	Kcnn1	4	7	5	7	5	4	7	8	9	4	0	10	6	7	4	5	6	8	7	2	5	1	5	9	4	1	10	6	4	5	4	5	9	7	0	5	7	7	5	7	5	6	6	6	3	2	5	7
ENSMUSG00000002910	Arrdc2	60	43	62	74	41	20	27	27	63	24	35	50	35	47	54	26	59	62	24	30	15	35	36	37	21	4	9	9	9	13	3	13	35	14	4	11	6	17	14	8	6	8	16	17	12	9	4	11
ENSMUSG00000002930	Ppp1r17	0	0	0	0	0	0	0	0	0	0	0	0	0	0	0	0	0	0	0	0	0	0	0	1	0	0	0	0	0	0	0	0	0	0	0	0	0	0	0	0	0	0	0	0	0	0	0	0
ENSMUSG00000002944	Cd36	268	181	165	143	73	79	143	109	242	235	79	224	180	95	292	216	260	246	237	241	128	167	273	390	273	124	146	94	124	169	85	114	395	213	133	297	183	115	137	96	52	185	152	352	219	89	147	249
ENSMUSG00000002948	Map2k7	42	32	33	36	39	26	33	40	58	59	33	56	39	54	52	34	73	63	41	56	32	28	41	60	95	52	85	58	48	60	25	53	117	67	40	83	69	61	89	55	49	73	48	95	66	60	53	82
ENSMUSG00000002949	Timm44	141	148	163	175	133	117	209	177	158	177	80	207	125	258	161	139	266	175	153	132	88	115	165	209	124	72	77	104	92	69	25	74	173	113	42	83	57	69	107	53	77	67	70	95	99	59	76	96
ENSMUSG00000002957	Ap2a2	165	144	142	117	127	83	179	201	198	158	89	202	101	182	183	124	263	162	133	109	101	111	184	199	236	153	145	128	127	152	65	110	301	165	81	196	115	103	169	99	106	134	111	240	191	130	135	179
ENSMUSG00000002963	Pnkp	11	17	21	23	8	12	32	19	37	21	12	26	10	31	21	16	42	23	16	18	21	12	20	28	14	15	9	8	10	10	7	12	30	28	10	24	9	19	27	8	10	16	6	20	14	12	17	20
ENSMUSG00000002968	Med25	6	8	7	5	3	3	4	9	8	5	4	12	6	9	6	7	4	10	4	7	5	6	7	13	5	4	6	6	3	3	1	3	4	8	2	4	7	7	4	3	6	13	3	9	4	5	2	10
ENSMUSG00000002980	Bcam	1	4	1	1	2	0	2	2	4	3	3	5	4	2	3	2	2	0	0	0	2	2	2	4	2	2	2	0	0	0	1	1	6	2	1	1	1	0	1	0	1	3	2	0	1	1	1	0
ENSMUSG00000002981	Clptm1	95	103	121	114	81	74	165	126	132	97	71	133	80	119	113	85	201	168	105	128	68	94	146	142	86	55	68	48	53	78	34	68	103	93	40	82	64	70	98	66	58	63	41	99	74	59	63	101
ENSMUSG00000002983	Relb	27	28	8	17	10	5	27	17	44	43	20	51	22	10	36	26	67	24	24	25	19	25	38	57	33	25	11	9	5	11	9	7	71	31	29	33	9	11	33	14	3	32	11	31	26	8	6	22
ENSMUSG00000002984	Tomm40	42	45	35	53	35	37	49	20	47	47	36	38	34	51	46	34	85	62	45	35	29	24	42	52	33	17	22	24	21	23	10	17	34	26	15	32	25	22	37	27	7	14	24	32	18	26	19	30
ENSMUSG00000002985	Apoe	11200	10700	18001	18747	14125	14721	16656	17847	14463	15037	6643	21076	11531	21981	15251	12377	20892	20975	15772	15334	8300	9315	18236	18326	18624	7779	17979	12772	14436	17038	8383	14674	20808	16072	7735	15847	17071	16170	14257	15564	15479	12453	13011	19484	12448	13439	15846	20350
ENSMUSG00000002992	Apoc2	721	1118	981	913	560	442	1069	849	1357	1533	973	1646	973	1821	1558	1593	2869	1809	1544	1187	730	776	2148	1121	1659	1188	1461	1221	1622	1336	600	966	1905	1293	481	919	642	962	1302	929	1046	923	811	1827	746	937	1230	1759
ENSMUSG00000002996	Hbp1	133	134	163	164	137	124	184	105	181	120	65	135	99	203	160	129	231	189	160	141	76	109	143	218	229	103	166	128	141	142	62	102	216	174	89	149	117	131	173	103	121	105	118	226	92	136	129	169
ENSMUSG00000002997	Prkar2b	1	3	5	8	0	3	6	3	8	5	2	5	3	0	3	6	5	6	2	1	1	5	4	13	6	5	5	3	2	3	3	1	13	11	2	11	2	1	2	9	2	7	2	11	3	2	5	6
ENSMUSG00000003031	Cdkn1b	26	33	28	22	24	16	54	21	42	38	25	61	26	39	35	35	71	43	30	30	23	31	31	63	71	38	28	31	36	29	21	32	59	69	30	54	27	31	71	30	27	45	31	50	46	25	31	43
ENSMUSG00000003032	Klf4	15	14	13	11	4	6	19	10	9	4	3	17	10	21	23	12	15	19	9	5	9	5	17	25	16	15	7	14	6	14	11	26	14	17	7	14	3	14	16	13	7	7	13	13	15	9	12	18
ENSMUSG00000003033	Ap1m1	44	24	36	41	25	15	52	55	45	34	17	59	22	69	43	30	60	34	19	20	16	24	33	38	62	32	37	26	30	33	11	34	65	37	16	46	22	23	38	26	20	33	27	50	42	32	29	44
ENSMUSG00000003037	Rab8a	120	139	157	160	110	111	208	210	183	153	87	224	115	186	168	128	272	190	149	145	76	96	188	241	259	138	153	114	122	127	60	115	253	179	79	176	148	125	156	102	107	127	116	214	136	89	142	160
ENSMUSG00000003038	Hmgn2	0	0	1	0	0	0	0	1	1	0	0	0	0	0	0	0	0	1	0	0	0	0	0	1	2	0	0	0	0	0	0	0	1	0	0	0	0	1	0	0	0	0	0	0	0	0	1	0
ENSMUSG00000003039	Fam32a	224	230	261	256	199	165	337	269	293	282	135	363	154	299	294	209	482	298	218	229	126	140	315	319	495	288	312	210	232	297	173	276	564	382	211	377	239	201	319	244	269	287	245	433	316	213	238	350
ENSMUSG00000003051	Elf3	1	6	1	1	0	0	1	3	3	2	4	7	4	2	3	0	7	4	2	3	2	3	4	6	10	7	2	1	1	3	0	0	10	8	2	8	0	1	7	3	2	5	0	13	7	0	2	2
ENSMUSG00000003053	Cyp2c29	155	211	981	1260	613	950	191	242	290	450	150	426	291	1665	694	612	473	1123	959	821	206	207	754	582	580	256	2448	2090	1797	2125	657	1547	680	413	236	255	983	1282	322	1323	1573	422	814	648	348	1079	947	1137
ENSMUSG00000003062	Stard3nl	26	34	28	32	20	15	40	14	47	31	23	39	29	15	27	29	64	39	41	38	18	24	39	53	27	21	27	14	8	24	9	11	42	36	17	39	23	18	32	17	12	18	25	37	37	14	23	33
ENSMUSG00000003068	Stk11	117	120	153	151	109	97	182	146	155	164	82	173	89	194	162	107	218	187	127	123	81	92	134	194	97	89	100	98	72	96	42	79	127	114	44	94	104	81	110	89	79	70	78	114	88	77	88	122
ENSMUSG00000003070	Efna2	1	4	1	2	0	0	1	2	2	0	1	0	0	1	1	1	1	2	2	0	1	2	1	1	3	6	2	0	1	2	1	1	4	2	0	2	3	0	1	2	0	5	1	1	4	1	0	0
ENSMUSG00000003072	Atp5d	658	733	931	929	642	633	1132	1367	855	743	378	1074	460	1219	827	661	1228	857	689	685	423	470	820	823	972	490	822	697	722	665	343	556	1006	797	340	702	622	621	776	591	689	550	532	858	578	641	701	885
ENSMUSG00000003099	Ppp5c	15	14	24	12	22	21	21	19	26	36	18	32	25	34	18	21	43	27	27	24	18	15	32	46	35	24	33	25	20	30	11	27	43	34	22	33	30	34	51	18	27	38	25	44	32	32	28	27
ENSMUSG00000003119	Cdk12	30	20	32	32	17	21	47	18	36	40	20	45	33	40	39	23	59	43	26	22	18	24	41	40	52	35	40	29	20	29	13	32	64	45	19	39	42	28	52	31	18	30	29	58	43	20	32	45
ENSMUSG00000003123	Lipe	7	9	11	9	6	9	12	13	3	25	5	17	7	17	10	15	16	13	15	10	7	3	18	17	27	11	36	20	19	24	8	22	24	19	9	23	23	14	24	20	20	14	15	17	8	17	21	31
ENSMUSG00000003131	Pafah1b2	163	181	139	163	105	85	202	188	207	182	75	226	119	182	196	143	307	225	166	164	100	130	209	203	211	106	137	88	84	102	55	84	229	173	76	173	90	85	140	85	69	90	85	133	128	82	90	116
ENSMUSG00000003134	Tbc1d8	14	21	8	16	7	13	18	7	14	9	12	13	8	26	12	11	21	10	13	15	6	13	5	13	15	2	11	6	3	8	4	10	17	19	8	13	14	5	16	4	10	10	13	10	3	8	9	10
ENSMUSG00000003135	Cnot11	31	18	23	19	20	13	25	13	26	31	11	38	27	30	29	19	33	24	27	22	25	18	26	34	24	29	18	19	12	29	8	36	43	45	14	39	28	22	52	21	21	27	22	44	28	15	23	26
ENSMUSG00000003153	Slc2a3	3	1	0	3	1	1	1	4	1	3	0	4	1	2	2	2	5	1	2	3	0	3	2	2	1	1	0	1	2	0	2	2	1	4	1	3	2	0	1	0	1	4	1	1	2	3	4	0
ENSMUSG00000003154	Foxj2	53	53	50	39	20	34	39	25	54	54	34	68	45	45	52	35	88	67	40	37	34	34	60	76	79	37	56	38	41	63	20	40	108	57	27	76	26	29	64	36	38	43	37	70	44	26	33	31
ENSMUSG00000003161	Sri	67	64	48	69	42	36	101	80	107	79	44	100	57	82	60	55	108	101	68	40	37	36	85	93	78	45	48	29	32	35	20	37	97	74	30	89	53	49	74	39	34	41	40	73	46	47	53	70
ENSMUSG00000003166	Dgcr2	135	117	139	140	121	119	144	145	172	159	87	166	123	207	175	135	223	187	124	123	86	98	167	214	162	64	161	125	115	120	63	99	171	107	58	130	134	109	147	113	98	91	98	167	105	138	124	144
ENSMUSG00000003184	Irf3	28	45	43	34	39	25	49	38	54	44	16	50	29	44	49	30	62	51	37	32	21	20	60	58	36	21	26	20	21	20	14	23	39	26	11	44	31	30	28	25	24	15	28	31	29	32	33	35
ENSMUSG00000003190	Bcl2l12	9	9	10	12	4	4	10	2	9	17	5	7	12	8	11	6	16	7	6	9	8	4	10	20	9	5	9	7	6	6	3	10	12	7	8	13	3	5	10	6	4	7	3	10	6	8	9	10
ENSMUSG00000003198	Zfp959	3	6	6	4	3	1	1	0	6	2	0	1	3	3	5	6	5	7	4	1	6	3	5	10	5	5	1	2	1	2	3	1	4	6	1	1	1	2	6	3	2	3	6	4	1	1	3	3
ENSMUSG00000003199	Mpnd	119	146	136	182	96	94	175	211	202	205	123	253	131	278	188	149	303	252	146	162	108	120	197	181	148	74	112	76	88	98	41	108	211	119	66	121	98	84	148	85	90	85	85	110	122	79	85	131
ENSMUSG00000003200	Sh3gl1	15	15	13	9	9	11	16	6	14	12	9	16	11	7	19	12	18	22	13	6	6	9	13	30	34	13	14	15	12	20	4	8	25	22	11	18	21	18	33	14	17	20	12	31	14	15	13	25
ENSMUSG00000003206	Ebi3	4	7	10	5	2	2	3	16	13	12	9	13	5	11	9	7	8	18	12	5	9	9	5	14	4	8	19	1	2	8	4	2	10	12	3	14	7	6	5	0	5	6	3	12	5	1	8	11
ENSMUSG00000003208	Ccdc94	1	2	1	0	0	0	3	1	0	0	1	0	1	0	1	0	2	0	0	1	2	1	1	0	2	1	1	1	0	4	2	2	8	5	1	5	2	1	1	3	2	0	1	1	1	0	1	2
ENSMUSG00000003226	Ranbp2	53	65	39	43	28	28	52	22	76	60	22	37	53	42	60	52	94	72	49	51	30	39	53	78	82	46	54	54	44	43	27	51	89	74	23	96	44	51	64	42	48	55	34	103	71	67	44	86
ENSMUSG00000003227	Edar	0	0	0	0	0	0	0	0	0	0	1	0	0	0	0	0	0	0	0	0	0	0	0	0	1	0	0	0	0	0	0	0	0	0	0	1	0	0	0	0	0	1	0	0	0	0	0	0
ENSMUSG00000003228	Grk5	12	11	6	7	3	4	23	8	12	13	10	19	13	10	14	10	24	11	7	6	11	2	16	17	25	18	6	1	3	9	7	10	22	10	8	12	9	10	14	5	9	11	11	24	17	5	5	9
ENSMUSG00000003233	Dvl3	0	1	0	2	0	1	0	0	0	0	0	0	0	2	1	1	0	0	1	1	1	0	1	1	1	0	0	1	0	0	1	0	0	1	1	1	1	0	0	1	0	0	0	1	0	1	0	1
ENSMUSG00000003234	Abcf3	48	63	47	63	44	31	66	21	72	46	20	37	43	66	66	54	92	61	44	59	30	32	48	75	34	18	47	31	38	30	18	20	65	59	21	45	31	23	57	31	27	32	28	60	38	38	46	65
ENSMUSG00000003235	Eif2b5	68	47	75	60	60	45	67	77	71	84	45	89	42	73	78	49	115	62	62	54	41	51	78	79	111	96	111	74	68	77	39	97	162	108	63	135	104	85	134	81	75	89	72	120	72	73	86	100
ENSMUSG00000003269	Cyth2	17	27	16	16	9	10	36	14	29	15	14	37	13	29	36	21	31	23	14	11	15	8	24	34	14	15	15	12	16	14	13	19	45	24	12	17	13	13	18	14	9	20	17	24	12	10	14	22
ENSMUSG00000003271	Sult2b1	0	0	0	0	0	0	0	0	2	1	0	0	1	0	0	0	2	0	0	0	0	0	2	2	0	0	0	0	0	0	0	0	0	0	0	0	0	0	0	0	0	0	0	0	0	0	0	0
ENSMUSG00000003273	Car11	0	0	1	0	0	0	0	1	0	1	1	1	1	2	0	0	1	0	2	0	2	2	0	2	4	1	0	1	2	1	1	2	3	2	1	0	0	2	2	3	2	0	4	2	0	1	0	2
ENSMUSG00000003279	Dlgap1	1	3	7	4	3	4	3	1	1	2	2	1	1	14	2	9	3	4	4	1	0	0	2	10	3	0	7	2	6	4	0	5	0	5	0	0	4	5	2	2	4	1	4	0	0	4	1	7
ENSMUSG00000003282	Plag1	0	0	0	0	0	0	0	0	0	0	0	0	0	0	0	0	0	0	0	0	0	0	0	0	0	0	0	0	0	0	0	0	1	0	1	0	1	0	0	0	0	0	0	0	0	0	0	0
ENSMUSG00000003283	Hck	33	32	21	26	11	18	28	34	33	42	30	51	27	16	33	33	52	50	29	26	21	21	34	48	40	25	16	15	17	14	9	9	38	32	10	36	15	4	31	10	6	13	10	45	22	13	9	22
ENSMUSG00000003299	Mrpl4	39	28	52	28	33	30	34	39	35	41	23	49	21	32	47	27	46	44	36	31	32	19	38	66	35	21	41	25	17	28	13	20	50	29	14	29	36	27	38	22	23	31	25	33	27	28	30	30
ENSMUSG00000003308	Keap1	165	152	221	233	123	142	265	296	245	200	98	294	114	213	195	194	345	246	178	182	139	126	217	268	269	108	124	124	124	119	59	91	306	180	107	191	126	127	196	116	98	143	132	210	168	131	147	216
ENSMUSG00000003309	Ap1m2	0	2	0	0	0	0	1	1	1	1	0	2	0	0	0	0	1	2	0	0	1	0	1	2	0	2	1	0	0	0	0	0	0	0	3	1	1	0	1	0	0	1	0	0	3	0	0	0
ENSMUSG00000003316	Glg1	106	85	96	65	60	56	113	91	99	132	50	135	73	84	100	95	136	108	78	58	68	71	96	126	329	170	154	102	153	143	78	127	367	265	143	274	176	132	262	152	97	186	129	253	183	145	166	208
ENSMUSG00000003344	Btbd2	16	19	10	22	13	11	21	12	19	20	2	21	12	20	15	7	23	18	14	13	10	6	13	20	26	6	13	12	12	15	8	10	33	20	10	13	14	13	14	18	11	12	13	16	7	8	18	22
ENSMUSG00000003345	Csnk1g2	95	159	108	131	96	96	163	64	145	139	78	167	83	140	140	119	198	189	133	107	95	99	129	237	213	122	144	116	103	124	56	126	214	189	71	179	148	131	200	89	94	114	110	198	109	107	102	178
ENSMUSG00000003346	Abhd17a	53	38	46	54	47	30	60	34	51	84	55	91	54	73	78	63	100	82	57	61	35	55	76	66	135	43	140	101	95	107	68	89	140	128	55	111	121	93	122	79	106	86	77	144	65	77	122	153
ENSMUSG00000003348	Mob3a	1	3	1	2	2	3	2	2	7	3	2	2	2	2	3	3	5	3	1	4	2	4	3	5	14	4	5	2	6	3	4	1	12	5	3	9	2	4	5	4	3	6	3	13	9	4	7	7
ENSMUSG00000003352	Cacnb3	3	4	0	4	0	0	4	1	4	4	5	2	2	2	2	1	1	3	1	2	1	4	1	1	2	2	0	1	1	0	0	0	1	2	1	1	0	1	1	1	0	1	0	0	0	1	0	0
ENSMUSG00000003354	Ccdc65	0	0	0	0	0	0	0	0	0	0	1	1	0	0	0	0	0	0	0	0	0	0	0	0	1	0	0	0	0	0	0	0	0	1	0	0	0	0	0	0	0	0	0	0	0	0	0	0
ENSMUSG00000003355	Fkbp11	79	116	68	61	56	37	123	81	75	78	45	110	44	78	83	98	133	110	55	75	52	59	59	138	59	58	26	21	21	27	14	24	53	29	23	54	16	35	98	23	13	28	13	33	42	37	33	40
ENSMUSG00000003360	Ddx23	10	6	27	11	20	10	21	28	21	13	10	22	10	18	13	13	27	21	20	7	8	11	16	23	24	13	16	6	13	20	8	27	26	26	15	25	19	16	30	16	15	14	20	38	12	7	13	17
ENSMUSG00000003363	Pld3	38	38	31	34	22	15	63	54	65	57	32	90	48	28	63	40	68	54	41	36	33	35	49	84	99	43	43	19	33	28	27	20	101	59	42	90	45	30	53	33	24	95	44	112	76	28	37	60
ENSMUSG00000003378	Grik5	2	2	4	1	5	5	2	1	2	3	5	5	1	4	2	5	3	3	4	5	5	1	3	3	9	2	1	5	10	9	2	5	5	7	2	6	4	9	8	7	3	3	5	11	2	5	2	7
ENSMUSG00000003379	Cd79a	0	0	0	1	0	0	0	0	0	0	0	0	0	0	0	0	0	0	0	0	0	0	0	0	0	0	0	0	0	0	0	0	0	0	0	0	0	0	0	0	0	0	0	1	0	0	0	0
ENSMUSG00000003380	Rabac1	123	127	142	127	115	97	246	236	197	189	103	212	123	120	162	122	294	217	137	128	94	85	164	197	247	135	156	117	121	160	80	131	282	209	107	225	147	106	186	144	128	148	132	230	168	107	149	202
ENSMUSG00000003382	Etv3	18	7	7	3	6	6	6	9	17	10	9	14	9	15	19	7	24	21	14	14	7	6	11	23	24	13	11	13	14	14	3	16	24	17	14	16	14	14	18	9	16	13	12	18	11	7	7	21
ENSMUSG00000003402	Prkcsh	140	132	123	114	88	83	170	192	160	136	70	202	86	144	145	117	223	189	138	122	90	98	145	231	130	107	84	87	106	91	42	99	180	107	72	124	130	90	160	99	119	92	75	144	81	79	78	101
ENSMUSG00000003410	Elavl3	0	0	0	0	0	2	0	1	0	1	1	0	0	1	1	0	1	1	1	0	0	0	0	1	0	1	0	0	0	0	0	0	0	0	0	0	0	0	0	0	0	0	0	1	0	0	0	1
ENSMUSG00000003411	Rab3b	0	2	0	0	0	0	1	0	1	1	0	0	0	0	0	1	2	0	0	1	0	0	1	0	1	1	0	1	0	0	0	0	1	2	0	0	1	0	3	0	1	1	0	1	0	0	0	0
ENSMUSG00000003418	St8sia6	2	1	0	1	0	1	0	0	2	3	1	1	2	1	0	1	2	2	1	1	0	1	1	2	1	0	0	0	1	2	0	1	3	0	2	1	2	0	0	0	0	0	0	2	2	0	0	0
ENSMUSG00000003420	Fcgrt	145	104	198	202	168	151	192	177	180	172	74	188	104	199	161	130	217	186	132	133	78	108	194	173	227	86	162	120	125	174	73	132	265	201	98	228	209	186	190	159	164	149	185	284	206	173	165	318
ENSMUSG00000003421	Nosip	40	43	40	64	36	32	57	74	81	69	44	81	35	65	62	54	88	70	34	51	36	39	56	76	48	27	43	26	21	23	2	24	46	41	10	30	14	23	34	21	14	28	19	31	33	25	23	31
ENSMUSG00000003423	Pih1d1	34	26	41	35	35	26	52	42	34	46	14	44	22	46	31	25	54	39	37	29	18	29	36	46	43	18	36	19	19	26	17	32	45	41	21	33	27	27	46	21	19	34	20	45	24	28	28	37
ENSMUSG00000003429	Rps11	158	120	76	99	46	54	70	31	118	98	38	59	73	62	121	62	121	116	77	106	61	50	96	108	60	34	38	37	39	40	14	24	67	72	20	49	34	43	76	24	21	43	37	68	43	56	37	91
ENSMUSG00000003435	Supt5	48	60	44	43	36	46	64	61	88	70	42	81	43	53	76	55	126	79	40	55	35	56	58	112	91	45	54	35	51	47	26	33	78	74	27	73	36	37	81	44	26	54	35	61	64	47	51	47
ENSMUSG00000003437	Paf1	23	31	36	41	20	18	44	16	47	27	26	32	25	40	41	25	41	42	18	44	21	29	41	52	30	20	19	21	25	22	11	23	40	28	11	39	33	24	40	21	20	22	20	42	38	19	30	34
ENSMUSG00000003438	Timm50	20	24	22	18	20	17	37	27	25	32	21	43	16	23	32	32	43	41	24	28	25	26	25	41	42	15	24	13	17	29	16	28	44	44	17	32	26	30	39	20	23	24	22	26	32	19	30	26
ENSMUSG00000003444	Med29	0	1	2	3	0	0	4	2	3	0	3	6	0	4	2	4	8	3	1	2	2	2	3	5	4	4	5	0	1	2	1	5	3	3	0	4	7	0	0	2	3	0	1	2	4	3	3	0
ENSMUSG00000003452	Bicd1	7	11	2	2	1	0	1	0	5	1	4	6	0	1	5	1	9	3	2	0	1	0	2	5	1	4	3	1	1	3	0	4	12	5	5	7	2	3	6	1	0	1	0	6	1	2	3	3
ENSMUSG00000003458	Ncstn	8	11	9	9	4	7	14	9	17	9	5	12	9	5	8	16	14	15	8	7	5	9	9	18	14	13	11	9	9	11	5	15	28	22	14	20	14	18	15	7	9	12	15	22	13	11	7	15
ENSMUSG00000003464	Pex19	240	189	285	265	208	182	250	281	276	292	161	420	203	326	298	231	385	331	279	228	154	180	264	359	399	161	378	268	266	358	192	378	424	290	168	364	411	335	293	256	264	257	288	387	200	203	306	449
ENSMUSG00000003469	Phyhip	0	0	0	0	0	0	1	0	0	0	0	0	0	1	0	0	0	0	0	0	0	0	0	0	0	0	0	0	0	0	0	0	0	0	0	0	0	0	0	0	0	0	0	0	0	0	0	0
ENSMUSG00000003476	Crhr2	0	0	0	0	0	0	0	0	0	0	0	0	0	1	0	0	0	0	0	1	0	0	0	0	0	0	0	1	0	2	0	0	0	0	0	0	0	0	1	0	0	0	0	1	0	0	0	0
ENSMUSG00000003477	Inmt	361	423	993	1687	918	1161	343	346	413	484	194	582	421	1078	514	458	547	903	491	711	192	207	565	539	337	152	668	733	634	861	260	479	428	208	175	210	524	625	209	508	730	220	361	313	201	476	504	633
ENSMUSG00000003484	Cyp4f18	5	6	2	1	1	0	4	2	8	8	5	5	6	0	5	4	13	8	10	4	9	4	4	13	13	3	0	0	3	1	1	5	19	15	3	9	3	2	1	0	0	12	2	9	1	1	3	3
ENSMUSG00000003500	Impdh1	7	11	6	4	5	4	8	15	9	12	4	10	5	8	11	7	9	10	5	1	1	4	5	19	11	4	6	7	5	6	2	1	9	6	5	7	4	1	14	3	3	5	2	10	8	3	4	3
ENSMUSG00000003518	Dusp3	85	72	113	83	56	60	143	120	130	152	74	167	94	116	174	103	190	176	167	135	84	96	150	201	153	85	67	69	57	67	39	72	172	123	65	139	80	72	88	70	39	61	61	139	112	58	81	97
ENSMUSG00000003526	Prodh	61	44	85	106	94	88	77	65	73	63	29	102	68	143	70	65	99	98	80	71	37	37	74	80	72	21	112	65	88	91	45	95	65	70	37	67	113	91	54	80	107	54	57	75	42	64	67	99
ENSMUSG00000003527	Dgcr14	6	7	2	3	2	3	9	11	6	6	4	1	4	8	1	3	8	4	7	6	5	3	3	9	12	5	5	2	3	2	2	3	9	7	4	6	3	9	8	4	7	3	3	10	6	5	3	5
ENSMUSG00000003528	Slc25a1	87	69	125	83	75	66	124	172	102	105	57	133	69	154	132	95	160	143	109	77	67	56	102	111	328	154	272	222	283	245	117	206	384	269	127	238	267	258	308	212	217	215	216	363	218	254	317	357
ENSMUSG00000003531	Dgcr6	77	65	104	113	64	82	99	87	93	85	44	100	54	133	80	83	125	105	87	84	38	46	89	83	77	25	64	47	44	53	21	46	89	75	31	57	59	44	58	50	50	34	63	61	55	56	43	65
ENSMUSG00000003534	Ddr1	170	216	36	40	30	26	193	135	223	121	144	205	69	21	132	61	333	112	56	79	80	115	80	251	229	166	15	22	18	15	21	29	258	190	73	234	16	13	203	26	6	101	26	112	99	33	24	46
ENSMUSG00000003541	Ier3	47	76	35	15	6	6	71	64	62	57	55	78	27	23	72	42	100	85	61	36	38	52	70	139	96	50	26	9	10	14	15	9	75	44	29	60	15	6	35	12	7	110	16	74	49	9	30	32
ENSMUSG00000003545	Fosb	6	19	6	11	4	5	14	4	10	1	0	9	16	10	12	17	2	16	9	6	3	11	4	15	7	11	3	6	6	2	3	2	13	23	6	3	7	1	22	10	2	8	4	9	8	7	3	7
ENSMUSG00000003546	Klc4	95	99	116	140	85	97	162	155	155	120	81	158	95	159	113	113	187	157	147	119	66	83	136	162	142	65	105	81	109	94	50	92	168	107	56	138	91	100	110	93	126	90	96	137	103	55	91	129
ENSMUSG00000003549	Ercc1	4	3	4	2	3	1	4	3	3	1	4	9	3	8	5	6	7	7	6	1	1	1	3	1	12	8	0	3	0	2	2	0	6	4	2	6	2	3	6	3	1	10	2	5	6	2	3	3
ENSMUSG00000003555	Cyp17a1	4	26	5	3	0	0	23	8	4	3	24	7	1	6	10	5	25	7	11	6	11	5	13	5	6	9	3	2	1	2	1	4	6	38	0	3	3	4	15	1	0	0	1	20	6	2	5	2
ENSMUSG00000003559	As3mt	44	45	43	40	15	29	47	18	50	56	26	44	37	37	35	34	79	57	51	46	25	29	52	60	53	27	37	19	36	25	15	26	89	73	29	48	45	39	58	38	22	31	23	73	38	30	29	46
ENSMUSG00000003573	Homer3	18	17	13	9	7	5	21	25	30	28	9	29	11	17	17	12	29	32	15	12	20	5	24	37	15	11	9	3	3	3	0	1	22	7	7	16	3	6	7	8	1	4	5	8	15	0	6	8
ENSMUSG00000003575	Crtc1	4	2	5	3	2	0	3	9	6	4	6	9	1	13	6	3	11	9	3	1	3	2	11	9	10	4	6	5	5	9	5	4	4	11	3	11	11	10	8	6	6	3	4	8	4	5	2	11
ENSMUSG00000003581	Rnf215	44	30	42	39	22	29	36	30	50	48	35	50	37	55	48	44	65	57	40	38	28	24	38	63	43	21	28	17	18	18	11	13	24	19	12	23	25	17	35	15	17	23	15	33	17	14	18	19
ENSMUSG00000003585	Sec14l2	1032	941	1950	1840	1372	1383	1720	2019	1213	1525	753	2025	947	2441	1483	1036	1924	2084	1519	1485	872	935	1707	1782	1095	615	1180	724	743	925	354	666	1339	736	420	818	720	683	699	670	819	568	687	924	802	678	849	1008
ENSMUSG00000003604	Aven	33	45	41	47	32	31	54	46	53	65	28	59	29	86	45	42	113	61	45	48	25	36	41	55	88	54	55	49	50	54	17	50	82	61	18	48	36	35	71	38	44	35	44	51	41	41	42	46
ENSMUSG00000003617	Cp	1695	1414	1240	1039	688	729	1370	1010	1912	2069	1040	1840	1098	1672	1685	1340	2494	1821	1605	1364	1156	1147	2006	2932	1652	1004	899	732	738	815	454	937	2186	1652	718	1790	965	787	1678	750	630	1065	676	1858	1233	874	843	1221
ENSMUSG00000003623	Crot	348	253	462	423	317	249	547	402	491	532	221	533	246	584	520	426	833	485	365	431	256	298	458	772	817	666	782	514	428	554	247	482	870	727	311	631	472	529	917	532	380	596	402	782	563	445	524	770
ENSMUSG00000003644	Rps6ka1	27	10	21	20	13	10	21	34	33	33	13	44	20	26	28	23	38	28	25	25	14	14	25	39	35	11	20	13	10	13	12	13	41	19	13	36	17	9	14	11	9	25	20	31	28	11	18	33
ENSMUSG00000003657	Calb2	0	0	0	1	0	0	0	0	0	0	0	0	0	0	0	0	0	0	0	0	0	0	0	0	0	0	0	0	0	0	0	0	0	0	0	0	0	0	0	0	0	0	0	0	0	0	0	0
ENSMUSG00000003660	Snrnp200	142	129	123	115	105	84	159	98	171	174	84	221	117	166	156	102	229	203	124	122	98	98	145	251	173	116	151	117	114	98	73	91	241	189	66	141	113	114	175	101	92	136	92	164	86	90	109	126
ENSMUSG00000003662	Ciao1	114	91	82	95	55	55	73	53	112	92	40	105	57	76	77	53	96	98	76	75	41	65	95	106	70	45	48	30	39	41	23	41	89	81	38	46	52	50	65	36	47	43	38	62	49	43	41	67
ENSMUSG00000003665	Has1	2	2	3	3	1	1	0	1	3	1	0	2	0	3	2	0	2	2	0	0	0	1	0	0	0	2	3	1	0	2	0	1	1	1	1	3	2	1	3	0	3	1	3	0	1	0	1	1
ENSMUSG00000003680	Taf6l	38	37	27	31	25	22	33	18	45	29	12	44	31	38	29	16	50	47	44	34	19	26	39	58	75	31	30	18	28	36	13	23	62	50	18	45	30	31	50	32	34	30	28	40	30	26	22	39
ENSMUSG00000003721	Insig2	744	636	1820	1083	783	534	831	1278	743	700	261	716	397	987	1541	732	1114	1080	1194	632	454	555	976	1075	511	504	709	471	414	443	169	323	749	505	143	316	255	627	510	338	319	360	437	630	641	595	560	546
ENSMUSG00000003731	Kpna6	45	30	54	34	39	34	43	13	52	34	12	42	29	37	54	40	71	41	43	32	21	32	37	57	30	16	17	18	23	24	7	14	36	38	16	19	20	19	22	16	14	16	16	27	19	28	19	25
ENSMUSG00000003746	Man1a	72	91	108	121	58	78	75	47	118	134	64	107	101	150	98	102	135	153	118	105	54	78	106	161	184	111	190	127	134	179	87	133	206	195	89	162	178	147	210	118	134	103	133	191	109	98	101	176
ENSMUSG00000003752	Itpkc	36	25	17	14	13	7	24	13	16	15	15	12	8	14	25	14	29	18	11	14	7	16	18	37	18	8	4	2	6	4	1	4	16	14	5	8	6	6	15	6	3	9	2	9	10	3	4	8
ENSMUSG00000003762	Adck4	31	45	11	19	15	8	56	38	31	24	27	44	15	25	17	17	72	33	19	17	14	25	22	36	45	24	24	14	24	13	9	18	34	31	17	33	19	24	56	15	11	23	5	28	20	13	12	19
ENSMUSG00000003778	Brd8	85	96	66	67	56	45	101	52	102	81	50	95	74	93	89	63	145	99	66	72	46	59	101	103	58	46	39	35	29	31	17	19	76	62	32	55	33	23	77	26	27	36	31	55	49	25	36	36
ENSMUSG00000003779	Kif20a	8	7	4	3	0	0	13	8	28	10	5	13	4	3	11	5	28	7	2	3	5	8	12	9	12	13	2	0	3	6	0	4	16	10	7	12	4	1	13	2	3	9	4	11	11	3	2	6
ENSMUSG00000003808	Farsa	201	190	195	158	161	149	257	332	206	207	145	359	141	219	229	177	382	248	181	188	139	125	197	303	307	207	205	123	129	149	115	180	394	241	129	267	175	171	232	213	135	263	153	218	180	170	132	195
ENSMUSG00000003809	Gcdh	448	422	810	1024	679	718	617	850	608	655	258	705	423	1085	604	532	783	910	706	689	302	358	584	646	425	242	573	546	457	574	209	432	479	334	174	289	371	399	318	374	422	264	333	417	294	323	426	459
ENSMUSG00000003810	Mast2	14	18	7	12	10	7	23	20	15	11	7	12	3	9	11	13	29	13	16	11	8	13	12	22	14	8	9	3	6	6	4	6	10	12	5	10	4	8	16	4	3	11	8	11	4	6	4	15
ENSMUSG00000003812	Dnase2a	105	83	78	69	45	33	150	125	136	139	56	170	66	94	128	90	248	135	102	99	79	83	122	208	95	80	34	24	28	36	19	19	126	85	33	87	30	36	92	24	21	43	46	79	71	39	39	61
ENSMUSG00000003813	Rad23a	9	14	20	16	16	12	21	13	18	18	7	28	11	25	28	11	15	18	26	21	10	10	18	22	42	17	28	34	21	25	4	25	54	30	15	36	27	21	33	19	24	19	18	37	20	18	26	33
ENSMUSG00000003814	Calr	824	793	983	918	915	824	1521	1511	1114	1030	622	1381	585	1055	1171	962	1633	1437	1048	954	674	723	1024	1453	1310	875	994	768	814	1009	468	852	1508	1067	519	1055	938	810	1337	890	592	988	711	1284	1152	950	897	1021
ENSMUSG00000003824	Syce2	5	7	7	9	3	4	10	5	14	5	6	10	3	5	5	4	17	7	9	6	3	3	9	5	4	0	2	2	1	0	2	0	9	2	2	7	2	1	2	0	2	10	4	2	4	5	5	2
ENSMUSG00000003847	Nfat5	46	57	45	35	26	30	55	17	61	47	27	54	39	72	75	47	103	62	44	43	34	34	46	66	52	36	58	36	34	33	14	31	81	79	20	49	25	26	60	22	27	25	28	54	48	37	25	46
ENSMUSG00000003848	Nob1	6	10	12	7	6	3	10	8	15	13	11	15	4	13	13	8	27	8	15	11	3	5	10	23	9	9	6	6	4	7	0	3	20	17	3	9	5	11	13	7	6	8	8	13	9	9	7	3
ENSMUSG00000003849	Nqo1	55	56	23	38	10	16	29	38	90	61	35	62	34	16	42	42	99	56	48	54	42	43	49	92	66	14	15	5	11	19	12	12	95	41	28	57	19	11	21	5	7	38	24	67	30	12	16	38
ENSMUSG00000003863	Ppfia3	0	0	1	0	0	0	0	0	0	0	0	0	0	0	0	1	0	1	0	0	0	1	0	1	0	0	0	0	0	0	0	0	0	1	0	0	1	0	0	1	0	0	0	0	0	0	0	0
ENSMUSG00000003865	Gys1	4	10	6	1	7	3	9	9	9	12	3	15	9	7	10	12	18	9	12	8	4	5	12	16	9	16	2	1	7	8	3	7	7	5	4	6	5	5	3	3	3	5	10	11	11	5	5	4
ENSMUSG00000003868	Ruvbl2	3	5	3	7	0	3	9	5	10	7	2	6	3	6	3	5	8	5	11	3	3	1	1	5	2	3	0	1	1	2	2	1	2	6	0	3	3	2	6	2	2	1	1	1	3	1	2	2
ENSMUSG00000003872	Lin7b	1	0	2	0	0	0	0	0	0	0	0	1	0	0	1	0	0	0	0	0	0	0	0	0	0	0	0	0	0	0	0	0	0	0	0	0	0	0	0	0	1	0	0	0	0	0	0	0
ENSMUSG00000003873	Bax	10	8	6	5	10	3	15	16	11	23	11	28	5	12	8	10	19	12	11	8	10	10	15	26	30	20	19	6	12	12	20	15	36	38	19	47	43	26	48	21	11	39	15	41	29	17	19	26
ENSMUSG00000003882	Il7r	5	6	1	2	1	1	1	2	6	5	2	6	6	3	5	3	12	4	4	2	4	2	7	12	16	3	1	1	2	2	0	3	12	9	8	7	3	1	3	2	1	5	1	6	6	2	2	4
ENSMUSG00000003923	Tfam	143	127	131	167	75	99	113	58	157	119	67	96	102	142	162	126	205	177	121	138	69	82	150	146	93	52	74	49	62	51	16	48	103	100	27	60	58	50	86	54	54	47	59	84	62	71	53	63
ENSMUSG00000003929	Zfp81	8	3	5	3	6	3	6	7	7	8	3	6	4	2	3	7	15	6	6	8	2	5	8	8	8	3	7	3	2	4	1	6	8	13	2	6	8	3	8	2	3	0	3	7	6	1	4	4
ENSMUSG00000003934	Efnb3	0	1	0	1	1	1	0	0	0	0	2	1	0	1	0	0	2	0	0	2	0	0	1	0	0	0	0	0	0	1	0	0	0	1	0	0	0	0	1	0	0	0	0	0	0	0	0	1
ENSMUSG00000003948	Mmd	208	162	324	365	256	234	290	209	297	314	116	293	175	330	309	278	367	286	244	273	129	188	284	322	367	127	291	241	256	297	106	199	406	282	157	308	314	270	226	272	208	172	274	295	222	228	236	473
ENSMUSG00000003949	Hlf	152	156	186	320	197	181	138	95	177	174	67	232	146	235	173	148	224	183	193	183	77	100	245	222	245	58	231	191	204	204	107	185	242	198	94	163	171	176	114	136	147	96	142	206	106	115	152	251
ENSMUSG00000003955	Fam162a	206	229	233	250	151	145	260	180	264	158	102	230	131	241	233	169	340	234	183	243	108	132	218	281	81	50	46	30	45	44	22	30	94	68	33	97	44	41	61	37	43	46	41	80	76	55	51	62
ENSMUSG00000003970	Rpl8	773	780	714	693	560	508	999	1090	968	922	579	1262	574	867	935	712	1460	945	742	766	540	584	840	1303	840	566	588	444	447	454	259	497	1092	669	307	706	566	424	668	434	420	587	412	704	644	479	500	619
ENSMUSG00000003992	Ssbp2	4	2	1	5	4	2	4	1	2	3	2	1	3	1	3	4	5	2	6	2	3	4	4	7	2	0	0	1	0	1	0	3	5	5	0	3	2	2	4	0	2	2	1	4	4	2	2	2
ENSMUSG00000004018	Fancl	26	29	55	43	21	32	54	30	30	29	16	48	17	46	46	31	38	40	27	35	15	15	39	40	32	15	23	24	11	20	8	20	23	28	8	21	19	28	24	13	9	14	13	25	19	19	8	16
ENSMUSG00000004031	Brinp2	0	0	0	0	0	0	1	0	0	0	0	0	0	0	0	0	0	0	0	0	0	0	0	0	0	0	0	0	0	0	0	0	0	0	0	0	0	0	0	0	0	0	0	0	0	0	0	0
ENSMUSG00000004032	Gstm5	17	12	12	8	5	3	12	13	18	12	7	19	9	11	12	10	31	22	8	9	5	16	14	8	14	8	9	6	8	10	4	4	16	21	13	20	14	10	22	5	3	10	5	22	20	8	13	13
ENSMUSG00000004035	Gstm7	63	63	59	65	51	49	93	86	73	81	30	71	56	94	60	45	96	90	59	49	39	52	48	81	78	45	62	43	36	54	15	39	99	49	36	50	54	53	69	36	49	44	37	67	59	54	49	54
ENSMUSG00000004038	Gstm3	702	390	361	240	23	30	358	1152	1032	646	192	849	373	69	1227	553	1297	1397	810	582	667	745	926	1078	765	254	53	40	112	122	135	62	970	204	267	532	102	96	148	43	14	460	201	795	384	41	250	434
ENSMUSG00000004040	Stat3	365	359	383	311	230	246	458	322	523	500	300	572	269	546	405	371	758	544	424	368	288	268	458	635	762	462	478	376	357	393	189	519	882	701	332	567	378	347	793	638	345	463	306	634	445	347	337	533
ENSMUSG00000004043	Stat5a	38	45	49	53	36	30	55	48	67	76	17	66	51	56	70	59	112	50	54	49	32	40	67	83	76	58	42	21	47	40	19	30	86	60	28	62	46	39	47	38	21	61	38	68	67	38	53	74
ENSMUSG00000004044	Ptrf	263	265	143	119	83	70	214	237	298	321	240	425	174	147	274	152	510	304	176	165	178	214	240	473	357	380	207	169	118	191	86	171	560	287	151	307	109	140	274	118	75	223	134	277	175	123	150	192
ENSMUSG00000004054	Map3k11	9	5	7	7	15	7	7	8	13	21	13	24	7	15	12	12	7	18	9	7	10	9	16	34	26	11	20	15	13	18	11	13	30	23	9	13	23	18	22	15	16	22	18	23	20	13	12	12
ENSMUSG00000004056	Akt2	137	184	176	181	139	109	182	244	168	150	79	205	109	197	152	121	221	159	130	125	84	95	177	155	205	83	159	91	134	101	54	90	229	157	61	137	80	101	153	107	122	75	110	117	130	102	114	128
ENSMUSG00000004069	Dnaja3	121	135	132	162	121	115	171	97	152	129	50	152	138	176	116	139	228	200	184	141	67	88	106	184	93	67	77	92	69	65	37	70	129	83	32	75	81	76	104	65	69	48	67	75	61	84	52	89
ENSMUSG00000004070	Hmox2	53	50	72	70	41	48	101	61	95	80	49	114	54	102	76	57	98	83	60	58	31	59	70	119	69	41	62	53	35	45	12	40	89	67	23	64	28	51	68	36	41	45	27	61	47	46	45	45
ENSMUSG00000004071	Cdip1	210	220	207	246	187	236	293	207	253	196	124	357	144	360	185	217	307	295	318	143	99	144	224	277	205	111	208	151	157	145	88	218	274	197	107	214	146	157	210	187	189	112	156	207	127	99	113	184
ENSMUSG00000004085	Zak	33	35	45	39	24	24	50	41	71	48	33	63	24	59	59	38	80	64	34	40	25	23	47	52	58	56	51	36	41	43	13	29	77	58	27	46	52	46	58	50	30	49	47	57	34	36	47	59
ENSMUSG00000004096	Cwc15	178	208	205	238	157	179	270	143	247	243	113	272	154	312	253	193	362	296	230	258	120	140	220	337	144	84	116	91	72	110	39	70	215	116	51	107	81	66	140	84	80	73	94	131	97	84	94	108
ENSMUSG00000004098	Col5a3	65	45	98	95	56	40	94	86	81	64	29	94	46	141	92	76	141	95	94	64	42	56	70	79	76	72	97	59	77	53	20	39	109	47	28	44	43	65	54	41	43	42	45	73	60	54	68	63
ENSMUSG00000004099	Dnmt1	103	91	98	74	47	51	133	123	116	108	42	126	65	66	108	78	170	109	66	72	62	62	122	159	155	74	59	36	35	44	26	32	152	85	54	125	46	49	68	50	36	69	59	109	98	37	63	86
ENSMUSG00000004100	Ppan	17	21	17	20	16	10	38	35	28	27	10	33	17	36	28	16	48	24	21	12	23	14	19	29	35	15	22	10	7	17	10	26	39	29	19	30	29	18	35	18	26	28	11	41	26	25	16	27
ENSMUSG00000004105	Angptl2	111	106	64	74	46	51	120	113	93	96	56	169	66	77	99	81	145	103	62	83	52	65	93	119	87	33	31	20	26	32	28	19	91	61	27	79	38	15	42	22	17	31	35	39	47	30	29	42
ENSMUSG00000004110	Cacna1e	1	0	0	1	0	0	0	0	0	2	0	3	0	0	0	0	0	1	1	1	0	0	0	2	0	2	0	0	1	1	0	0	1	0	0	2	0	0	1	2	0	1	0	0	0	0	1	0
ENSMUSG00000004113	Cacna1b	0	2	0	0	0	0	0	0	0	0	0	0	0	0	0	0	0	0	0	1	0	0	0	0	2	0	0	0	0	0	0	0	1	0	0	1	0	0	0	0	1	0	0	2	1	0	0	0
ENSMUSG00000004127	Trmt10a	12	22	17	22	19	19	28	19	36	22	23	29	12	39	27	22	42	32	22	19	15	18	37	39	20	14	22	19	17	19	10	12	25	20	10	16	13	16	19	11	16	13	18	17	19	14	7	18
ENSMUSG00000004151	Etv1	2	1	1	0	0	0	0	3	2	1	2	1	1	2	4	0	4	2	0	0	1	0	0	1	3	3	3	1	2	0	1	1	2	9	0	3	0	1	1	0	0	4	2	1	2	0	0	0
ENSMUSG00000004187	Kifc2	9	8	7	12	8	9	17	14	12	8	10	17	9	22	9	9	25	10	10	11	8	6	15	7	9	2	9	8	10	7	5	10	11	11	2	12	8	4	5	6	7	5	4	13	5	7	3	5
ENSMUSG00000004207	Psap	2440	1892	1636	1874	1074	993	2813	1677	3415	1913	893	2855	1779	1318	2477	1837	3541	2223	1401	2181	1487	1504	2755	2768	3032	1066	681	526	934	720	456	436	2935	2364	1172	3198	1006	1035	1359	788	681	1725	1169	3068	2736	1123	1618	2155
ENSMUSG00000004221	Ikbkg	100	94	79	90	58	46	116	98	112	109	48	117	67	85	106	107	181	131	102	91	64	85	100	147	105	63	64	56	32	53	31	41	123	68	46	69	52	54	95	40	27	72	51	84	66	55	65	79
ENSMUSG00000004233	Wars2	7	3	3	4	4	1	2	5	4	6	3	5	6	8	7	4	9	6	2	6	5	5	8	6	9	5	2	3	5	4	3	3	10	3	5	7	6	2	7	3	6	3	3	7	6	3	4	7
ENSMUSG00000004263	Atn1	9	2	2	3	2	0	3	1	4	1	0	2	2	2	7	5	6	5	4	3	3	3	5	10	1	1	2	1	0	4	0	1	4	3	1	2	1	1	3	1	0	0	1	4	1	0	0	3
ENSMUSG00000004264	Phb2	649	686	796	884	590	648	994	981	816	728	409	1061	488	1024	724	590	1130	981	740	685	386	411	877	966	807	397	641	456	507	454	239	423	880	554	295	595	404	424	553	420	435	381	385	641	442	339	408	603
ENSMUSG00000004266	Ptpn6	35	27	22	24	15	19	51	20	35	31	14	36	31	27	27	24	43	39	16	17	22	20	35	50	42	16	15	15	12	16	6	20	47	41	8	37	25	14	30	14	12	28	14	44	36	18	16	34
ENSMUSG00000004267	Eno2	3	0	1	0	0	0	1	0	1	0	2	5	0	0	0	0	1	1	0	0	0	0	0	2	0	1	1	0	0	1	0	0	1	1	1	3	0	0	0	0	0	0	0	2	1	1	0	0
ENSMUSG00000004268	Emg1	157	201	173	177	125	108	159	102	205	168	118	183	133	231	209	156	287	185	155	152	105	133	175	231	214	140	174	157	174	162	91	106	258	226	100	183	145	149	259	146	157	160	130	245	166	174	171	211
ENSMUSG00000004270	Lpcat3	122	100	134	140	114	115	151	97	125	174	84	169	83	187	126	105	217	179	146	127	59	73	166	204	156	98	149	129	125	141	59	141	199	129	93	142	131	126	188	108	102	95	114	148	87	94	114	143
ENSMUSG00000004285	Atp6v1f	721	736	712	709	535	503	1016	1136	930	945	445	1206	507	911	814	630	1531	1192	793	694	479	617	942	1219	1003	633	722	518	596	604	351	534	1246	765	360	712	418	416	756	484	449	623	452	785	550	439	500	669
ENSMUSG00000004296	Il12b	2	1	0	1	1	0	2	0	3	1	2	1	1	1	3	1	4	0	2	0	0	0	0	1	2	1	0	0	0	1	0	0	5	2	1	1	0	0	1	0	0	0	1	1	1	1	2	0
ENSMUSG00000004317	Clcn5	26	20	13	16	15	7	22	37	29	19	11	32	10	26	27	11	48	31	9	21	12	19	35	37	37	25	20	14	15	10	15	12	49	27	13	39	14	14	25	13	10	33	12	40	20	24	12	35
ENSMUSG00000004319	Clcn3	130	135	126	148	108	118	183	155	169	149	64	200	109	149	200	111	253	171	138	127	99	94	166	210	216	106	92	90	84	97	48	95	213	160	72	177	91	81	171	90	93	94	112	177	130	87	108	138
ENSMUSG00000004328	Hif3a	1	0	0	1	0	0	0	1	0	0	0	0	1	1	0	0	1	0	0	0	0	0	0	0	0	0	0	0	0	0	0	0	0	0	0	0	0	0	0	0	0	0	0	0	0	0	0	0
ENSMUSG00000004341	Gpx6	1	0	1	3	1	3	0	0	0	0	0	4	0	1	0	0	0	3	1	0	0	0	1	2	1	0	2	1	1	2	0	1	1	0	0	0	1	0	0	0	1	0	0	0	0	3	1	0
ENSMUSG00000004347	Pde1c	2	8	0	1	2	1	1	1	3	3	4	2	1	3	3	0	2	2	0	4	0	2	3	1	2	2	0	0	1	1	1	0	0	0	0	0	0	1	1	0	0	1	0	1	2	0	3	1
ENSMUSG00000004356	Utp20	72	80	63	80	47	33	88	31	78	57	33	78	50	75	75	70	95	75	69	57	31	56	89	79	51	45	15	36	33	30	12	31	76	56	16	47	26	28	43	33	27	26	41	52	39	34	34	48
ENSMUSG00000004359	Spic	6	2	8	2	3	2	9	3	8	13	4	0	3	8	7	2	12	7	9	3	2	4	8	7	6	0	2	3	1	3	0	2	8	7	8	6	5	6	4	4	0	1	2	12	4	2	4	6
ENSMUSG00000004360	9330159F19Rik	0	3	0	0	0	0	0	0	0	1	1	1	1	1	0	0	1	2	2	0	0	0	1	2	0	0	0	0	0	0	0	0	2	0	0	0	0	0	0	0	0	1	0	0	0	1	0	0
ENSMUSG00000004364	Cul3	93	78	87	96	42	76	91	39	79	94	49	102	68	81	128	73	117	91	92	75	43	56	70	122	86	56	86	62	64	57	31	52	129	92	42	83	62	69	102	62	42	66	51	101	71	50	73	77
ENSMUSG00000004366	Sst	0	0	1	0	0	0	3	0	0	0	0	0	0	0	0	0	0	0	0	0	0	0	0	0	0	0	0	0	0	0	0	0	0	0	0	0	0	0	0	0	0	0	0	0	0	0	0	0
ENSMUSG00000004371	Il11	0	0	0	0	0	0	0	0	0	0	1	0	1	0	0	0	0	0	0	1	0	0	0	0	0	0	0	0	0	0	0	0	0	1	0	0	0	0	1	0	0	0	0	0	0	0	0	0
ENSMUSG00000004383	Large	10	7	3	5	4	4	10	9	15	24	10	14	8	6	18	7	22	15	6	1	15	7	22	14	11	14	13	6	2	8	6	7	27	15	7	14	13	9	19	8	9	9	11	29	9	9	9	6
ENSMUSG00000004393	Ddx56	59	53	49	56	50	36	72	89	62	68	36	96	31	71	61	41	102	90	49	44	35	40	52	54	92	37	56	48	49	47	37	56	85	69	32	69	53	46	75	33	38	34	43	57	45	29	40	42
ENSMUSG00000004394	Tmed4	113	116	155	184	135	98	200	108	191	142	91	186	100	199	176	139	252	203	178	127	95	114	147	225	132	76	122	109	100	118	39	87	152	109	48	108	82	95	121	81	79	73	75	109	84	91	90	109
ENSMUSG00000004415	Col26a1	0	0	0	0	0	0	0	0	0	0	0	0	0	0	0	0	0	0	0	0	0	0	0	1	0	1	0	0	0	0	0	0	0	0	0	0	0	0	0	0	0	0	0	0	0	0	0	0
ENSMUSG00000004446	Bid	71	77	61	86	52	59	76	25	90	81	36	76	45	76	60	70	78	90	90	82	39	37	80	101	80	26	40	32	36	26	16	19	69	41	22	50	35	35	48	31	28	36	38	35	34	21	27	44
ENSMUSG00000004451	Ralb	35	33	41	25	13	17	45	19	54	44	24	69	30	45	62	50	76	50	47	39	38	43	48	67	81	45	35	31	31	32	21	30	118	57	39	73	32	45	59	41	16	28	45	67	45	28	39	55
ENSMUSG00000004455	Ppp1cc	0	0	1	2	0	3	1	0	1	0	1	0	0	0	0	3	0	2	0	3	1	1	1	1	0	0	0	1	2	1	0	0	1	0	0	0	1	1	2	1	0	1	1	0	0	0	0	0
ENSMUSG00000004460	Dnajb11	176	240	187	214	176	186	344	154	223	142	108	204	121	198	240	183	286	229	177	204	111	122	139	279	160	135	123	97	112	120	58	133	235	136	65	157	146	94	179	101	64	130	103	113	127	139	127	124
ENSMUSG00000004462	Tbccd1	46	74	68	77	62	62	59	18	58	54	27	53	40	88	58	51	97	62	39	76	34	35	54	81	56	23	44	47	55	41	9	26	59	43	17	27	29	31	56	40	31	26	24	47	28	37	27	28
ENSMUSG00000004473	Clec11a	8	12	8	19	12	5	8	4	50	47	21	35	25	39	34	24	63	59	50	17	20	22	26	34	47	31	41	23	28	28	8	24	74	16	18	22	13	18	28	18	18	21	8	31	13	14	28	35
ENSMUSG00000004500	Zfp324	7	4	7	1	6	1	4	5	9	7	2	14	6	3	3	3	10	2	1	2	3	7	5	9	8	0	4	3	5	1	0	3	6	4	1	6	4	6	8	2	1	3	1	12	2	1	3	3
ENSMUSG00000004508	Gab2	69	73	33	31	37	25	68	80	59	54	37	98	38	37	71	39	115	63	60	38	40	38	89	74	79	46	22	23	31	24	8	23	100	63	26	61	10	14	45	22	8	49	28	62	71	19	28	32
ENSMUSG00000004530	Coro1c	375	435	319	285	183	161	500	541	464	333	149	487	244	313	464	279	532	403	269	316	153	223	385	365	291	152	101	68	104	115	53	58	363	186	95	242	85	103	182	90	63	155	103	232	242	113	151	182
ENSMUSG00000004535	Tax1bp1	224	301	309	374	247	218	365	177	375	308	179	383	255	412	366	312	506	376	285	318	178	214	357	389	328	157	237	213	214	224	105	193	343	288	135	320	206	216	262	168	175	186	191	316	242	185	180	289
ENSMUSG00000004540	Psg17	0	0	0	0	0	0	0	0	0	0	0	0	1	0	0	0	0	0	0	0	0	0	0	0	0	0	0	0	0	0	0	0	0	0	0	0	0	0	0	0	0	0	0	0	0	0	0	0
ENSMUSG00000004552	Ctse	2	0	0	1	0	0	0	0	1	1	0	0	1	0	3	1	1	0	0	0	0	1	4	0	2	0	1	0	0	1	1	1	4	1	2	0	0	0	0	2	0	0	0	1	1	0	0	1
ENSMUSG00000004558	Ndrg2	3566	3485	6111	6837	5363	5815	5245	6693	4664	5387	2678	6647	3228	9812	4804	4543	6370	6996	5125	4943	2775	3099	5354	6012	2734	1986	4242	3519	2730	3712	1315	3099	3885	2059	997	1785	2059	2058	2020	2434	2864	1490	1738	2190	1829	2040	2291	2943
ENSMUSG00000004561	Mettl17	7	15	8	18	9	15	10	12	16	13	4	26	13	24	8	10	24	17	13	13	5	15	7	22	15	8	15	10	8	13	4	9	18	11	7	18	14	10	12	8	5	2	5	11	8	9	15	7
ENSMUSG00000004562	Arhgef40	19	19	17	12	11	11	24	19	26	25	12	38	19	17	33	16	26	37	15	21	16	14	16	37	29	22	21	15	15	20	5	13	36	30	14	30	12	10	15	13	12	14	12	37	19	6	13	25
ENSMUSG00000004565	Pnpla6	10	12	14	8	5	8	17	14	18	14	7	20	11	22	18	10	15	15	8	6	13	7	13	23	7	6	11	6	12	6	1	9	16	8	5	13	5	10	14	9	6	8	5	11	7	7	8	9
ENSMUSG00000004567	Mcoln1	12	15	27	22	13	18	12	19	14	18	16	29	14	23	19	18	25	29	21	20	13	7	24	15	9	8	14	15	14	9	5	10	25	10	9	9	14	7	17	7	5	5	5	6	8	8	12	9
ENSMUSG00000004568	Arhgef18	30	32	20	38	22	20	24	29	35	27	15	32	20	18	34	21	55	23	16	26	13	16	28	34	39	16	18	8	16	11	13	17	37	28	15	33	22	25	28	23	11	30	14	29	14	17	15	20
ENSMUSG00000004591	Pkn2	39	46	40	42	34	33	57	37	72	74	32	77	43	58	72	57	96	72	59	54	33	51	61	83	141	87	101	78	78	113	24	79	151	108	64	114	73	67	115	77	63	78	74	105	97	69	70	69
ENSMUSG00000004609	Cd33	0	2	2	1	0	3	2	1	7	6	1	5	1	5	0	2	5	2	1	2	0	1	4	6	3	5	0	1	1	2	1	0	4	3	0	8	0	2	2	2	1	3	1	3	5	4	1	3
ENSMUSG00000004610	Etfb	618	830	967	1080	727	753	1219	1385	936	901	450	1296	555	1468	909	817	1282	1145	881	846	453	491	836	1056	943	556	814	637	758	690	356	706	837	751	356	694	682	593	861	667	656	549	566	711	607	530	591	805
ENSMUSG00000004612	Nkg7	3	2	0	7	3	2	2	3	3	5	3	11	1	6	4	3	8	6	0	0	6	5	6	16	5	1	1	0	1	2	0	1	9	8	2	5	2	1	2	0	3	4	0	5	2	2	0	2
ENSMUSG00000004626	Stxbp2	39	34	32	39	24	26	33	49	54	52	23	67	24	54	44	27	67	64	50	37	21	31	49	62	60	27	25	23	16	27	17	23	54	41	17	61	18	26	31	30	24	32	23	54	28	18	23	29
ENSMUSG00000004630	Pcp2	0	0	0	0	0	0	0	0	0	0	0	0	0	0	1	0	0	0	0	0	0	0	0	0	0	0	0	0	0	0	0	0	0	0	0	0	0	0	0	0	0	0	0	0	0	0	0	0
ENSMUSG00000004631	Sgce	6	14	10	6	1	2	12	4	19	13	5	11	4	5	16	3	23	4	9	7	3	8	5	12	7	9	3	0	2	4	0	2	8	14	3	13	2	3	9	1	2	5	3	4	3	1	4	2
ENSMUSG00000004633	Chn2	125	147	199	250	124	136	195	211	176	164	70	201	126	230	140	153	219	198	192	163	88	101	171	202	137	41	141	88	82	95	45	101	159	112	64	119	133	96	100	94	120	70	87	127	82	88	112	129
ENSMUSG00000004637	Wwox	19	16	28	30	17	22	30	20	36	27	14	25	16	39	35	22	38	40	16	30	16	14	15	25	32	14	19	9	16	15	13	8	27	27	13	18	12	14	21	11	10	15	12	26	26	16	10	21
ENSMUSG00000004642	Slbp	6	4	2	5	1	4	3	3	7	5	1	3	2	0	3	3	6	4	3	6	1	4	0	4	8	0	2	2	0	2	1	1	7	0	2	4	3	6	10	1	3	1	1	2	1	3	1	1
ENSMUSG00000004654	Ghrhr	0	0	0	0	0	0	0	0	0	1	0	0	0	0	0	0	0	1	0	1	0	0	1	1	0	0	0	0	0	0	0	0	0	0	1	0	0	0	0	0	0	0	0	0	0	0	0	0
ENSMUSG00000004655	Aqp1	223	223	328	322	244	207	426	553	277	234	95	379	139	267	259	203	323	296	206	213	128	152	285	251	445	200	259	153	197	243	123	172	449	266	136	266	207	192	207	187	201	221	253	299	286	168	233	275
ENSMUSG00000004661	Arid3b	6	15	6	6	8	5	6	16	11	9	4	18	5	12	11	6	15	12	5	4	5	3	8	16	9	2	2	6	3	2	2	6	15	15	3	6	7	9	9	3	5	7	9	11	7	3	5	8
ENSMUSG00000004665	Cnn2	36	19	22	17	6	8	22	10	35	28	13	23	19	16	20	16	28	33	18	12	17	13	19	36	20	17	13	10	8	11	5	4	29	18	13	18	11	8	12	5	2	16	9	12	16	6	12	13
ENSMUSG00000004667	Polr2e	57	87	59	57	27	29	91	63	86	64	29	91	34	67	79	52	102	78	49	50	41	48	51	89	95	44	71	54	77	49	18	35	92	81	40	77	50	42	76	35	38	63	53	76	52	37	39	72
ENSMUSG00000004668	Abca13	0	0	0	0	0	0	0	0	0	0	0	1	0	0	0	0	0	0	0	0	0	0	0	0	0	0	0	0	0	0	0	0	0	0	0	0	0	0	0	1	0	0	0	0	0	0	0	0
ENSMUSG00000004677	Myo9b	35	17	15	26	9	6	33	23	46	32	21	50	17	16	31	35	57	22	23	26	14	21	26	49	39	19	11	7	13	13	4	11	48	26	10	34	19	11	24	18	11	18	13	33	22	14	16	22
ENSMUSG00000004698	Hdac9	7	3	2	1	3	2	8	9	8	7	5	6	11	7	13	7	15	10	7	5	5	5	6	17	14	10	11	4	7	4	2	2	14	12	4	14	9	3	6	7	1	11	5	25	7	7	9	7
ENSMUSG00000004707	Ly9	18	5	3	9	3	3	8	8	18	24	7	25	13	3	15	13	12	14	11	4	16	11	14	35	26	12	16	7	5	13	3	1	58	38	17	44	16	11	14	9	6	35	16	32	29	11	20	15
ENSMUSG00000004709	Cd244	3	3	4	3	0	0	0	2	1	8	6	4	4	5	5	8	6	4	4	6	5	1	4	5	5	2	1	0	2	1	0	2	6	4	2	3	2	1	1	0	0	2	1	0	3	1	0	2
ENSMUSG00000004730	Adgre1	50	37	31	21	10	20	39	30	44	67	30	50	27	37	55	25	76	47	43	44	36	38	76	74	61	24	49	8	18	22	9	17	66	53	20	40	35	14	29	12	9	25	25	76	36	17	29	39
ENSMUSG00000004748	Mtfp1	75	67	102	105	85	87	74	139	93	94	46	114	65	145	91	73	115	85	96	72	41	52	85	109	55	32	34	37	22	36	10	29	62	42	21	33	40	32	34	39	32	26	18	37	24	40	33	43
ENSMUSG00000004768	Rab23	10	16	10	10	10	5	15	11	13	13	17	10	9	6	21	6	17	16	10	7	7	8	9	9	15	7	7	6	8	9	4	7	9	14	6	14	9	10	22	9	3	9	6	17	11	5	9	10
ENSMUSG00000004771	Rab11a	200	179	175	225	117	126	247	209	301	238	114	275	178	235	257	190	377	303	182	207	122	160	247	320	333	155	166	133	135	160	80	153	328	260	114	251	143	161	275	137	119	164	139	298	175	125	167	237
ENSMUSG00000004788	Eif2b2	72	80	79	65	58	49	102	110	68	87	45	131	62	74	92	61	132	109	81	66	31	51	85	113	116	73	100	73	67	56	59	79	123	114	51	137	97	90	124	79	55	91	83	136	77	55	78	100
ENSMUSG00000004789	Dlst	407	355	531	620	403	324	636	446	515	437	183	551	311	585	491	409	650	561	457	415	223	267	507	528	320	189	243	173	208	241	87	156	375	286	135	279	165	214	253	207	161	168	220	299	254	191	203	338
ENSMUSG00000004791	Pgf	0	3	1	1	0	0	1	0	1	1	1	0	0	0	3	0	1	1	0	1	0	0	0	0	1	0	1	0	0	1	0	0	1	0	0	0	0	0	4	0	0	0	0	1	0	0	0	1
ENSMUSG00000004798	Ulk2	158	188	237	230	214	201	231	157	232	187	105	224	143	309	216	167	248	220	169	201	109	128	184	242	199	111	158	136	128	158	60	105	221	157	68	145	107	111	147	126	115	85	128	148	159	140	114	169
ENSMUSG00000004814	Ccl24	8	7	12	18	4	10	14	11	13	10	6	17	3	20	10	11	12	9	13	10	10	2	14	12	10	5	3	4	10	7	4	5	12	1	2	3	3	2	3	1	4	6	6	26	4	10	6	6
ENSMUSG00000004815	Dgkq	45	42	44	49	49	30	58	75	46	67	34	85	35	65	71	44	102	95	58	40	28	47	56	65	63	39	56	26	24	47	26	43	84	55	27	62	42	36	54	34	34	42	37	79	48	29	34	54
ENSMUSG00000004821	Tmed11	0	21	10	15	0	1	16	0	0	0	0	0	0	0	0	0	0	0	0	0	0	0	0	0	0	0	0	0	0	0	0	0	0	0	0	0	0	0	0	0	0	0	0	0	0	0	0	0
ENSMUSG00000004837	Grap	7	8	7	8	12	5	11	13	7	6	1	10	9	8	12	5	9	10	11	6	3	2	6	5	5	3	3	2	3	3	2	4	9	5	1	4	4	5	4	2	0	5	2	5	5	6	3	4
ENSMUSG00000004843	Chmp2b	186	193	146	135	80	85	216	198	203	211	94	251	112	139	231	148	372	209	167	151	122	120	179	276	217	141	89	76	82	80	33	59	252	170	67	144	68	78	124	62	53	96	93	171	123	66	98	107
ENSMUSG00000004846	Plod3	44	44	47	41	33	27	66	60	61	50	20	58	34	54	50	49	73	53	29	39	24	35	42	60	43	31	29	18	32	30	17	32	65	39	9	43	28	20	43	25	26	37	27	48	21	18	22	39
ENSMUSG00000004849	Ap1s1	111	112	151	129	90	90	233	237	210	225	95	271	113	129	168	120	245	205	140	120	107	114	190	214	195	83	94	68	90	91	51	100	177	162	92	196	103	85	158	82	77	115	96	199	120	76	112	143
ENSMUSG00000004864	Mapk13	1	1	1	0	0	0	1	0	2	2	4	1	0	0	0	0	1	0	1	1	0	1	1	0	2	2	0	0	0	1	0	0	2	0	0	0	0	1	0	0	0	0	0	3	1	1	1	0
ENSMUSG00000004865	Srpk1	47	42	51	36	37	27	71	63	72	50	43	83	39	46	58	47	98	54	40	46	32	36	43	82	65	33	38	23	34	33	17	29	71	57	23	43	30	38	41	32	34	46	26	62	53	34	23	47
ENSMUSG00000004872	Pax3	0	0	0	0	0	0	0	0	0	0	0	0	0	0	0	0	0	0	0	0	0	0	0	0	0	1	0	0	0	0	0	0	0	0	0	0	0	0	0	0	0	0	0	0	0	0	0	0
ENSMUSG00000004880	Lbr	40	29	40	30	24	32	60	40	49	49	28	69	32	60	62	40	85	66	41	38	26	41	54	82	72	43	32	21	20	32	14	40	85	40	23	39	41	29	42	26	26	37	20	58	33	25	36	24
ENSMUSG00000004891	Nes	6	4	3	4	2	0	7	1	7	10	2	8	3	5	9	5	6	4	3	2	3	3	4	3	10	3	3	5	7	5	3	5	13	4	7	7	1	3	3	2	2	8	7	6	5	5	2	12
ENSMUSG00000004892	Bcan	2	1	4	0	0	2	4	1	0	1	0	0	2	0	2	1	0	1	1	0	0	1	1	3	0	0	2	0	0	0	0	0	0	0	0	0	0	0	0	0	0	0	0	0	0	0	0	0
ENSMUSG00000004894	Hapln2	1	0	0	0	1	0	0	0	0	0	0	0	0	1	0	1	2	0	0	1	0	0	0	0	0	0	0	0	0	0	0	0	0	0	0	0	0	0	0	0	0	0	0	0	0	0	0	0
ENSMUSG00000004895	Prcc	3	1	2	1	1	0	2	3	3	2	2	2	1	4	2	1	3	6	2	6	0	1	4	2	7	4	5	8	3	2	2	8	14	7	4	6	7	7	4	3	7	2	2	4	5	3	3	3
ENSMUSG00000004896	Rrnad1	9	7	16	15	8	8	11	14	19	20	5	12	9	22	18	18	27	22	12	15	3	14	8	18	15	16	13	4	18	17	5	10	23	18	11	19	13	13	24	11	13	14	12	13	13	12	4	12
ENSMUSG00000004897	Hdgf	304	337	332	323	233	284	399	262	388	346	209	403	241	420	395	355	527	492	333	313	199	236	367	528	323	201	256	235	219	284	126	201	477	292	183	300	252	222	300	197	199	225	214	352	294	219	197	324
ENSMUSG00000004902	Slc25a18	0	0	1	0	0	0	0	0	0	0	0	1	1	0	1	0	0	1	0	0	0	0	0	0	0	0	0	0	0	0	0	0	0	0	0	0	0	0	0	1	0	0	0	0	0	0	0	0
ENSMUSG00000004929	Thop1	0	0	1	0	0	0	3	1	1	0	0	0	0	1	0	2	3	2	3	0	0	0	1	1	7	2	4	3	7	6	6	4	4	5	2	7	7	6	3	4	2	6	5	10	6	3	4	8
ENSMUSG00000004931	Apba3	11	7	15	6	5	12	15	3	6	9	7	3	14	11	9	11	17	18	7	10	8	9	8	12	18	13	26	11	20	19	3	11	24	21	11	9	10	12	23	12	9	17	13	22	17	14	12	19
ENSMUSG00000004933	Matk	0	0	1	0	0	0	1	4	0	4	0	1	2	0	0	2	1	1	0	1	0	0	4	1	5	1	0	0	1	0	1	1	3	7	1	4	0	2	1	3	0	3	0	7	2	0	1	0
ENSMUSG00000004934	Pias4	11	10	14	5	6	12	17	9	21	13	8	20	12	21	12	14	24	20	16	5	5	6	8	22	20	15	22	19	5	18	8	14	17	22	11	20	23	16	42	20	11	20	20	16	9	12	8	18
ENSMUSG00000004936	Map2k1	123	137	129	145	75	103	118	35	151	144	51	93	101	137	167	98	233	146	130	143	65	103	145	195	106	52	66	53	66	69	23	39	132	81	44	68	53	58	68	46	40	44	57	112	78	87	58	91
ENSMUSG00000004937	Sgta	281	273	370	316	256	207	386	543	351	380	179	534	249	414	357	310	509	411	306	258	222	232	391	400	288	197	253	175	161	191	99	197	408	231	131	244	183	179	218	185	186	198	160	260	305	192	226	288
ENSMUSG00000004939	Nmrk2	0	2	0	0	0	0	0	0	0	0	1	0	0	0	0	0	0	0	0	0	0	0	0	0	0	1	0	0	0	0	0	0	0	0	0	0	0	0	1	0	0	0	0	0	0	2	0	0
ENSMUSG00000004945	Tmem242	51	50	73	47	62	45	69	67	60	67	30	80	39	79	86	44	93	70	71	65	43	43	59	88	58	23	60	46	34	53	19	41	67	53	28	46	40	36	44	28	31	25	31	46	44	27	53	52
ENSMUSG00000004947	Dtx2	5	13	10	8	3	10	13	10	20	9	7	18	6	14	11	9	8	11	6	7	3	2	9	12	22	6	4	3	3	7	5	7	16	12	6	16	10	7	15	7	7	11	9	19	8	13	12	8
ENSMUSG00000004951	Hspb1	40	38	30	34	16	15	60	41	48	39	12	48	26	20	33	32	236	65	44	27	18	23	35	54	50	21	12	8	20	13	15	7	46	31	18	47	22	15	15	21	6	24	32	38	25	13	28	43
ENSMUSG00000004952	Rasa4	12	9	8	7	4	2	11	17	14	18	9	21	19	4	19	15	34	14	11	16	6	14	22	19	15	6	1	3	3	9	1	3	27	12	8	14	6	7	12	5	1	25	7	21	23	4	10	9
ENSMUSG00000004961	Syt5	0	0	0	0	0	0	0	0	0	0	0	0	0	0	0	1	0	0	1	0	0	0	0	1	0	0	0	0	0	0	0	0	0	1	0	0	0	0	0	0	0	0	0	0	0	0	0	0
ENSMUSG00000004980	Hnrnpa2b1	401	358	309	296	200	268	269	114	316	284	149	267	222	264	320	259	455	312	258	281	152	155	270	404	285	183	190	148	130	207	84	113	357	249	103	224	155	152	285	158	144	142	171	271	220	182	138	210
ENSMUSG00000004994	Ccdc130	13	6	13	6	9	4	12	13	6	10	0	16	10	5	10	3	14	19	7	6	2	5	10	11	7	3	4	0	4	9	3	5	9	5	5	13	5	6	10	3	3	11	2	6	2	5	2	15
ENSMUSG00000004996	Mri1	22	24	24	20	25	16	40	40	39	32	11	42	23	49	29	27	45	36	30	26	24	22	21	18	44	17	24	29	18	20	12	15	48	32	18	36	27	30	28	15	36	36	16	44	22	22	27	42
ENSMUSG00000005034	Prkacb	69	78	70	92	60	51	91	67	84	83	44	116	64	97	92	73	138	93	67	75	37	44	61	105	141	66	95	81	89	81	45	95	146	124	66	117	97	89	109	72	88	74	70	117	81	91	77	124
ENSMUSG00000005043	Sgsh	67	67	61	64	39	28	64	68	74	67	35	88	32	52	86	53	95	71	57	73	49	40	68	76	46	39	32	16	12	12	11	25	53	42	11	39	27	20	34	30	22	23	26	31	32	20	21	37
ENSMUSG00000005045	Chd5	0	0	0	0	0	0	0	0	1	0	0	0	0	0	1	0	0	0	0	0	0	0	1	1	0	0	0	0	0	0	0	0	0	0	0	0	0	0	0	0	0	0	0	0	1	0	0	0
ENSMUSG00000005054	Cstb	410	328	222	206	144	127	499	238	673	466	259	472	338	143	402	274	747	392	249	301	286	311	451	675	755	290	152	74	115	108	84	100	718	465	271	669	145	119	337	143	78	354	184	667	417	136	181	350
ENSMUSG00000005057	Sh2b2	5	3	2	3	4	1	8	8	8	7	10	6	7	6	8	6	12	11	3	7	6	2	5	14	13	8	8	5	3	1	2	7	19	8	3	19	4	2	17	2	5	8	3	14	7	6	7	8
ENSMUSG00000005069	Pex5	31	38	42	40	21	28	27	14	37	40	18	26	32	53	51	27	53	54	36	52	21	34	31	58	36	25	39	23	14	32	17	18	47	29	19	39	32	27	33	23	19	17	24	33	23	25	21	40
ENSMUSG00000005078	Jkamp	118	123	137	162	85	95	130	54	166	139	47	101	97	112	140	125	200	130	99	142	58	79	127	193	100	56	53	57	46	55	28	32	111	85	34	77	49	46	85	48	42	49	66	81	55	59	64	82
ENSMUSG00000005087	Cd44	103	99	71	55	22	46	97	50	194	103	73	140	123	65	126	96	180	126	89	106	76	101	140	182	193	86	69	25	48	63	35	45	233	134	84	188	61	38	74	48	27	92	54	209	144	51	73	112
ENSMUSG00000005089	Slc1a2	294	274	570	820	514	586	405	264	476	518	182	460	343	928	442	400	484	606	523	704	202	286	402	454	472	140	684	485	519	578	188	517	464	405	176	255	621	424	424	345	342	257	415	388	303	286	309	484
ENSMUSG00000005102	Eif2ak4	12	12	10	12	13	3	12	17	16	22	8	17	10	10	18	11	25	16	15	6	13	6	16	20	23	11	9	8	11	8	8	10	36	28	8	23	13	11	14	9	9	16	12	23	15	5	8	23
ENSMUSG00000005103	Wdr1	82	50	48	44	32	23	81	65	100	90	52	114	68	58	111	85	151	112	77	74	56	76	77	116	91	55	35	38	36	29	21	36	133	72	32	88	40	41	70	58	34	77	30	112	71	35	54	69
ENSMUSG00000005107	Slc2a9	159	250	297	396	215	234	254	197	268	220	115	348	184	373	212	230	342	303	190	270	118	145	269	252	242	100	146	156	121	139	63	87	258	145	77	146	122	118	127	120	113	101	120	186	155	105	141	192
ENSMUSG00000005124	Wisp1	23	35	10	22	21	6	17	13	36	19	17	19	20	10	22	11	50	18	6	16	17	19	16	23	21	18	6	4	4	5	3	2	25	9	6	14	5	2	16	3	5	6	7	17	16	5	9	11
ENSMUSG00000005125	Ndrg1	81	108	44	52	24	20	87	49	131	86	53	115	54	51	98	90	184	104	69	55	52	66	92	136	89	71	28	22	21	26	22	27	142	91	40	60	20	35	113	26	12	62	43	75	41	16	28	61
ENSMUSG00000005131	4930550C14Rik	1	0	1	0	0	1	1	0	1	1	0	0	0	0	0	0	0	0	1	1	0	0	0	0	2	0	0	1	0	0	0	0	1	0	0	0	1	0	2	0	0	0	0	2	0	1	0	0
ENSMUSG00000005142	Man2b1	93	55	83	94	57	59	102	87	121	98	35	135	82	96	106	83	124	135	88	60	63	51	93	139	98	50	72	55	48	60	37	44	106	70	38	93	68	53	38	38	42	60	57	88	77	42	54	68
ENSMUSG00000005148	Klf5	2	1	0	0	0	0	4	0	1	4	0	4	0	4	3	0	4	2	1	0	1	2	1	1	2	4	1	0	2	1	0	0	5	3	0	1	3	0	4	0	0	3	0	2	1	3	1	0
ENSMUSG00000005150	Wdr83	48	30	31	35	26	19	49	37	35	38	25	48	23	42	40	40	54	43	40	39	30	30	45	53	25	18	18	20	19	18	13	24	43	20	16	22	29	17	36	14	15	26	25	15	22	14	23	26
ENSMUSG00000005161	Prdx2	347	372	392	403	278	262	490	602	468	405	265	516	252	422	406	320	684	498	363	338	189	244	460	554	431	230	268	180	230	229	105	206	512	320	169	349	194	192	272	208	181	266	234	333	245	164	215	305
ENSMUSG00000005198	Polr2a	81	66	73	76	64	51	91	104	150	155	84	162	89	146	116	88	198	184	117	95	86	87	148	189	145	105	122	96	102	118	58	97	219	129	63	146	68	76	118	91	80	105	65	146	78	72	94	112
ENSMUSG00000005204	Senp3	31	8	9	14	4	11	9	5	15	14	4	4	16	4	13	6	11	9	7	14	9	13	15	30	17	5	4	6	11	5	4	4	21	13	6	8	7	2	12	5	0	11	6	11	9	9	8	11
ENSMUSG00000005220	Corin	1	1	0	0	0	0	3	0	3	3	1	4	1	0	1	0	7	0	2	0	1	1	5	5	3	1	0	0	0	0	0	1	4	2	3	3	0	0	0	0	1	1	0	3	0	1	0	0
ENSMUSG00000005225	Plekha8	68	72	89	97	60	58	86	72	63	67	50	113	62	80	99	64	100	93	89	66	34	46	86	83	112	42	83	53	56	72	20	43	136	73	49	85	53	54	72	44	42	40	82	70	46	33	54	78
ENSMUSG00000005232	G6pc2	0	0	0	0	0	0	1	0	0	0	0	0	0	0	0	0	0	0	0	0	0	0	0	0	0	0	0	0	0	0	0	0	0	0	0	0	0	0	0	0	0	0	0	0	0	0	0	0
ENSMUSG00000005233	Spc25	23	10	22	22	8	6	23	30	16	15	8	29	11	22	19	15	38	25	22	16	7	6	20	30	20	7	14	11	13	8	8	7	17	19	9	19	24	8	20	7	7	14	12	30	11	9	15	23
ENSMUSG00000005237	Dnah2	0	1	0	1	0	0	2	1	0	0	0	1	1	2	1	0	0	0	0	0	0	0	0	0	0	0	0	0	0	0	0	0	0	1	0	0	0	0	0	1	0	0	0	0	0	0	1	2
ENSMUSG00000005251	Ripk4	14	13	10	19	6	7	15	6	16	13	3	25	9	14	17	10	21	21	9	14	5	7	16	21	15	5	7	9	6	4	3	9	13	13	1	13	9	7	6	3	4	7	15	14	7	9	4	14
ENSMUSG00000005262	Ufd1l	88	126	98	140	94	101	122	61	131	109	65	148	76	153	129	91	196	139	117	105	69	95	113	191	80	44	46	43	32	46	15	46	80	66	31	60	43	56	87	37	30	38	40	56	45	50	41	70
ENSMUSG00000005267	Zfp287	0	0	2	0	0	0	0	0	1	1	2	1	0	2	0	2	0	2	0	1	1	0	3	10	0	3	2	0	2	1	0	1	2	0	3	1	0	2	0	0	0	1	2	5	1	0	0	0
ENSMUSG00000005268	Prlr	48	58	77	95	35	59	31	55	56	52	44	76	42	128	61	101	67	94	83	65	35	53	69	111	58	26	81	38	45	46	27	79	82	48	29	54	62	77	50	50	103	37	32	107	41	79	33	71
ENSMUSG00000005299	Letm1	113	133	161	148	133	138	176	116	132	145	64	186	120	175	180	127	199	170	151	162	77	88	143	196	128	74	122	105	90	131	50	119	137	116	50	101	131	118	145	98	89	98	99	135	80	86	89	109
ENSMUSG00000005312	Ubqln1	347	357	459	380	310	292	452	371	410	404	242	525	263	487	484	330	554	480	362	360	240	258	391	620	560	321	536	377	379	410	174	371	693	492	256	482	396	428	492	381	366	392	347	581	434	373	379	515
ENSMUSG00000005320	Fgfr4	20	14	13	9	9	14	23	19	20	25	8	31	11	25	10	24	40	25	23	15	12	15	23	34	30	29	26	17	12	19	9	29	43	35	11	27	23	23	39	20	12	26	11	22	20	17	16	28
ENSMUSG00000005338	Cadm3	3	2	5	4	4	2	4	11	7	4	3	3	2	6	7	4	4	10	10	2	0	5	6	7	6	4	8	8	4	8	6	8	10	8	6	6	16	3	8	12	3	11	8	19	2	4	5	14
ENSMUSG00000005339	Fcer1a	0	1	0	0	0	0	0	0	0	0	0	0	0	0	0	0	0	0	0	0	0	0	0	0	0	0	0	0	0	0	0	0	0	0	0	0	0	0	0	0	0	0	0	0	0	0	0	0
ENSMUSG00000005354	Txn2	171	179	209	193	168	152	255	219	189	180	125	253	120	205	177	173	260	274	205	175	106	109	189	295	168	99	183	134	101	129	67	144	198	164	59	157	176	156	183	130	115	122	100	180	120	139	108	142
ENSMUSG00000005355	Casp14	0	0	0	0	0	0	0	0	0	0	0	0	0	0	0	0	0	0	0	0	0	0	0	0	0	0	0	0	0	0	0	0	0	1	0	0	0	0	0	0	0	0	0	0	0	0	0	0
ENSMUSG00000005357	Slc1a6	0	0	0	1	0	0	1	0	1	1	0	0	0	1	0	0	0	0	0	0	0	0	1	0	1	0	0	0	1	0	0	0	1	1	1	0	1	1	1	0	0	0	0	0	0	0	0	0
ENSMUSG00000005360	Slc1a3	4	8	8	2	3	6	11	7	7	5	3	10	7	12	6	7	7	5	10	9	8	11	6	6	4	3	1	2	1	2	1	0	2	2	0	1	3	0	2	0	0	1	3	1	2	1	1	1
ENSMUSG00000005362	Crbn	34	32	50	44	20	22	31	11	34	31	20	37	23	28	32	25	42	38	32	29	18	22	45	45	33	13	16	23	11	20	7	20	43	37	15	45	26	13	31	22	19	18	19	32	17	18	21	25
ENSMUSG00000005364	Il5ra	0	1	0	0	0	0	0	0	0	0	0	0	0	0	0	0	0	0	0	0	0	0	0	0	0	0	0	0	0	0	0	0	0	0	0	0	0	0	0	0	0	0	0	0	0	0	0	1
ENSMUSG00000005370	Msh6	29	29	31	27	20	24	26	19	26	24	13	26	20	30	37	19	51	42	27	27	16	17	25	46	24	21	27	22	21	22	9	22	46	21	10	22	30	27	30	10	17	19	15	22	19	20	16	23
ENSMUSG00000005371	Fbxo11	42	48	46	35	40	41	41	15	58	58	38	61	42	65	55	49	92	62	50	49	32	38	56	91	75	40	58	32	23	35	18	34	76	48	26	38	34	31	39	28	13	31	33	55	41	29	36	35
ENSMUSG00000005373	Mlxipl	528	556	608	627	762	664	620	556	617	602	346	930	469	907	652	519	833	801	623	521	280	387	651	994	331	286	403	392	252	327	127	259	464	299	153	223	241	198	347	295	290	201	205	272	281	243	266	339
ENSMUSG00000005374	Tbl2	19	29	25	16	19	25	33	37	33	29	14	36	26	33	34	25	41	27	26	20	15	20	19	32	21	10	22	9	14	17	7	13	19	22	9	20	19	11	24	18	8	12	17	22	17	17	15	22
ENSMUSG00000005378	Wbscr22	31	42	28	29	25	32	52	25	57	50	27	46	35	40	31	23	54	35	31	35	20	31	28	44	32	21	23	17	15	20	6	13	26	21	16	28	14	21	27	12	8	13	13	17	16	13	13	22
ENSMUSG00000005397	Nid1	66	69	21	15	9	10	44	17	70	40	29	55	36	16	54	33	78	48	31	41	41	33	39	97	59	40	13	15	25	15	9	23	108	44	38	76	26	25	31	16	6	37	27	74	44	15	23	31
ENSMUSG00000005410	Mcm5	11	9	13	13	8	3	18	41	18	16	10	32	15	19	25	32	39	54	8	34	10	17	14	25	15	33	11	4	12	8	7	14	27	13	5	17	10	6	18	10	4	18	20	19	16	7	15	15
ENSMUSG00000005413	Hmox1	75	33	55	31	19	28	88	58	60	86	38	99	60	39	77	50	110	85	61	33	55	33	42	116	89	76	57	22	24	45	19	32	103	67	85	117	76	36	80	55	23	115	35	109	91	40	52	61
ENSMUSG00000005417	Mprip	112	125	110	102	99	82	171	177	189	178	78	248	128	241	192	160	339	212	191	125	102	106	205	238	152	139	145	125	117	122	56	102	245	138	55	114	59	67	104	69	68	88	71	145	115	78	92	114
ENSMUSG00000005442	Cic	37	35	42	27	35	22	43	35	49	35	14	39	25	33	39	32	47	40	22	28	25	17	32	75	28	14	9	12	12	11	9	9	37	26	12	31	11	18	19	11	14	19	12	35	27	13	17	23
ENSMUSG00000005447	Pafah1b3	10	7	4	3	1	3	10	8	17	16	5	17	4	7	9	5	19	4	7	3	4	6	13	17	12	2	2	5	4	4	0	6	20	10	6	11	3	2	13	3	1	3	5	12	10	5	1	9
ENSMUSG00000005465	Il27ra	2	1	0	0	0	0	0	0	0	0	0	0	0	2	2	0	1	1	1	0	1	0	0	2	1	1	0	0	1	1	1	0	1	3	0	1	2	1	1	2	1	1	0	1	2	2	1	1
ENSMUSG00000005469	Prkaca	194	199	365	248	221	187	336	373	317	318	141	433	156	360	369	242	436	355	296	272	177	214	386	341	505	269	418	249	282	329	128	241	552	318	188	324	218	273	315	244	230	266	268	410	340	245	261	367
ENSMUSG00000005470	Asf1b	3	2	2	4	2	2	2	2	3	3	1	3	0	0	5	1	4	4	2	3	3	3	4	5	3	2	0	0	1	2	0	3	9	2	0	2	4	1	2	0	0	3	1	6	3	1	0	3
ENSMUSG00000005474	Myl10	0	0	0	0	0	0	0	0	0	0	0	0	0	0	1	0	0	0	1	0	0	0	0	0	0	0	0	0	0	0	0	0	0	0	0	0	0	0	1	0	0	0	0	0	0	0	1	0
ENSMUSG00000005481	Ddx39	29	15	11	19	17	10	34	25	31	36	14	27	17	17	30	17	35	28	20	17	14	13	19	43	22	23	9	12	16	17	7	11	36	24	11	15	9	13	26	20	11	18	11	35	20	10	17	20
ENSMUSG00000005483	Dnajb1	74	74	97	101	69	79	95	126	101	79	48	103	49	121	104	101	934	153	66	78	53	61	87	110	61	24	40	17	32	46	22	45	71	43	30	51	39	40	56	44	26	24	30	40	44	49	36	55
ENSMUSG00000005493	Msh4	0	0	0	0	0	0	0	0	0	0	0	0	0	0	0	0	0	0	0	0	0	0	0	0	0	0	0	0	0	1	0	0	0	0	0	0	0	0	0	0	0	0	0	0	0	0	0	0
ENSMUSG00000005501	Usp40	125	140	150	168	118	91	132	86	125	154	78	188	98	144	157	115	236	191	155	107	89	105	117	189	104	74	80	74	56	57	33	62	146	88	54	90	59	60	95	66	64	71	83	92	69	60	58	98
ENSMUSG00000005505	Kbtbd4	16	17	14	22	13	12	9	7	13	13	3	15	13	17	16	13	31	16	10	16	8	6	14	18	13	12	8	3	3	5	6	7	19	7	7	15	11	2	11	7	12	2	7	16	11	9	10	21
ENSMUSG00000005506	Celf1	267	309	265	321	211	224	358	269	307	263	151	349	240	356	319	225	437	325	267	262	166	219	317	407	400	223	300	248	232	248	119	205	475	398	165	326	279	228	357	241	178	224	214	361	250	213	226	319
ENSMUSG00000005510	Ndufs3	19	23	11	28	17	17	20	6	25	21	10	36	22	39	29	21	37	25	27	23	9	21	21	8	13	2	9	13	7	14	10	15	18	10	5	6	23	10	20	12	19	7	11	18	8	20	16	20
ENSMUSG00000005514	Por	259	235	245	318	238	371	375	303	347	353	232	584	345	611	251	330	493	561	436	386	132	177	322	360	580	181	445	666	576	648	308	960	617	783	289	687	690	345	438	607	790	282	443	529	245	265	323	721
ENSMUSG00000005533	Igf1r	2	1	1	1	1	0	0	3	2	2	1	1	0	0	1	2	2	3	2	1	0	0	0	3	4	5	7	0	1	3	0	2	4	3	2	5	3	4	3	2	2	3	0	2	3	1	3	2
ENSMUSG00000005534	Insr	186	209	188	225	154	194	224	131	229	277	165	351	181	285	222	196	297	247	197	217	134	131	265	349	232	131	202	182	155	181	88	192	313	238	103	202	177	150	236	175	146	132	145	176	133	108	124	211
ENSMUSG00000005540	Fcer2a	0	0	0	1	0	0	0	0	0	0	0	0	0	0	0	0	0	0	1	1	0	0	0	1	0	0	0	0	0	0	0	1	0	0	0	0	1	0	0	0	0	1	0	0	0	0	0	0
ENSMUSG00000005547	Cyp2a5	2026	1868	1778	2583	897	1410	1947	2269	3281	3122	1299	5026	1981	1547	2616	1955	4587	4416	2779	3509	1879	2358	2766	6002	1598	456	554	495	466	802	427	389	2185	603	717	1052	585	383	502	416	338	690	697	913	899	246	572	1092
ENSMUSG00000005553	Atp4a	1	1	0	1	1	0	6	3	3	1	11	2	0	1	5	0	6	1	1	0	1	4	1	2	5	8	4	2	0	4	0	0	0	1	0	1	1	1	7	0	1	0	0	2	2	2	2	0
ENSMUSG00000005566	Trim28	64	56	48	38	51	39	87	80	65	54	36	72	29	61	69	55	73	55	53	45	34	35	59	90	71	21	42	33	30	34	19	34	69	54	26	55	63	28	61	20	26	36	28	62	39	40	34	49
ENSMUSG00000005575	Ube2m	37	38	36	28	28	32	53	52	49	53	32	61	37	61	65	36	77	68	47	49	35	39	44	78	60	35	43	28	27	44	28	42	88	54	19	57	58	30	61	47	40	53	27	60	51	33	47	55
ENSMUSG00000005580	Adcy9	7	3	11	6	9	6	9	11	3	11	4	16	6	15	10	11	21	19	9	5	6	5	6	13	28	10	36	42	28	40	17	28	27	32	16	22	33	37	44	23	36	29	29	40	31	30	17	53
ENSMUSG00000005583	Mef2c	18	30	12	14	10	9	19	11	25	31	21	26	10	18	28	20	40	17	17	18	16	13	25	48	39	40	18	17	20	33	12	13	66	35	23	50	24	15	30	19	14	24	22	21	34	24	25	32
ENSMUSG00000005609	Ctr9	58	60	67	46	50	40	94	111	89	97	80	101	55	109	80	74	181	102	77	46	44	50	92	121	90	65	60	54	46	53	31	46	126	67	32	88	64	60	76	60	41	56	41	58	59	36	48	65
ENSMUSG00000005610	Eif4g2	658	678	744	647	493	546	882	751	925	945	441	930	551	886	882	733	1459	978	751	729	538	585	796	1105	1059	547	681	532	534	603	316	482	1177	779	368	791	517	549	795	496	466	625	550	957	581	535	503	806
ENSMUSG00000005611	Mrvi1	6	13	6	4	5	5	12	15	19	15	10	24	3	3	7	5	18	10	8	5	7	7	8	9	7	7	7	6	10	5	1	10	15	14	7	11	4	3	10	3	2	10	6	7	10	5	7	6
ENSMUSG00000005615	Pcyt1a	238	230	277	379	197	211	292	343	325	286	161	352	196	305	292	250	439	307	270	256	125	146	323	303	263	121	178	128	180	192	79	160	278	201	93	232	203	152	204	124	142	163	139	261	156	139	173	255
ENSMUSG00000005621	Zfp592	85	76	69	93	57	47	122	67	93	84	49	99	53	133	88	77	145	84	65	68	65	52	87	122	93	65	89	48	52	56	28	38	110	70	32	65	56	38	84	44	59	51	51	92	62	57	49	57
ENSMUSG00000005625	Psmd4	385	307	441	376	340	296	507	570	390	519	296	723	285	477	514	335	595	535	417	373	289	315	487	742	513	315	507	387	367	401	267	517	772	552	336	593	677	609	749	419	416	547	448	616	467	360	443	522
ENSMUSG00000005628	Tmod4	0	0	0	0	0	0	0	1	0	0	2	0	1	1	1	1	1	0	0	0	0	0	0	0	0	2	1	0	0	0	0	0	0	0	0	0	0	0	0	0	0	0	0	1	0	0	0	0
ENSMUSG00000005640	Insrr	0	0	0	1	0	0	0	0	0	0	0	0	0	0	0	0	0	0	0	0	0	0	0	0	0	0	0	0	0	0	0	0	0	0	0	0	0	0	0	0	0	0	0	0	0	0	0	0
ENSMUSG00000005656	Snx6	35	26	36	31	23	29	39	36	53	46	20	54	28	26	39	23	85	51	35	32	27	46	52	61	84	31	43	24	37	38	9	25	70	62	21	60	30	15	46	23	27	48	32	76	48	27	35	47
ENSMUSG00000005667	Mthfd2	26	31	10	11	3	8	39	18	31	25	15	21	16	8	35	20	37	33	18	18	16	10	20	43	30	31	6	7	9	6	6	4	33	24	10	33	6	7	18	8	4	18	6	27	26	11	5	14
ENSMUSG00000005672	Kit	15	11	16	9	11	5	7	10	31	14	4	8	15	19	13	13	10	12	11	16	6	9	7	26	17	4	10	5	6	9	8	12	25	4	2	11	9	18	7	6	5	6	10	11	6	6	15	13
ENSMUSG00000005674	Tomm40l	28	42	27	16	12	12	31	18	39	41	27	45	29	27	44	26	69	36	21	26	19	28	36	45	43	23	13	12	13	11	4	10	60	42	18	30	15	17	28	13	13	23	17	35	23	23	19	25
ENSMUSG00000005677	Nr1i3	158	72	240	486	285	259	136	270	243	276	69	416	218	391	223	287	201	360	331	278	131	140	219	299	324	36	398	350	423	374	256	321	317	114	151	319	359	343	116	261	384	163	322	242	143	166	279	462
ENSMUSG00000005681	Apoa2	7291	6088	11832	12614	7552	8716	6879	7176	8419	8027	3339	7974	6163	12262	9273	7513	9823	9469	8765	9049	4026	5045	8881	8474	9147	3109	8562	6712	7952	7589	3645	5687	9575	6561	3575	7156	7764	8175	6286	6437	7677	5181	7130	8949	6435	7082	8183	10787
ENSMUSG00000005682	Pan2	21	33	26	37	14	25	25	9	41	38	18	24	24	28	36	29	54	42	19	33	11	21	17	46	42	43	42	25	30	37	11	18	48	41	10	25	21	24	27	20	23	19	22	28	20	15	18	33
ENSMUSG00000005683	Cs	173	154	223	168	145	132	215	175	215	224	93	255	145	191	251	170	318	261	184	175	122	138	230	274	182	137	125	70	88	101	54	98	228	133	80	113	88	98	136	86	75	93	111	145	107	94	130	143
ENSMUSG00000005686	Ampd3	4	3	3	4	3	0	2	1	5	3	5	0	0	2	6	2	14	3	1	5	2	3	7	7	2	2	1	0	0	2	0	0	4	8	0	3	1	0	1	2	2	1	2	5	1	1	2	2
ENSMUSG00000005687	Bcas2	166	172	163	158	85	117	134	81	205	187	77	137	139	123	166	123	246	171	114	135	107	100	141	234	125	93	90	81	62	101	35	91	192	139	53	132	102	85	133	74	45	92	93	132	122	82	87	122
ENSMUSG00000005696	Sh2d1a	0	0	0	2	0	0	0	0	0	0	0	0	0	0	0	0	0	0	0	0	0	0	0	0	0	0	0	0	0	0	0	0	0	0	0	0	0	0	0	0	0	2	0	0	0	0	0	0
ENSMUSG00000005698	Ctcf	139	124	134	110	80	97	143	137	130	151	94	215	103	132	196	114	186	149	121	123	106	103	166	250	125	120	114	106	77	96	43	79	191	122	83	132	91	84	132	74	92	88	75	117	117	80	86	109
ENSMUSG00000005699	Pard6a	12	17	23	21	16	17	27	23	34	24	14	29	21	40	25	15	46	38	24	21	18	18	24	28	29	11	19	12	10	18	7	17	43	16	11	14	9	11	20	9	17	13	10	22	11	10	14	18
ENSMUSG00000005705	Agrp	0	1	0	0	0	0	0	0	0	0	0	0	0	0	0	0	0	0	0	0	0	0	0	0	0	0	0	0	0	0	0	0	0	0	0	0	0	0	0	0	0	0	0	0	0	0	0	0
ENSMUSG00000005716	Pvalb	0	36	0	0	1	0	1	5	0	0	11	2	1	0	0	0	2	0	8	0	2	0	1	0	0	42	4	0	1	1	0	1	1	0	0	0	0	0	0	0	0	0	0	0	0	6	3	0
ENSMUSG00000005718	Tfap4	12	7	11	12	10	8	11	7	24	26	18	23	7	13	12	10	24	19	9	8	8	12	12	22	26	33	21	22	15	18	15	9	43	27	12	20	22	12	21	8	12	13	19	34	24	8	6	26
ENSMUSG00000005732	Ranbp1	0	1	0	0	0	0	1	0	0	0	0	0	0	0	0	0	0	1	0	0	0	0	0	0	0	1	0	1	0	0	0	0	0	0	0	0	0	0	0	0	0	0	0	0	0	0	0	0
ENSMUSG00000005763	Cd247	0	2	0	0	1	1	0	0	1	3	1	2	1	3	0	0	2	3	1	0	1	0	0	4	1	1	1	0	0	1	0	0	2	0	2	0	1	1	1	0	1	1	0	1	2	0	1	0
ENSMUSG00000005774	Rfx5	42	55	39	28	30	22	51	39	59	69	34	58	36	41	42	23	82	61	61	40	22	35	39	76	42	29	17	21	16	15	7	16	44	33	23	38	19	25	39	18	12	29	21	46	28	15	25	23
ENSMUSG00000005779	Psmb4	512	485	586	646	559	462	826	801	677	645	326	780	403	709	671	508	927	644	524	562	302	388	622	744	699	340	491	389	358	402	214	375	714	530	235	542	401	413	558	330	348	362	310	629	439	371	417	528
ENSMUSG00000005800	Mmp8	2	2	1	1	1	0	4	0	4	0	0	3	0	4	1	1	5	2	4	6	1	2	2	5	1	0	1	0	0	0	0	0	10	0	1	1	2	0	3	1	0	5	0	5	1	0	2	2
ENSMUSG00000005802	Slc30a4	29	47	28	25	16	24	36	22	38	30	15	42	15	26	28	30	47	30	24	24	15	16	33	50	48	22	22	9	19	12	9	13	39	32	9	30	9	17	24	9	10	16	17	29	16	9	16	25
ENSMUSG00000005803	Sqrdl	132	199	156	187	91	113	151	82	167	126	86	130	99	166	129	98	233	135	96	99	72	82	151	174	135	62	90	79	74	92	28	77	141	114	53	102	74	78	108	60	71	67	66	134	78	68	78	111
ENSMUSG00000005804	Bloc1s6	18	20	17	31	16	16	21	13	20	16	7	18	7	26	23	17	35	26	18	20	11	10	21	37	19	11	9	8	10	9	4	17	33	15	11	15	10	12	15	16	8	9	15	19	13	8	15	15
ENSMUSG00000005813	Metap1	319	375	332	353	250	272	441	380	367	423	206	488	230	401	376	331	654	481	401	340	183	284	374	499	273	253	187	144	141	129	71	118	437	204	78	150	106	102	197	138	97	126	112	177	174	110	121	167
ENSMUSG00000005823	Gpr108	48	64	73	64	67	50	93	103	88	87	32	122	55	76	63	66	133	97	71	62	39	46	72	95	84	39	41	49	39	45	28	40	100	38	20	52	33	33	43	37	37	45	31	53	44	29	36	49
ENSMUSG00000005824	Tnfsf14	0	1	0	0	0	0	0	1	0	1	0	1	2	0	0	1	3	0	1	0	0	1	0	1	1	0	0	1	1	0	0	1	2	0	0	0	0	0	0	0	0	0	0	0	0	0	0	0
ENSMUSG00000005836	Gata6	11	13	9	8	8	6	18	7	36	22	19	28	16	12	11	16	35	15	14	13	11	19	20	35	25	25	8	2	15	11	8	12	36	47	18	37	8	17	37	27	11	14	11	37	25	8	11	21
ENSMUSG00000005846	Rsl1d1	186	224	171	196	132	142	241	153	231	224	129	301	152	229	235	182	339	260	199	183	141	149	206	299	479	254	317	222	234	281	120	250	504	397	185	350	272	243	412	256	188	275	232	359	224	225	241	301
ENSMUSG00000005864	Cnga2	0	0	0	0	0	0	0	0	0	0	0	0	0	0	0	0	1	0	0	0	0	0	0	0	0	0	0	0	0	0	0	0	0	0	0	0	0	0	0	0	0	0	1	0	0	0	0	0
ENSMUSG00000005871	Apc	74	108	95	81	50	63	94	70	103	111	63	129	62	102	106	96	181	121	84	87	59	81	115	140	134	55	91	73	79	90	41	92	158	136	53	140	72	59	119	67	54	88	67	132	88	74	69	88
ENSMUSG00000005873	Reep5	56	79	64	44	33	28	91	93	77	77	48	101	54	48	92	69	112	98	64	69	53	50	70	150	44	33	16	10	28	26	10	31	71	62	28	42	36	21	50	20	13	38	29	53	37	16	31	45
ENSMUSG00000005881	Ergic3	61	52	82	57	45	54	97	76	67	49	41	61	43	66	54	66	104	69	68	57	34	41	66	88	48	29	26	20	33	39	13	21	40	23	15	31	31	22	31	31	35	30	38	41	21	34	36	41
ENSMUSG00000005882	Uqcc1	47	57	91	69	60	60	77	76	67	79	39	78	45	97	67	51	73	81	51	42	32	49	74	67	44	37	56	32	42	41	17	37	77	51	25	46	60	32	51	38	49	35	31	67	45	34	43	57
ENSMUSG00000005883	Spo11	0	0	0	0	0	0	0	0	0	0	0	1	0	0	0	0	0	0	1	0	0	0	0	0	0	0	0	0	0	0	0	0	0	0	0	0	0	1	0	0	0	0	0	0	0	1	0	0
ENSMUSG00000005886	Ncoa2	37	34	47	57	35	43	49	27	62	50	22	55	42	53	39	30	73	69	37	38	29	24	50	70	53	42	36	37	37	42	17	38	72	56	25	47	29	38	56	38	25	35	29	49	54	40	46	50
ENSMUSG00000005893	Nr2c2	74	77	72	55	63	51	79	78	100	112	57	129	42	81	74	49	127	102	80	69	48	57	79	153	133	86	106	103	91	81	65	87	179	130	59	132	110	85	119	81	78	99	73	118	98	65	75	87
ENSMUSG00000005897	Nr2c1	28	21	25	35	13	9	18	13	39	24	17	23	19	25	28	13	32	30	25	25	10	17	23	31	23	21	16	14	18	12	8	12	28	25	6	17	10	12	12	11	14	10	12	30	9	14	10	15
ENSMUSG00000005899	Smpd4	15	8	18	8	7	7	8	6	11	13	8	11	7	11	12	6	25	13	8	8	13	7	9	18	17	6	8	5	4	4	4	12	15	9	5	13	13	7	9	6	7	8	7	13	10	5	3	8
ENSMUSG00000005907	Pex1	58	33	51	58	17	37	34	17	57	42	17	47	41	45	56	53	56	55	52	42	15	34	46	72	53	23	55	47	51	44	19	40	85	46	16	50	45	43	37	46	27	40	50	57	42	30	46	57
ENSMUSG00000005917	Otx1	0	0	0	0	0	0	0	0	0	1	0	0	1	0	0	0	0	0	0	0	0	0	0	1	0	0	0	0	0	0	0	0	0	1	0	0	0	0	0	0	0	0	0	0	0	0	0	0
ENSMUSG00000005936	Kctd20	28	40	33	32	27	24	64	27	56	43	31	55	30	42	46	33	78	65	35	38	28	30	41	60	52	28	40	33	31	46	19	32	59	52	21	46	45	32	49	25	24	31	31	61	42	28	27	35
ENSMUSG00000005947	Itgae	2	1	0	1	0	0	1	0	1	0	3	1	1	0	0	1	1	0	0	1	0	1	0	1	0	1	1	0	1	0	1	0	2	2	0	0	0	0	2	0	0	0	1	0	1	0	0	1
ENSMUSG00000005949	Ctns	73	63	58	41	50	45	69	57	58	77	40	58	40	47	82	60	74	79	69	68	44	42	71	104	66	50	58	50	34	57	24	67	104	66	26	66	58	43	83	46	42	70	37	59	46	40	38	66
ENSMUSG00000005950	P2rx5	4	1	1	0	2	0	3	3	3	1	1	2	0	0	1	2	2	1	3	0	1	2	1	3	0	1	0	0	0	1	0	0	1	0	0	4	0	0	0	0	0	1	0	4	2	1	2	1
ENSMUSG00000005951	Shpk	29	17	55	56	46	40	56	24	46	48	18	65	28	69	38	43	60	44	41	51	15	34	37	36	49	22	57	38	38	41	28	33	54	40	14	38	28	46	34	31	37	21	35	50	35	26	43	47
ENSMUSG00000005952	Trpv1	0	0	1	0	0	0	0	0	0	0	0	0	0	0	0	0	0	0	0	0	0	0	1	0	0	0	0	0	0	0	0	0	0	0	0	0	0	0	0	0	0	0	0	0	0	1	0	0
ENSMUSG00000005958	Ephb3	15	21	7	10	11	11	26	19	23	24	9	26	12	12	10	6	28	14	5	14	9	7	22	20	17	11	6	0	7	1	3	3	21	5	6	10	5	1	7	3	2	7	6	11	10	4	6	5
ENSMUSG00000005968	Tuft1	22	24	10	7	5	4	23	19	32	25	11	22	10	29	26	11	44	18	7	11	6	12	10	27	19	10	9	11	7	5	1	11	27	20	12	29	13	13	30	12	8	19	8	17	10	10	7	11
ENSMUSG00000005973	Rcn1	46	32	41	32	20	24	57	57	54	48	24	81	39	29	57	41	93	52	32	41	27	30	61	46	41	28	12	10	16	13	12	18	44	22	22	35	7	11	31	7	12	25	17	44	34	6	23	25
ENSMUSG00000005980	Dnase1	0	0	0	2	1	1	0	0	0	1	1	0	0	0	0	1	1	1	1	3	0	0	2	1	1	0	1	0	0	1	1	0	0	2	0	1	0	0	0	2	0	0	1	0	1	0	0	2
ENSMUSG00000005981	Trap1	119	96	173	167	119	126	170	196	140	137	63	170	108	185	155	107	218	171	148	121	66	77	164	176	138	62	111	108	104	117	71	88	177	131	53	107	104	105	109	79	91	85	83	146	74	94	107	137
ENSMUSG00000005982	Naa60	74	50	74	102	81	70	93	86	69	80	45	126	60	94	60	63	103	120	82	71	43	47	79	107	78	37	108	69	75	101	56	105	96	82	44	87	151	64	88	79	96	52	75	78	47	59	56	86
ENSMUSG00000005983	1700037C18Rik	6	3	2	1	2	0	3	3	5	2	1	2	4	2	2	0	4	3	3	2	2	2	3	2	2	1	0	0	0	3	2	0	1	0	0	4	1	0	3	0	0	1	0	2	2	1	2	2
ENSMUSG00000005986	Ankrd13d	1	0	0	0	0	0	0	1	0	1	0	1	0	1	0	2	1	1	2	1	0	0	0	0	0	1	0	0	0	0	0	0	1	0	2	0	0	1	2	0	0	1	0	2	1	1	1	0
ENSMUSG00000006005	Tpr	238	281	260	247	154	150	382	236	317	285	155	391	193	268	328	222	533	288	237	261	183	184	334	376	269	214	188	148	117	168	82	146	380	273	142	255	155	132	269	113	105	188	162	306	274	130	162	207
ENSMUSG00000006010	BC003331	115	124	125	147	94	75	123	83	122	135	77	137	92	139	140	105	182	148	120	135	67	78	127	186	110	73	78	55	63	79	32	63	134	96	41	92	54	68	100	51	53	58	46	85	64	64	56	75
ENSMUSG00000006014	Prg4	82	63	63	81	30	61	65	62	96	112	71	92	58	80	93	82	120	112	79	83	35	69	91	100	85	33	51	39	45	39	14	56	96	71	41	75	53	59	73	73	44	43	49	76	54	53	38	67
ENSMUSG00000006019	Dhx34	5	9	3	7	5	5	7	8	8	8	4	8	4	9	4	6	13	8	4	8	4	2	12	9	19	5	13	6	6	4	3	6	7	10	6	7	4	6	8	2	5	7	6	14	7	6	8	10
ENSMUSG00000006021	Kptn	5	1	6	13	8	5	4	10	14	12	4	18	7	18	8	11	14	11	13	6	9	6	7	13	13	5	8	7	6	4	7	9	12	16	3	14	13	9	16	5	9	10	7	15	7	13	12	14
ENSMUSG00000006024	Napa	63	83	83	90	57	49	117	79	97	80	31	109	59	64	64	67	130	102	70	65	46	75	87	110	72	34	62	37	44	47	14	41	93	73	32	70	60	44	59	42	42	39	44	78	41	47	54	69
ENSMUSG00000006050	Sra1	120	127	158	175	97	117	159	165	154	106	61	197	117	237	147	117	178	173	134	125	91	107	164	180	120	61	100	75	94	95	38	78	124	126	38	104	89	84	98	62	84	79	73	100	81	85	70	111
ENSMUSG00000006057	Atp5g1	15	2	13	9	8	19	16	15	16	16	7	16	12	16	11	19	20	17	26	16	12	10	18	30	23	14	22	23	23	22	10	30	43	17	12	21	43	21	37	17	23	15	20	19	17	24	10	20
ENSMUSG00000006058	Snf8	99	82	103	96	84	98	139	109	124	136	54	156	88	152	122	81	160	153	118	95	62	88	126	150	132	61	122	112	71	120	45	95	153	115	64	133	118	111	136	102	86	88	104	135	109	79	106	131
ENSMUSG00000006095	Tbcb	118	133	119	131	81	79	183	146	162	120	54	142	89	111	159	113	215	160	105	114	79	110	140	179	59	46	48	31	46	56	24	50	105	76	34	64	32	47	75	36	26	51	34	79	56	42	42	58
ENSMUSG00000006127	Inpp5k	16	15	15	17	10	13	17	21	15	27	8	32	11	16	13	23	23	21	15	14	16	9	12	31	24	17	26	25	21	27	11	25	44	26	14	39	29	22	29	23	12	23	16	31	22	14	10	26
ENSMUSG00000006134	Crkl	1	0	0	1	0	0	0	1	1	0	0	1	1	1	2	0	1	2	0	0	0	0	1	1	1	1	0	0	0	1	0	0	2	1	0	1	1	0	2	0	0	1	1	0	0	0	0	1
ENSMUSG00000006154	Eps8l1	4	1	4	2	2	1	9	2	3	6	5	3	0	5	0	3	7	1	2	3	2	1	4	10	6	6	1	1	1	2	1	4	5	3	4	8	3	2	5	7	1	6	2	7	3	7	0	5
ENSMUSG00000006169	Clint1	131	130	99	97	70	73	120	113	162	138	85	180	113	121	173	100	253	181	100	87	78	84	138	271	276	173	151	108	129	128	66	114	303	187	107	217	122	131	217	105	97	163	120	252	173	147	133	184
ENSMUSG00000006179	Prss16	0	2	0	0	0	0	1	0	0	1	0	0	0	0	0	1	2	0	0	0	0	0	0	0	0	0	0	0	0	0	0	0	0	0	0	0	0	0	1	0	0	0	0	0	0	0	0	0
ENSMUSG00000006191	Cdkal1	5	7	7	7	7	6	9	7	5	6	3	16	5	10	9	8	10	6	4	6	10	4	12	35	9	7	6	6	8	8	2	3	16	9	1	16	8	3	9	3	4	4	6	13	5	4	2	5
ENSMUSG00000006204	5430419D17Rik	0	0	1	0	0	0	0	0	0	0	0	0	0	0	0	0	0	0	0	0	0	0	0	0	0	0	0	0	0	0	0	0	0	0	0	0	0	0	0	0	0	0	0	0	0	0	0	0
ENSMUSG00000006205	Htra1	14	16	5	8	1	4	8	9	27	13	11	24	10	8	11	6	36	21	2	9	10	15	11	28	18	20	3	3	4	4	2	2	19	25	5	14	4	4	5	0	2	8	2	13	12	4	7	9
ENSMUSG00000006215	Zbtb17	1	5	3	5	2	3	4	5	3	5	3	9	1	5	6	0	12	3	5	3	1	6	5	11	10	5	8	4	3	6	2	4	9	11	2	7	9	5	8	6	10	4	2	6	10	4	9	3
ENSMUSG00000006218	Fam131c	3	1	2	2	2	0	5	5	0	1	1	5	1	7	3	3	8	2	2	0	2	2	3	5	1	2	2	1	2	1	0	0	5	3	0	2	1	0	1	0	1	0	0	1	0	2	1	3
ENSMUSG00000006219	Fblim1	20	23	6	5	4	4	18	5	30	13	11	25	12	7	19	9	38	23	12	11	8	15	17	37	24	18	8	7	8	2	4	7	30	24	9	27	4	4	20	3	0	17	4	31	16	7	9	11
ENSMUSG00000006221	Hspb7	0	5	0	0	0	0	1	2	1	1	2	1	0	1	2	0	0	0	2	0	0	2	1	1	2	10	4	0	1	6	1	2	2	1	0	2	4	0	4	1	2	3	0	2	2	3	1	1
ENSMUSG00000006235	Epor	2	2	5	2	0	2	1	0	2	1	0	2	0	2	3	1	1	6	4	2	0	0	1	2	1	1	2	2	0	1	1	0	3	2	1	1	2	1	2	1	1	2	2	1	0	1	1	2
ENSMUSG00000006241	Ccdc159	1	0	3	2	0	1	2	2	0	1	0	2	1	2	0	0	1	1	0	3	0	0	0	0	2	0	1	1	0	0	1	1	3	0	1	3	0	2	0	0	2	0	1	0	0	1	1	0
ENSMUSG00000006262	Mob1b	45	44	42	65	29	41	53	19	46	44	27	55	42	43	61	41	72	46	41	50	29	23	48	82	87	34	37	35	35	49	16	29	79	69	32	83	43	38	54	48	43	39	41	67	41	39	39	52
ENSMUSG00000006273	Atp6v1b2	558	481	460	421	308	307	714	439	670	657	292	798	484	449	683	560	850	760	516	502	405	466	703	989	513	359	280	189	189	243	126	170	773	349	226	417	178	182	370	188	130	355	187	464	378	177	244	332
ENSMUSG00000006276	Eps15l1	19	27	14	29	8	16	22	3	29	16	14	18	22	24	33	23	36	30	8	18	12	17	15	31	16	9	7	14	15	17	2	5	33	10	7	4	9	6	25	4	9	10	7	13	13	8	15	14
ENSMUSG00000006281	Tep1	37	33	25	26	17	14	39	26	40	44	21	56	32	28	34	33	75	35	28	32	23	31	37	62	37	20	16	9	9	14	7	10	41	35	15	23	13	16	30	10	8	24	17	31	26	11	22	22
ENSMUSG00000006288	Ttc5	0	0	0	1	0	0	1	0	2	2	2	1	0	2	0	0	0	1	1	0	1	0	3	1	3	3	0	2	1	1	0	4	7	3	0	5	0	4	2	1	0	1	1	0	2	2	1	2
ENSMUSG00000006289	Osgep	30	39	22	34	23	37	33	21	48	43	13	52	23	27	33	27	47	43	21	29	17	31	29	41	32	21	14	19	23	10	11	17	38	36	8	30	16	20	25	14	14	13	21	44	17	19	18	14
ENSMUSG00000006299	Aamp	1000	1173	1220	1302	1010	1003	1446	921	1234	1048	578	1356	659	1507	1121	906	1790	1314	1006	916	510	679	1158	1457	1359	747	996	743	772	880	354	700	1524	943	441	871	574	625	1004	735	719	614	670	979	716	656	662	991
ENSMUSG00000006301	Tmbim1	223	260	183	224	129	142	294	196	331	281	155	304	163	226	266	188	443	306	218	237	143	191	268	354	215	112	107	100	68	91	51	72	245	137	60	128	83	74	136	73	66	94	95	144	98	69	95	147
ENSMUSG00000006304	Arpc2	230	187	224	202	119	141	269	187	297	292	145	347	200	198	306	213	368	291	196	209	153	172	259	400	490	263	280	255	229	302	146	281	522	428	200	434	327	236	370	240	198	294	240	503	318	224	247	387
ENSMUSG00000006307	Kmt2b	13	11	2	8	5	6	11	11	10	11	9	10	5	11	10	5	20	13	14	10	3	5	8	6	14	13	7	6	5	10	1	8	20	18	4	13	13	5	18	7	8	13	10	16	15	8	11	17
ENSMUSG00000006310	Zbtb32	0	1	2	0	2	0	0	0	3	4	0	0	0	1	1	0	5	0	1	1	0	0	2	1	2	0	0	0	0	1	1	0	0	1	0	0	2	0	0	1	0	0	0	0	0	0	0	2
ENSMUSG00000006313	Upk1a	0	1	0	0	0	0	0	0	0	0	0	0	1	0	0	1	0	0	0	0	1	0	0	0	0	1	0	0	0	0	0	0	0	0	0	0	0	0	0	0	0	0	0	1	0	1	0	1
ENSMUSG00000006315	Tmem147	91	99	148	120	102	87	145	184	120	116	90	166	63	119	122	109	184	126	117	84	67	71	123	180	196	129	174	109	114	146	77	128	279	164	68	155	182	145	242	133	99	141	125	210	154	139	125	172
ENSMUSG00000006333	Rps9	379	359	285	302	212	194	406	338	399	313	163	457	192	225	317	258	425	302	255	273	211	195	337	575	203	160	107	112	77	99	58	101	260	175	91	200	178	102	188	92	75	127	117	196	176	96	106	124
ENSMUSG00000006335	Tfpt	20	20	24	28	16	14	30	28	23	28	7	21	10	40	19	22	44	31	19	18	11	16	12	32	13	10	14	6	6	6	6	9	29	10	4	11	8	4	5	9	5	7	11	10	9	7	8	18
ENSMUSG00000006342	Susd2	6	3	3	4	2	6	2	6	4	7	5	9	3	3	3	3	2	6	8	8	3	2	2	8	3	2	0	0	4	0	0	1	10	6	2	10	3	2	2	3	2	4	1	7	0	2	2	4
ENSMUSG00000006344	Ggt5	9	3	4	1	3	3	11	11	8	2	4	4	2	6	4	5	8	3	5	6	3	7	12	8	7	2	3	2	3	2	2	8	12	8	3	6	7	2	4	2	3	4	2	7	3	6	0	2
ENSMUSG00000006345	Ggt1	0	11	7	5	0	4	11	3	0	1	0	0	1	0	0	1	1	0	0	1	0	0	2	3	0	0	0	0	0	0	0	1	0	1	0	0	0	0	3	1	0	0	0	2	0	1	0	0
ENSMUSG00000006356	Crip2	128	112	90	79	46	46	147	141	168	111	60	194	63	102	110	69	194	109	71	79	72	85	102	144	144	91	106	56	57	53	22	84	184	144	68	153	62	64	158	65	45	105	51	155	102	60	72	81
ENSMUSG00000006360	Crip1	48	44	26	23	15	14	59	31	76	65	22	53	29	14	37	26	74	53	30	40	29	32	50	53	69	21	15	10	11	16	5	13	60	46	22	57	17	12	26	17	7	41	20	71	26	21	22	27
ENSMUSG00000006362	Cbfa2t3	10	18	11	10	8	9	21	6	21	16	12	16	10	11	8	1	20	7	8	5	12	4	10	27	28	5	8	5	9	13	7	6	27	27	8	19	4	2	8	9	7	5	10	10	10	5	11	14
ENSMUSG00000006369	Fbln1	8	3	8	3	2	4	5	5	9	4	13	12	1	3	3	1	15	0	7	2	4	5	5	10	6	13	2	3	2	3	1	2	9	4	3	3	3	1	6	3	1	1	4	4	4	1	2	1
ENSMUSG00000006373	Pgrmc1	1066	930	1300	1465	833	864	938	537	1257	1293	567	1080	991	1111	1579	1120	1626	1554	1343	1271	548	831	1088	1553	1143	540	909	755	834	995	455	684	1458	913	490	878	851	876	882	703	627	690	847	1073	811	704	908	1411
ENSMUSG00000006378	Gcat	72	95	104	114	94	91	193	140	117	112	83	139	76	169	88	86	196	124	94	97	67	57	114	124	156	95	147	120	108	126	44	100	153	139	59	110	114	126	158	84	99	83	76	149	98	108	110	117
ENSMUSG00000006386	Tek	17	6	11	11	6	9	9	7	2	4	2	20	9	9	12	7	18	18	8	13	4	8	17	11	11	8	7	6	9	11	6	5	22	13	6	13	4	11	9	4	11	8	5	9	8	8	3	10
ENSMUSG00000006389	Mpl	0	0	0	0	0	0	0	0	0	1	0	0	0	0	0	1	0	0	0	0	0	0	0	0	0	0	0	0	0	0	0	0	0	0	0	0	0	0	0	0	0	0	0	0	0	0	0	0
ENSMUSG00000006390	Elovl1	80	78	73	59	53	41	128	128	120	130	73	151	86	89	120	85	157	145	87	94	75	78	114	145	84	59	57	43	34	37	29	47	133	80	31	66	51	43	95	32	31	68	52	69	62	30	49	54
ENSMUSG00000006392	Med8	208	200	259	234	163	170	272	261	236	234	133	302	135	268	212	187	332	271	213	189	121	148	253	327	174	130	155	98	81	101	57	84	220	140	54	124	124	75	160	95	70	112	79	123	128	92	99	112
ENSMUSG00000006395	Hyi	324	315	551	618	403	328	475	662	461	541	179	605	301	692	494	391	596	562	403	424	232	295	481	465	450	203	403	311	317	359	144	223	546	243	156	278	246	288	250	258	244	225	273	312	273	203	332	381
ENSMUSG00000006398	Cdc20	5	7	2	4	3	0	4	16	8	9	4	11	1	6	13	6	25	5	4	7	8	7	7	8	12	14	5	2	5	2	0	1	13	21	7	8	3	2	8	2	0	6	0	13	8	3	5	4
ENSMUSG00000006403	Adamts4	6	3	3	2	1	0	10	6	10	4	2	8	2	2	10	5	7	8	1	3	0	4	9	6	2	4	1	0	0	0	0	0	5	3	2	4	1	1	2	1	0	4	0	2	5	1	1	4
ENSMUSG00000006411	Pvrl4	1	2	0	1	0	0	1	0	3	3	2	1	4	0	1	1	4	1	2	2	3	3	1	3	4	0	0	0	2	0	2	2	11	3	0	5	2	2	2	1	1	0	2	9	1	1	2	2
ENSMUSG00000006412	Pfdn2	144	188	182	208	125	166	191	121	203	175	91	162	143	201	171	149	232	226	154	145	93	108	155	226	207	98	137	105	102	132	59	109	203	166	61	157	147	109	154	97	104	113	126	121	117	90	115	148
ENSMUSG00000006418	Rnf114	101	121	115	115	73	67	114	57	110	134	55	97	99	106	130	94	155	145	97	129	50	78	109	135	97	62	63	55	60	64	32	46	112	99	52	87	85	50	104	53	64	69	67	88	72	57	59	96
ENSMUSG00000006423	C330007P06Rik	3	2	0	1	0	2	1	2	3	2	1	4	1	2	6	1	3	5	1	3	0	1	4	9	4	6	5	5	6	4	4	5	12	7	2	3	6	5	3	7	1	8	4	11	3	4	3	10
ENSMUSG00000006435	Neurl1a	21	35	2	1	2	0	17	9	33	18	31	23	6	3	15	11	55	9	9	9	17	18	13	35	20	12	3	0	0	2	1	5	18	10	5	16	2	2	22	0	1	9	1	7	19	5	7	6
ENSMUSG00000006442	Srm	25	24	22	21	13	23	40	44	24	24	10	38	14	19	20	24	35	36	21	28	21	13	21	36	29	14	20	10	14	16	11	19	31	14	13	30	28	14	14	15	7	24	12	20	17	16	17	20
ENSMUSG00000006445	Epha2	37	31	28	38	14	12	27	16	42	20	11	26	24	48	51	22	54	55	50	19	28	36	47	77	43	30	40	24	29	44	12	22	52	65	11	38	27	28	24	6	38	22	16	36	28	37	38	42
ENSMUSG00000006456	Rbm14	24	21	21	27	30	23	36	47	47	34	29	39	21	60	38	34	69	42	21	40	29	29	34	45	32	17	24	26	19	28	15	24	43	32	15	40	18	30	32	36	24	25	23	36	38	30	34	46
ENSMUSG00000006457	Actn3	1	4	0	0	0	0	1	0	0	0	2	1	0	0	0	0	0	0	2	0	0	0	0	0	0	10	0	0	0	0	0	0	0	1	0	1	0	0	4	0	0	0	0	0	0	2	2	0
ENSMUSG00000006462	A530013C23Rik	2	5	3	14	1	3	3	1	1	8	1	9	2	3	1	3	4	4	2	5	2	3	6	4	3	3	0	3	2	2	1	3	3	4	0	1	2	2	1	3	1	3	2	8	2	1	1	2
ENSMUSG00000006463	Zdhhc24	5	1	5	7	1	2	4	1	7	6	3	9	1	2	7	1	5	8	4	4	2	5	3	3	5	2	3	5	3	3	0	1	3	4	1	1	2	1	4	0	1	1	4	5	3	3	3	4
ENSMUSG00000006464	Bbs1	4	6	2	3	3	3	2	0	6	2	1	2	0	4	2	1	5	0	3	2	3	0	1	4	1	3	2	0	0	0	2	0	2	4	0	3	2	1	4	1	2	3	1	6	0	3	3	2
ENSMUSG00000006471	Ndor1	3	6	10	9	6	7	9	3	10	8	5	12	5	8	5	4	12	5	11	4	1	2	7	13	4	4	5	5	7	3	2	2	10	6	6	3	5	5	10	4	2	6	4	4	3	2	1	7
ENSMUSG00000006476	Nsmf	67	44	83	67	71	60	99	111	85	142	54	132	51	137	107	63	163	99	80	79	49	55	101	111	243	116	224	151	143	150	72	130	265	217	75	197	148	167	215	117	141	135	101	222	145	185	174	191
ENSMUSG00000006494	Pdk1	121	68	179	187	73	102	65	53	131	88	28	109	90	129	126	91	87	132	126	116	56	67	118	106	100	28	88	70	71	105	42	65	98	35	49	68	58	105	45	47	68	49	60	90	37	66	61	95
ENSMUSG00000006498	Ptbp1	44	40	54	41	49	38	57	77	73	63	37	77	32	77	68	51	112	81	47	64	36	39	70	90	111	50	78	52	52	54	28	60	94	83	39	74	56	35	85	59	38	58	49	88	58	53	52	64
ENSMUSG00000006517	Mvd	24	18	29	20	15	12	36	40	20	23	34	40	14	28	49	25	49	46	22	15	22	22	24	39	32	22	26	5	21	17	6	27	52	18	17	27	27	29	43	17	8	14	19	33	21	25	15	13
ENSMUSG00000006519	Cyba	110	86	63	61	35	28	121	133	164	132	64	209	86	42	92	74	173	131	62	78	86	92	105	174	145	56	53	20	29	34	36	31	182	92	60	153	58	27	68	40	16	93	30	139	98	29	61	81
ENSMUSG00000006522	Itih3	1237	1198	1212	1063	780	856	1445	1279	1325	1830	1908	2044	776	1847	1126	1134	1849	1405	1144	965	999	885	1661	2407	907	764	766	669	378	539	294	1029	1330	1076	381	859	680	485	1988	740	551	603	330	968	730	561	450	751
ENSMUSG00000006526	Tmem110	12	23	17	23	17	14	30	39	38	30	12	33	23	35	40	27	37	37	27	16	13	14	36	26	37	22	23	17	18	22	17	27	35	40	19	36	23	15	24	30	19	20	18	35	24	19	32	30
ENSMUSG00000006527	Sfmbt1	25	36	45	40	32	29	30	24	36	26	11	26	20	36	32	30	46	37	25	29	24	25	41	31	36	27	43	38	29	35	19	45	51	39	17	50	36	27	44	36	24	25	36	56	32	34	25	46
ENSMUSG00000006529	Itih1	339	374	393	533	326	336	475	478	457	426	256	513	285	663	425	383	635	491	357	388	211	239	434	520	388	259	360	254	262	260	133	290	422	334	140	281	261	248	456	235	253	258	210	373	265	262	256	330
ENSMUSG00000006538	Ihh	6	4	4	2	0	1	6	2	3	4	9	3	1	1	8	5	16	6	1	0	1	4	4	11	4	5	2	1	1	2	0	1	3	8	3	1	1	2	6	2	0	7	1	8	3	2	2	3
ENSMUSG00000006542	Prkag3	1	0	0	0	1	1	1	0	0	0	0	0	1	0	2	2	0	0	1	0	0	1	1	1	0	0	0	0	1	0	0	0	1	1	0	0	0	0	1	0	0	0	0	0	0	0	1	0
ENSMUSG00000006567	Atp7b	32	40	25	50	22	13	33	17	37	31	10	33	30	33	33	35	41	33	33	21	14	25	43	40	48	25	29	22	34	29	10	14	42	40	14	19	18	27	32	18	18	17	19	30	18	20	16	27
ENSMUSG00000006570	Defb2	0	0	0	0	0	0	0	0	0	0	0	0	0	0	0	0	0	1	0	0	0	0	0	0	0	0	0	0	0	0	0	0	0	0	0	0	0	0	0	0	0	0	0	0	0	0	0	0
ENSMUSG00000006574	Slc4a1	1	0	0	0	1	0	0	0	0	0	0	1	0	0	0	2	1	0	1	0	1	0	0	1	0	0	3	1	0	0	1	2	1	1	0	1	0	0	4	0	0	4	0	3	1	1	0	1
ENSMUSG00000006575	Rundc3a	0	5	2	3	2	1	5	2	1	1	6	8	3	3	7	2	5	2	0	2	1	2	5	3	2	1	1	3	0	0	0	2	0	3	2	1	2	2	4	0	1	0	1	2	1	0	1	2
ENSMUSG00000006576	Slc4a3	2	5	0	2	0	2	3	1	4	6	2	4	1	0	1	2	3	1	1	2	1	2	1	2	1	6	3	0	1	0	0	0	5	5	0	4	1	1	5	0	1	3	0	3	3	0	1	0
ENSMUSG00000006585	Cdt1	33	28	23	18	13	10	37	44	29	49	18	52	20	24	52	27	78	73	26	36	23	23	47	59	35	29	21	17	8	11	7	11	42	24	15	28	18	13	30	14	9	23	13	30	24	12	22	18
ENSMUSG00000006586	Runx1t1	4	2	2	4	1	0	3	3	5	3	3	4	3	1	1	5	7	2	2	1	2	1	5	2	6	6	5	2	1	7	2	1	13	6	2	16	3	1	6	1	0	6	2	7	7	3	3	3
ENSMUSG00000006587	Snai3	0	1	0	2	0	0	0	0	2	2	0	1	0	0	0	0	0	0	0	0	0	0	0	0	1	0	0	0	0	1	0	0	1	1	0	0	1	0	0	0	0	0	0	0	0	0	1	0
ENSMUSG00000006589	Aprt	71	80	54	56	37	26	125	101	94	65	51	100	37	42	68	47	136	91	45	65	61	63	81	121	96	43	35	15	32	32	19	29	90	102	48	108	57	43	100	34	18	56	42	83	70	46	47	50
ENSMUSG00000006599	Gtf2h1	96	114	89	96	60	60	96	18	125	104	58	56	89	116	119	89	182	126	88	100	49	45	87	110	145	76	81	68	72	69	21	47	155	105	39	88	63	52	123	46	57	46	68	97	72	53	52	89
ENSMUSG00000006611	Hfe	43	35	46	56	22	25	54	51	62	64	23	61	31	51	40	39	94	68	49	32	23	30	49	64	61	39	47	25	25	29	15	35	78	55	21	48	53	35	48	25	27	38	40	56	46	41	25	44
ENSMUSG00000006638	Abhd1	3	2	5	5	9	6	10	6	8	5	3	10	3	9	5	4	11	11	6	7	5	6	7	9	3	6	9	4	0	9	2	12	12	17	5	10	10	7	7	5	8	6	4	7	0	7	6	6
ENSMUSG00000006641	Slc5a6	24	25	33	41	23	19	37	33	45	37	27	58	46	28	38	31	53	37	30	29	15	15	40	37	34	13	24	16	15	19	9	22	40	26	18	32	34	24	27	20	10	19	37	36	15	7	27	32
ENSMUSG00000006642	Tcf23	1	0	0	0	0	0	1	0	1	0	0	0	0	0	2	0	1	0	0	1	0	0	1	1	1	1	0	1	0	2	0	1	0	0	0	0	2	1	1	0	0	1	0	0	0	0	1	1
ENSMUSG00000006649	Nphs1	0	0	0	0	0	0	0	0	0	0	0	0	0	0	0	0	0	0	0	0	0	0	0	0	0	0	0	0	0	0	0	0	0	0	0	0	0	1	0	0	0	0	0	0	0	0	0	0
ENSMUSG00000006651	Aplp1	0	5	0	2	1	0	2	1	0	0	2	0	0	0	3	1	2	3	1	2	1	3	2	5	1	1	0	1	0	0	0	2	1	0	2	1	0	0	0	0	0	0	0	0	0	0	0	0
ENSMUSG00000006673	Qrich1	16	21	19	21	22	12	34	34	33	32	4	49	18	25	27	25	41	29	22	27	16	20	26	70	38	25	23	12	14	24	11	15	38	30	11	37	23	13	32	22	15	33	9	44	18	17	19	28
ENSMUSG00000006675	P4htm	0	0	0	0	0	2	2	1	1	0	1	2	0	0	4	1	1	0	0	1	1	0	0	2	0	2	1	0	0	0	0	0	4	0	0	4	0	0	2	2	1	0	0	2	0	0	0	1
ENSMUSG00000006676	Usp19	128	138	98	123	67	89	112	84	120	115	48	79	77	108	116	73	167	129	114	88	54	79	91	142	118	61	72	74	72	65	34	60	173	114	43	88	61	75	114	70	55	70	62	109	75	73	58	79
ENSMUSG00000006678	Pola1	13	14	9	10	8	7	18	8	12	12	5	16	6	12	10	5	18	13	8	17	5	11	10	18	28	17	15	9	11	9	4	11	26	16	7	25	14	8	17	9	11	17	12	26	15	9	15	19
ENSMUSG00000006699	Cdc42	298	263	257	211	151	175	287	205	392	401	171	451	221	286	355	267	522	454	351	346	229	257	387	563	413	231	265	167	194	217	103	147	544	288	179	307	195	165	306	176	150	241	227	395	251	192	208	285
ENSMUSG00000006705	Pknox1	18	27	23	28	16	20	27	20	31	26	16	28	25	26	36	16	44	41	27	24	13	19	30	34	35	26	23	13	17	20	8	21	46	35	17	21	18	20	35	19	28	15	12	41	25	15	18	36
ENSMUSG00000006711	D130043K22Rik	6	6	7	5	7	4	1	8	3	9	1	12	2	15	6	5	7	9	7	8	6	10	3	10	11	4	21	8	7	17	2	7	15	4	7	8	11	9	11	6	4	5	7	11	6	9	14	5
ENSMUSG00000006715	Gmnn	23	30	34	31	16	12	32	17	36	51	14	38	30	43	33	31	54	50	34	33	13	21	35	49	38	15	20	20	18	24	6	18	45	26	12	27	22	12	27	19	18	11	17	32	28	16	17	25
ENSMUSG00000006717	Acot13	176	152	188	178	104	124	177	116	201	191	101	236	109	163	146	113	214	186	165	132	94	99	206	273	77	37	42	51	37	56	26	42	92	62	30	72	51	34	59	33	37	50	39	70	42	38	32	56
ENSMUSG00000006720	Zfp184	0	0	0	0	1	0	1	0	0	0	0	1	0	1	0	0	1	0	0	0	0	0	0	1	0	0	0	0	0	0	0	2	0	0	0	2	0	1	1	0	1	0	1	0	1	0	0	0
ENSMUSG00000006724	Cyp27b1	0	0	0	0	0	0	0	0	0	0	0	0	0	0	0	0	0	0	0	0	0	0	0	0	0	0	0	0	0	0	0	2	0	0	0	0	0	0	0	0	0	0	0	0	0	0	0	0
ENSMUSG00000006728	Cdk4	40	47	35	36	27	13	47	28	37	48	34	57	22	32	37	26	60	46	26	28	21	36	51	61	47	16	26	12	12	16	9	29	56	59	36	54	42	29	60	20	19	31	15	42	39	18	13	34
ENSMUSG00000006731	B4galnt1	41	43	24	38	23	18	36	44	51	40	25	56	23	62	41	30	62	38	36	22	25	27	31	42	39	10	30	21	18	9	12	14	52	45	10	52	31	18	29	25	27	27	21	34	27	19	21	27
ENSMUSG00000006732	Mettl1	31	43	33	31	32	29	54	32	53	46	17	61	30	39	58	30	58	48	29	39	30	28	35	48	30	25	23	11	15	20	12	19	29	36	12	28	20	16	38	11	17	24	13	41	19	16	18	27
ENSMUSG00000006736	Tspan31	123	137	153	204	112	144	184	84	127	156	93	147	107	248	170	152	252	201	169	168	74	88	158	203	152	90	173	124	151	141	55	152	184	180	73	120	130	140	214	130	105	87	112	166	107	137	116	170
ENSMUSG00000006740	Kif5b	105	98	123	93	75	78	148	100	151	122	67	149	66	142	152	113	198	157	103	116	67	79	129	176	174	92	95	82	73	84	46	80	165	142	63	136	107	83	137	84	68	96	80	139	129	85	103	135
ENSMUSG00000006763	Saal1	14	8	13	11	6	8	10	24	13	14	6	18	6	18	13	10	27	18	11	13	6	9	8	12	9	8	4	3	7	10	4	11	22	6	6	14	5	9	18	10	3	6	12	13	6	8	5	8
ENSMUSG00000006764	Tph2	0	0	0	0	0	0	0	0	0	0	0	0	0	0	0	0	0	0	1	0	0	0	0	0	0	0	0	0	0	0	0	0	0	0	0	0	0	0	0	0	0	0	0	0	0	0	0	0
ENSMUSG00000006777	Krt23	4	29	8	15	19	11	34	6	7	11	6	11	4	2	11	13	17	21	8	11	9	8	8	9	11	20	27	24	43	51	19	5	13	12	5	14	9	9	10	5	14	14	11	4	4	11	22	25
ENSMUSG00000006782	Cnp	19	19	22	23	14	18	23	25	34	22	16	25	19	20	23	21	30	25	14	12	20	19	19	31	16	10	10	18	6	6	10	8	20	9	5	12	17	10	11	12	4	17	4	15	18	12	10	17
ENSMUSG00000006784	Ttc25	2	1	0	1	0	0	0	0	1	0	2	1	0	0	1	0	1	3	2	2	0	2	1	1	0	1	0	0	0	1	0	1	1	2	0	1	0	0	0	0	0	0	0	2	0	0	0	1
ENSMUSG00000006800	Sulf2	56	52	79	83	44	42	91	51	47	70	25	69	48	72	66	65	100	111	102	59	25	38	74	58	46	27	48	46	36	50	24	38	47	52	21	51	45	34	29	41	30	34	37	58	37	17	25	59
ENSMUSG00000006818	Sod2	652	621	875	947	707	726	847	663	907	831	373	937	603	1110	936	712	1179	1129	861	821	435	532	894	1073	790	419	751	634	590	708	238	513	966	533	276	552	424	480	523	510	489	413	459	660	484	442	450	790
ENSMUSG00000006850	Tmco6	1	2	0	0	0	0	1	0	1	1	0	0	1	1	0	0	1	0	0	0	0	1	0	2	2	2	0	1	1	0	1	0	4	1	2	3	0	3	4	2	2	0	0	0	1	1	0	1
ENSMUSG00000006906	Stambp	20	27	28	35	19	18	29	34	45	41	26	23	20	35	28	32	44	43	30	32	18	23	34	43	47	20	34	21	16	28	11	25	41	39	23	34	28	20	50	17	25	31	18	40	32	21	29	32
ENSMUSG00000006920	Ezh1	66	48	52	49	32	39	60	75	67	109	54	105	47	99	79	58	139	94	86	67	42	68	102	92	119	78	107	74	57	69	40	66	182	86	48	82	44	45	90	50	37	51	47	91	65	53	59	98
ENSMUSG00000006930	Hap1	12	9	15	4	3	5	19	6	24	12	7	9	10	16	7	12	27	11	9	10	6	6	9	13	7	9	5	3	3	3	1	1	10	12	4	6	3	3	7	3	2	6	5	9	4	3	3	9
ENSMUSG00000006931	P3h4	21	19	11	14	5	4	20	10	18	18	8	31	12	10	16	11	23	15	10	7	14	8	14	25	17	7	5	2	6	6	2	9	25	6	4	8	5	1	13	4	5	6	3	14	9	6	0	10
ENSMUSG00000006932	Ctnnb1	1082	1122	971	1039	733	722	1245	1163	1632	1228	588	1705	780	1149	1267	925	2102	1386	929	903	660	740	1244	1848	1308	682	638	459	487	551	246	405	1526	881	420	927	460	403	740	461	396	555	437	932	692	445	552	718
ENSMUSG00000006941	Eif1b	77	100	88	106	79	51	99	96	105	108	56	104	68	144	119	74	193	112	81	88	67	65	93	100	62	44	56	42	59	49	11	30	111	50	19	60	36	37	46	40	39	44	38	54	58	43	42	74
ENSMUSG00000006958	Chrd	5	10	11	8	7	6	10	9	18	5	3	9	8	13	9	9	21	6	11	5	3	6	11	11	5	3	10	5	6	9	1	7	10	18	5	3	7	7	4	6	6	12	10	11	4	7	2	6
ENSMUSG00000006998	Psmd2	217	235	333	316	206	241	363	306	316	293	160	340	189	350	311	235	470	375	245	276	126	189	283	335	383	179	286	217	229	221	100	214	408	279	154	304	235	228	328	243	203	220	206	340	290	194	222	343
ENSMUSG00000007021	Syngr3	0	0	0	0	0	0	0	0	0	1	0	1	0	0	0	0	1	0	0	0	0	1	0	0	0	0	0	1	1	0	0	0	0	0	0	0	0	0	1	0	0	0	0	0	0	0	0	0
ENSMUSG00000007029	Vars	42	53	26	27	15	25	65	32	62	43	38	59	25	38	46	35	61	53	43	34	40	34	39	86	31	23	20	7	19	15	4	11	41	24	14	43	16	19	29	10	7	25	19	36	25	13	15	17
ENSMUSG00000007030	Vwa7	0	2	0	1	0	0	3	1	0	0	0	1	0	0	2	0	2	0	0	0	0	1	0	1	1	1	0	0	0	1	0	0	3	1	0	0	0	1	0	0	0	2	0	1	0	0	1	2
ENSMUSG00000007033	Hspa1l	0	0	0	0	0	0	1	0	0	1	0	0	0	0	1	1	2	1	0	0	0	0	1	0	1	1	0	0	0	0	0	0	1	0	0	2	0	0	1	0	2	0	0	1	2	1	0	0
ENSMUSG00000007034	Slc44a4	2	3	0	0	0	0	1	0	4	1	4	2	0	1	0	0	2	0	0	1	0	0	0	2	2	3	0	0	0	1	0	0	1	3	1	0	0	0	0	0	0	0	0	0	0	2	0	0
ENSMUSG00000007035	Msh5	1	1	1	0	1	1	1	1	1	4	1	1	2	1	0	1	0	1	1	0	0	1	2	0	3	0	1	1	0	1	0	1	2	2	0	0	2	0	2	0	0	1	2	3	2	1	1	1
ENSMUSG00000007036	Abhd16a	43	44	53	59	31	30	46	35	51	35	20	56	32	48	55	46	61	55	46	39	29	29	52	68	35	13	35	37	33	51	6	23	56	48	23	37	37	35	47	27	18	32	32	54	28	22	26	54
ENSMUSG00000007038	Neu1	199	200	202	219	107	141	256	170	257	240	109	266	143	275	231	192	332	267	193	174	96	140	263	275	286	139	155	128	125	158	67	130	269	245	100	199	133	123	202	120	124	178	138	277	170	131	150	205
ENSMUSG00000007039	Ddah2	94	75	48	38	31	20	60	46	90	56	38	100	39	36	71	43	100	63	43	53	38	41	47	80	47	31	15	12	9	9	5	11	76	39	23	40	12	7	11	11	11	11	18	27	27	8	10	31
ENSMUSG00000007041	Clic1	95	58	51	29	42	32	76	83	112	99	66	163	57	51	102	52	109	75	70	60	64	62	87	199	98	71	54	26	23	31	29	47	167	84	51	106	89	43	85	45	29	86	41	110	105	26	47	67
ENSMUSG00000007050	Lsm2	55	32	46	39	41	25	55	69	53	57	39	67	38	68	49	46	94	60	44	56	36	41	64	63	49	40	30	36	23	42	22	32	76	39	35	62	46	36	59	33	25	35	30	54	48	44	40	61
ENSMUSG00000007080	Pole	0	1	1	0	0	0	2	5	2	2	0	1	1	1	2	2	5	1	0	4	1	3	3	2	4	0	1	1	2	2	0	0	0	0	2	0	2	1	0	0	1	1	2	0	0	0	2	0
ENSMUSG00000007097	Atp1a2	179	323	130	145	99	135	185	129	156	161	165	233	95	157	169	129	290	205	194	145	82	104	204	192	20	80	19	9	14	5	4	9	26	34	6	28	1	3	18	1	7	12	4	11	8	19	17	5
ENSMUSG00000007107	Atp1a4	1	2	2	0	0	0	1	0	2	2	1	1	0	0	0	0	2	1	1	0	0	0	0	3	1	0	0	0	0	0	0	0	0	0	0	0	1	0	0	0	0	0	0	2	0	1	0	0
ENSMUSG00000007122	Casq1	3	5	0	0	0	1	1	1	1	0	4	1	1	0	0	0	0	0	0	0	0	0	1	0	0	6	0	0	0	1	2	0	2	0	0	1	0	0	0	0	0	3	0	0	0	5	3	0
ENSMUSG00000007207	Stx1a	3	2	1	1	0	0	2	1	2	2	0	0	0	1	2	0	4	2	1	4	0	1	1	3	0	0	0	0	0	0	0	0	1	0	0	1	0	0	0	1	0	1	0	0	2	0	1	0
ENSMUSG00000007216	Zfp775	30	44	20	21	19	14	34	41	35	29	16	40	17	27	33	16	38	28	27	15	15	17	32	38	16	24	7	16	5	12	4	7	25	17	11	14	8	10	25	11	12	10	10	27	11	8	8	9
ENSMUSG00000007279	Scube2	0	0	0	0	0	0	0	0	0	0	0	1	0	0	0	0	0	0	0	0	0	0	0	0	0	0	0	0	0	0	0	0	0	0	0	0	0	0	1	0	0	0	0	0	0	1	0	0
ENSMUSG00000007338	Mrpl49	38	42	61	67	54	45	50	84	65	75	42	78	38	93	63	53	80	78	56	54	21	23	51	74	39	27	37	23	38	31	8	35	46	24	14	18	32	28	30	23	23	32	18	52	23	33	31	36
ENSMUSG00000007379	Dennd2c	2	0	2	2	0	2	1	1	4	1	1	2	2	2	2	1	3	3	2	1	0	1	2	2	1	1	1	1	3	0	4	0	4	3	3	2	2	0	3	0	5	1	1	3	2	1	2	0
ENSMUSG00000007411	Mark3	40	57	55	64	32	37	69	45	67	61	21	87	52	72	64	56	94	65	47	57	33	48	65	71	97	58	58	53	44	42	26	56	97	70	28	76	57	44	69	44	40	46	49	79	71	43	63	72
ENSMUSG00000007415	Gatad1	100	110	117	132	92	95	151	78	174	167	60	182	111	214	164	126	260	215	150	171	65	89	132	216	179	122	156	138	126	156	51	100	261	146	48	115	84	117	150	89	72	77	97	176	113	106	116	154
ENSMUSG00000007458	M6pr	141	111	121	117	65	86	92	42	161	151	50	93	128	129	171	120	203	149	184	137	63	90	115	227	136	69	85	63	70	86	37	39	159	103	54	106	53	60	88	45	52	69	49	132	104	86	63	86
ENSMUSG00000007476	Lrrc8a	50	96	58	76	55	53	108	87	102	58	32	105	48	75	60	79	118	100	64	63	43	50	74	110	86	33	33	24	30	33	20	28	78	65	25	82	37	39	69	37	32	45	23	67	55	28	27	56
ENSMUSG00000007564	Ppp2r1a	68	49	57	33	39	37	65	65	70	68	23	70	40	69	66	35	97	70	48	42	23	39	66	89	63	33	37	41	43	37	24	31	95	56	25	69	41	51	56	28	28	72	31	79	45	48	37	72
ENSMUSG00000007570	Fance	53	51	49	49	34	49	74	61	50	38	28	65	39	59	38	33	90	53	31	55	24	36	46	58	44	18	29	14	18	22	8	20	48	44	19	41	25	17	34	21	13	23	15	35	24	19	7	26
ENSMUSG00000007589	Tinf2	10	5	17	12	9	13	19	18	23	24	10	27	9	41	24	26	30	28	24	26	12	15	27	30	36	20	34	20	19	23	14	31	33	26	6	19	22	24	23	12	14	18	10	20	20	17	18	23
ENSMUSG00000007591	Tssk4	0	0	1	0	0	0	1	1	1	0	1	0	1	0	0	0	2	0	0	0	1	0	0	0	1	0	0	0	0	0	0	0	0	0	0	0	0	0	1	0	0	0	0	1	0	0	0	0
ENSMUSG00000007594	Hapln4	6	4	5	6	7	4	5	13	5	6	1	5	3	6	3	8	10	7	9	10	6	3	9	9	8	5	9	9	8	2	6	4	8	5	1	7	5	5	10	6	2	5	2	10	3	9	5	6
ENSMUSG00000007603	Dus3l	7	6	7	5	5	4	14	7	17	13	5	6	9	10	11	6	18	15	9	6	4	5	9	17	9	6	6	5	6	10	4	3	8	15	11	14	3	4	17	6	2	3	13	10	4	5	9	5
ENSMUSG00000007610	Gtpbp3	6	10	7	5	3	4	10	6	14	11	1	12	6	9	12	11	16	9	7	9	9	3	14	12	14	12	14	8	12	6	5	9	30	22	3	11	10	7	14	12	5	13	5	14	4	6	13	9
ENSMUSG00000007613	Tgfbr1	70	51	32	33	20	26	55	26	118	79	41	85	44	37	67	49	138	73	51	46	46	52	75	104	86	46	21	15	20	17	7	21	92	63	23	50	18	21	62	20	11	34	22	65	43	33	28	29
ENSMUSG00000007617	Homer1	14	8	10	8	11	10	6	7	11	13	6	10	17	24	12	11	21	20	9	11	8	14	14	29	18	10	12	8	16	17	3	8	18	7	8	17	9	7	11	9	11	18	5	22	13	10	12	11
ENSMUSG00000007646	Rad51c	2	0	0	0	0	0	0	2	1	1	1	2	0	0	1	2	3	3	1	0	1	0	2	1	1	2	2	0	1	0	1	0	2	2	0	2	1	1	3	2	0	3	1	6	0	0	1	1
ENSMUSG00000007655	Cav1	6	8	10	3	1	5	2	4	13	12	4	5	3	7	5	4	11	9	6	7	2	2	3	2	2	6	4	2	5	10	2	4	12	8	3	9	7	2	5	4	1	6	2	5	3	1	5	6
ENSMUSG00000007656	Arpp19	539	450	442	506	260	267	489	494	666	465	198	546	315	392	578	393	834	639	473	529	302	386	496	711	418	191	192	152	181	188	134	171	467	270	147	346	237	208	275	126	141	258	186	358	352	181	213	320
ENSMUSG00000007659	Bcl2l1	210	256	167	169	111	132	308	350	261	169	73	280	125	221	204	174	330	283	171	140	100	138	243	264	189	75	99	108	106	99	59	114	214	177	91	184	118	150	174	111	97	130	104	196	154	98	107	150
ENSMUSG00000007670	Khsrp	52	46	37	52	30	27	63	27	61	54	31	64	32	49	46	51	94	74	43	50	38	27	45	80	57	30	49	25	27	33	16	28	77	49	32	43	39	33	45	23	24	33	31	47	41	34	28	35
ENSMUSG00000007682	Dio2	0	1	0	1	0	0	1	0	0	0	1	2	0	0	0	0	0	0	0	0	0	0	1	1	0	1	0	0	0	0	0	0	0	0	0	0	0	0	0	0	0	0	0	0	1	1	0	0
ENSMUSG00000007721	Ccdc124	10	14	21	12	14	12	15	20	29	14	11	11	8	18	19	13	28	17	10	6	8	12	11	16	28	15	21	11	10	14	14	17	22	26	12	14	14	16	14	17	11	17	15	21	22	17	25	34
ENSMUSG00000007739	Cct4	194	183	188	223	125	126	225	122	264	184	133	236	137	204	188	153	333	236	169	173	109	126	192	266	200	94	90	80	97	101	30	74	235	175	71	189	92	90	129	73	69	95	93	157	149	81	109	151
ENSMUSG00000007777	0610009B22Rik	57	37	37	47	34	21	32	13	48	40	12	15	31	42	39	27	46	40	40	30	15	25	31	47	33	17	21	19	22	12	12	13	49	34	4	25	26	25	30	15	13	13	22	30	31	24	17	17
ENSMUSG00000007783	Cpt1c	0	2	0	1	0	1	1	0	5	2	4	8	5	0	1	2	4	4	0	1	1	0	1	3	1	0	0	0	0	1	0	1	5	4	0	5	1	0	3	1	1	1	2	4	0	0	1	0
ENSMUSG00000007805	Twist2	0	1	0	0	0	0	4	1	1	1	1	0	0	1	0	1	2	1	0	1	0	0	1	1	1	0	3	1	0	0	0	2	2	1	0	1	0	0	1	0	0	0	0	4	0	1	1	0
ENSMUSG00000007812	Zfp655	77	89	125	133	66	78	160	89	128	153	68	205	98	130	162	115	212	135	128	126	60	90	144	124	188	81	107	75	78	79	60	90	150	123	74	124	102	103	106	82	56	94	60	139	86	60	111	144
ENSMUSG00000007815	Rhoa	345	230	311	261	267	241	418	349	412	548	281	806	292	489	452	341	613	522	388	328	291	331	473	786	825	484	700	475	459	567	326	578	1108	745	475	761	616	542	722	517	496	654	466	802	526	386	418	710
ENSMUSG00000007817	Zmiz1	85	81	54	73	53	75	92	46	151	147	78	195	101	137	128	85	247	171	140	130	87	79	148	175	272	171	179	137	132	205	75	161	289	226	79	166	73	100	177	102	100	126	94	230	101	98	126	160
ENSMUSG00000007827	Ankrd26	6	11	5	10	7	4	5	5	5	8	7	6	2	9	10	5	12	10	4	6	5	2	10	12	15	8	15	12	8	12	6	6	17	10	2	15	10	5	13	7	2	11	10	5	14	8	8	7
ENSMUSG00000007833	Aldh16a1	147	165	189	208	117	127	220	264	196	179	99	222	110	247	173	150	291	233	169	149	112	132	232	215	192	94	153	95	91	106	42	81	169	144	44	126	97	97	133	90	109	85	73	158	136	68	97	112
ENSMUSG00000007836	Hnrnpa0	399	452	361	387	263	237	467	383	458	374	219	469	268	410	435	310	680	412	299	304	248	280	375	459	564	328	278	192	193	215	103	187	651	457	194	436	206	181	384	211	176	243	229	427	332	248	245	322
ENSMUSG00000007837	Prrg2	251	287	329	321	175	203	344	259	297	305	165	377	189	355	333	252	462	397	265	229	150	167	288	387	153	139	154	124	98	141	64	142	272	137	67	102	96	90	146	103	114	97	95	120	137	95	119	145
ENSMUSG00000007850	Hnrnph1	27	38	35	35	21	17	56	13	40	53	24	28	32	42	46	31	81	58	39	54	20	40	20	48	40	27	29	24	23	26	10	18	80	50	21	48	22	19	61	20	13	29	22	47	43	43	29	35
ENSMUSG00000007867	Ift43	19	19	14	15	10	9	25	9	29	22	3	28	13	15	24	16	34	26	11	16	12	10	21	20	17	5	8	2	11	5	2	4	20	13	6	10	6	5	6	7	2	10	11	11	9	9	4	8
ENSMUSG00000007872	Id3	576	749	351	414	355	482	779	185	666	652	190	545	438	410	624	371	891	772	546	514	293	391	503	721	689	358	322	174	268	289	133	200	784	558	233	474	209	169	374	316	153	322	291	589	449	212	333	435
ENSMUSG00000007877	Tcap	1	48	0	0	0	1	5	5	0	0	34	0	4	1	12	0	0	3	16	0	0	1	1	2	0	81	7	0	14	4	2	0	7	6	1	0	1	0	15	0	5	16	1	0	0	30	21	0
ENSMUSG00000007880	Arid1a	42	43	35	28	14	31	53	28	51	46	27	63	34	35	50	43	80	40	40	37	24	39	45	55	76	44	52	47	45	44	20	48	86	66	34	56	52	40	74	40	34	48	29	85	48	44	51	61
ENSMUSG00000007888	Crlf1	1	1	2	2	0	0	1	0	1	0	3	0	0	0	0	0	1	0	1	1	0	1	0	1	0	1	0	0	0	0	0	0	3	1	0	0	0	0	0	0	0	0	0	0	0	0	1	1
ENSMUSG00000007891	Ctsd	1447	1291	1323	1075	813	766	2304	2516	2192	1655	815	2965	1207	953	1824	1283	2545	2005	1320	1294	1304	1154	2155	2767	2430	1031	884	573	776	856	570	792	2738	1822	1071	2577	1013	819	1412	794	567	1894	952	2264	1547	744	1079	1430
ENSMUSG00000007892	Rplp1	1054	862	957	749	717	583	1266	1197	1139	1171	669	1670	684	796	1166	920	1508	1306	990	834	876	734	1054	2005	860	632	610	542	400	586	311	645	1237	1048	454	980	836	643	1058	538	453	767	507	970	698	447	548	716
ENSMUSG00000007907	Cabs1	0	0	0	0	0	0	0	0	0	0	0	0	0	0	0	0	0	0	0	0	0	0	0	0	0	0	0	0	0	0	0	0	0	0	0	0	0	0	0	0	0	0	1	0	0	0	0	0
ENSMUSG00000007908	Hmgcll1	0	0	0	0	0	0	0	0	0	0	0	0	0	0	0	0	0	1	0	0	0	0	0	1	1	0	0	0	0	0	0	0	0	0	0	1	0	0	0	0	0	0	0	0	0	0	0	1
ENSMUSG00000007946	Phox2a	0	0	0	0	0	0	0	0	0	0	0	0	0	0	0	0	0	0	1	0	0	0	0	1	0	0	0	0	0	0	0	0	0	0	0	0	0	0	0	0	0	0	0	0	0	0	0	0
ENSMUSG00000007950	Abhd8	7	3	2	3	4	3	4	1	4	7	3	5	5	2	7	7	3	2	5	2	2	3	4	5	5	4	2	1	2	1	0	2	5	7	6	5	4	0	4	0	0	5	2	8	6	3	2	2
ENSMUSG00000007987	Ift22	10	8	7	7	1	10	11	9	12	11	7	13	3	8	9	7	11	6	11	3	3	4	10	14	11	5	4	4	0	6	1	1	10	9	4	9	7	2	7	3	3	4	7	8	5	3	2	5
ENSMUSG00000007989	Fzd3	1	1	1	1	0	0	1	0	0	0	1	1	1	1	0	0	2	0	0	1	0	0	0	0	2	1	2	0	0	0	0	0	1	0	0	0	0	0	0	0	0	0	0	2	1	2	0	0
ENSMUSG00000008028	1700008O03Rik	0	0	0	0	0	0	0	0	0	0	0	0	0	0	0	0	0	0	0	0	0	0	0	0	0	0	0	0	1	0	0	0	0	0	0	0	0	0	0	0	0	0	0	0	0	0	0	0
ENSMUSG00000008035	Mid1ip1	91	106	130	99	90	110	198	83	110	116	54	151	89	101	90	92	227	180	146	84	95	81	255	325	152	89	118	95	93	173	60	76	136	106	49	78	55	45	94	52	64	52	50	118	83	95	95	134
ENSMUSG00000008036	Ap2s1	128	97	113	80	72	74	126	109	115	142	87	210	94	102	150	105	138	142	139	83	113	95	154	229	219	164	184	148	201	178	99	244	300	220	118	202	267	215	263	184	185	212	150	236	163	120	136	203
ENSMUSG00000008090	Fgfrl1	105	100	134	146	92	86	118	161	143	159	76	193	112	191	180	126	216	197	122	108	59	95	160	198	180	60	134	116	123	121	47	77	161	102	57	82	95	113	87	89	80	87	87	125	87	61	111	159
ENSMUSG00000008129	4930432K21Rik	0	0	0	0	0	0	0	0	0	1	1	0	0	0	0	1	1	0	0	0	0	0	0	0	1	0	0	1	0	0	0	0	0	0	2	2	0	0	0	0	0	1	0	0	0	0	0	0
ENSMUSG00000008136	Fhl2	12	11	7	3	1	1	3	3	16	10	13	16	5	3	4	6	18	5	4	5	9	8	12	19	14	8	2	2	0	2	0	1	21	7	5	11	0	4	10	1	0	4	1	3	7	0	3	4
ENSMUSG00000008140	Emc10	169	199	198	199	167	156	288	327	210	184	112	257	107	172	168	136	279	177	130	138	111	107	167	237	232	133	139	105	85	120	60	115	271	236	66	216	153	106	167	132	125	145	120	228	164	90	138	152
ENSMUSG00000008153	Clstn3	48	29	81	86	61	49	35	47	35	88	19	92	48	44	52	51	43	46	75	53	26	23	80	55	48	17	93	62	50	73	36	33	55	22	32	50	117	69	15	44	40	40	77	36	36	22	58	86
ENSMUSG00000008167	Fbxw9	77	113	89	96	59	60	119	118	136	95	40	123	54	82	110	96	122	133	78	71	59	60	99	137	91	41	47	38	40	38	32	39	76	43	31	56	52	42	52	27	26	51	47	69	31	32	47	54
ENSMUSG00000008193	Spib	1	4	2	3	1	2	6	6	1	7	15	4	2	1	3	2	9	3	5	5	4	2	6	2	2	1	1	0	0	0	0	0	4	0	1	2	2	0	1	0	0	0	2	2	2	0	1	0
ENSMUSG00000008200	Fnbp4	30	16	16	20	15	11	27	8	23	30	13	24	18	24	22	22	39	34	19	31	13	18	17	25	24	24	17	15	12	23	7	15	36	33	6	27	27	22	21	15	12	13	16	24	25	15	12	15
ENSMUSG00000008206	Cers4	25	27	13	20	15	15	18	11	47	23	16	30	36	24	23	23	31	35	20	25	20	18	26	38	24	19	12	14	10	18	5	11	29	15	10	21	9	10	23	7	7	12	8	22	10	7	10	12
ENSMUSG00000008226	Scrn3	76	75	141	100	104	88	98	45	81	79	25	126	64	139	114	94	148	111	121	83	52	55	113	140	118	51	104	70	88	95	42	76	137	97	52	76	73	65	74	74	76	49	76	74	67	63	61	96
ENSMUSG00000008301	Phax	103	112	98	110	77	66	126	139	135	104	48	121	79	140	97	57	121	111	59	95	58	71	98	109	84	49	46	31	35	43	15	39	79	75	38	78	48	41	76	47	42	39	48	67	51	52	46	65
ENSMUSG00000008305	Tle1	121	169	153	171	97	124	175	98	156	134	109	137	100	256	151	157	248	192	129	142	85	98	159	202	159	98	152	161	116	114	44	117	183	123	59	81	104	110	175	103	81	88	78	133	134	115	77	116
ENSMUSG00000008307	1700109H08Rik	2	3	0	2	1	3	1	2	1	0	3	1	1	1	1	1	2	4	1	2	2	0	4	2	5	2	0	3	1	1	0	2	2	1	0	1	1	1	3	0	2	1	0	2	5	3	2	3
ENSMUSG00000008318	Relt	2	1	2	0	0	1	1	3	2	2	1	4	2	2	1	0	7	2	0	0	0	1	2	3	2	1	0	0	0	0	0	0	3	2	0	4	0	0	0	1	1	0	0	2	0	0	1	0
ENSMUSG00000008333	Snrpb2	190	238	192	184	126	124	232	142	260	263	124	324	165	246	266	174	411	266	200	161	136	142	254	336	306	162	144	115	114	170	78	100	335	204	116	236	108	109	196	153	104	157	117	209	147	112	134	172
ENSMUSG00000008348	Ubc	4023	3362	6045	3533	4595	5229	5358	6228	4759	5303	3290	8984	2294	6239	4887	4172	8909	5887	5242	2964	3457	3767	5099	10386	7713	4579	8610	5261	4800	6354	4859	6621	10562	5998	3636	6348	4254	6530	7099	5768	6712	5139	4750	5145	4436	4070	6172	8334
ENSMUSG00000008373	Prpf31	7	6	8	5	6	5	15	16	12	18	12	27	14	11	18	12	26	18	18	13	6	11	14	29	26	14	14	14	5	10	8	16	38	15	16	21	22	11	25	10	9	28	13	15	18	18	22	9
ENSMUSG00000008384	Sertad1	55	43	38	24	22	19	60	52	64	50	44	64	26	32	78	64	113	102	42	38	15	25	54	65	30	21	26	16	20	15	16	18	58	26	18	31	13	12	30	22	11	30	26	27	20	7	21	24
ENSMUSG00000008393	Carhsp1	80	89	115	104	80	63	144	126	109	116	51	117	57	130	112	74	175	161	98	98	59	77	98	127	127	60	92	76	79	74	36	63	129	71	32	75	59	75	90	52	63	74	57	80	63	52	77	103
ENSMUSG00000008398	Elk3	25	19	26	16	10	14	24	17	22	19	13	32	19	14	21	15	33	17	17	17	19	12	18	46	23	10	9	8	13	16	8	9	35	16	18	25	14	13	14	4	8	16	17	34	15	11	11	22
ENSMUSG00000008429	Herpud2	28	22	27	34	26	20	27	15	33	32	17	43	22	37	36	29	48	43	32	26	16	25	29	55	33	22	33	23	16	32	12	23	50	26	19	35	30	24	39	24	18	25	23	37	27	20	23	32
ENSMUSG00000008435	Rdh13	11	11	12	8	6	10	12	14	13	9	6	14	7	14	7	2	22	16	10	9	5	9	14	18	13	5	5	3	6	3	3	2	16	11	4	7	10	2	8	5	4	8	6	14	5	6	7	13
ENSMUSG00000008438	Adam21	0	0	0	0	0	1	0	0	0	0	0	0	0	0	0	0	0	0	0	0	0	0	0	0	0	0	0	0	0	0	0	0	0	1	0	0	0	0	0	0	0	0	0	0	0	0	0	0
ENSMUSG00000008450	Nutf2	4	9	12	8	5	5	13	14	10	9	7	14	1	7	9	7	21	14	5	9	7	1	4	8	12	9	6	4	5	2	0	0	7	7	5	5	3	2	6	6	4	4	1	12	6	1	6	6
ENSMUSG00000008461	Fut1	0	0	0	1	0	0	4	2	6	1	0	0	1	0	0	1	2	0	0	0	0	1	1	3	3	0	1	1	0	1	0	0	1	2	0	3	0	0	2	0	0	1	0	0	1	0	0	0
ENSMUSG00000008475	Arpc5	102	103	82	103	69	63	138	90	158	133	75	173	94	108	117	112	220	175	108	94	73	73	137	207	168	97	115	77	77	85	37	82	208	137	58	142	85	92	118	60	52	86	80	133	103	71	73	108
ENSMUSG00000008482	Rnf151	0	0	0	0	0	0	0	0	0	0	0	0	0	0	0	0	1	0	0	0	0	0	0	0	0	0	0	0	0	0	0	0	0	0	0	0	0	0	0	1	0	0	0	0	0	0	0	0
ENSMUSG00000008489	Elavl2	0	0	0	0	0	0	0	0	0	0	0	0	0	0	0	0	0	0	0	0	0	0	0	0	0	0	0	0	0	0	0	0	0	0	0	0	0	0	0	0	0	0	0	1	0	0	0	1
ENSMUSG00000008496	Pou2f2	51	33	40	19	18	16	29	22	40	66	23	42	28	32	50	40	69	51	45	41	31	45	45	89	36	32	54	9	5	17	7	14	62	31	10	44	53	4	30	10	9	33	10	64	56	16	12	50
ENSMUSG00000008540	Mgst1	6173	5819	10567	12608	6497	7421	6830	2806	7139	6685	2525	5669	6113	8639	9120	6287	8482	9313	7933	8912	2993	4586	7006	8698	6253	2045	5293	4062	5538	5644	1897	2870	6544	5588	2294	4530	4683	5406	4854	4287	3415	3001	5389	5492	4152	5030	5080	7501
ENSMUSG00000008575	Nfib	465	431	445	604	400	387	482	318	630	666	387	746	502	723	596	503	1095	720	490	607	297	390	601	712	862	562	751	673	676	778	283	544	1070	702	363	710	506	538	699	486	498	467	441	737	483	492	548	775
ENSMUSG00000008601	Rab25	2	1	0	0	0	0	0	0	2	0	1	1	1	0	1	0	0	0	0	0	0	0	1	0	0	1	0	0	0	0	0	0	4	2	0	2	0	2	0	0	0	1	0	0	0	0	1	1
ENSMUSG00000008604	Ubqln4	42	30	49	39	22	15	57	49	55	45	21	53	23	42	38	38	63	55	44	41	25	25	41	60	47	24	28	28	44	34	18	26	58	42	32	59	41	30	45	32	31	29	25	65	34	22	28	38
ENSMUSG00000008658	Rbfox1	0	3	0	0	0	0	1	0	0	0	4	1	0	0	1	0	1	0	1	0	0	0	0	0	0	3	0	0	1	0	0	0	0	0	0	1	0	0	2	0	0	1	0	0	0	2	1	0
ENSMUSG00000008668	Rps18	85	93	70	91	61	65	137	87	129	90	72	117	75	114	96	73	191	127	77	94	67	66	85	144	116	52	51	49	37	48	19	46	128	92	41	101	43	46	76	43	41	50	37	82	59	38	44	65
ENSMUSG00000008682	Rpl10	17	14	10	15	10	12	10	7	18	11	5	8	3	20	15	9	16	17	10	10	6	8	11	17	14	5	5	5	10	0	3	0	8	10	4	10	3	1	9	7	1	1	5	1	7	6	1	7
ENSMUSG00000008683	Rps15a	119	91	78	46	74	67	108	93	135	159	101	238	102	77	139	109	225	152	110	83	109	112	131	303	105	92	66	62	34	70	30	80	143	124	72	162	116	76	118	82	42	126	55	135	98	60	71	86
ENSMUSG00000008690	Ncaph2	37	25	27	25	21	25	54	48	42	39	13	54	32	38	37	28	44	45	40	25	17	33	24	44	44	23	35	34	23	41	21	26	56	47	17	48	37	33	37	32	32	40	18	45	40	32	24	38
ENSMUSG00000008730	Hipk1	313	320	316	326	264	232	354	254	435	315	188	393	234	391	363	293	536	439	343	293	181	205	391	491	302	150	222	166	152	195	94	146	395	239	119	252	153	138	179	132	152	141	153	261	180	140	165	236
ENSMUSG00000008734	Gprc5b	14	10	4	3	2	2	6	4	13	14	7	10	8	4	5	9	10	7	2	2	8	3	9	20	8	7	1	0	0	2	1	0	15	11	2	10	0	1	1	0	0	3	0	11	3	0	5	1
ENSMUSG00000008763	Man1a2	44	61	54	59	41	38	55	33	61	55	40	73	37	73	43	44	94	58	67	66	40	44	62	59	51	45	48	36	33	34	18	34	84	46	35	54	56	35	57	31	34	42	32	54	58	35	37	37
ENSMUSG00000008813	Tppp2	0	0	0	0	0	0	0	0	0	0	0	0	0	0	0	0	0	0	0	0	0	0	0	1	0	0	0	0	0	0	0	0	0	0	0	0	0	0	0	0	0	0	0	1	0	0	0	0
ENSMUSG00000008822	Acyp1	31	30	46	37	31	27	30	25	32	35	15	27	34	29	45	32	36	32	36	32	19	30	30	51	22	14	22	10	12	16	5	12	29	17	10	23	15	18	15	16	11	13	19	22	21	14	17	25
ENSMUSG00000008843	Cldn13	0	0	0	0	0	0	0	0	0	0	0	0	0	0	0	0	0	0	0	0	0	0	0	0	0	0	0	0	1	0	0	0	0	0	0	0	0	0	0	0	0	0	0	0	0	0	0	0
ENSMUSG00000008845	Cd163	2	2	6	9	12	13	4	7	0	2	1	1	1	65	0	5	0	4	22	1	1	1	1	1	3	3	3	11	10	10	5	26	1	0	3	0	4	4	5	4	32	1	7	6	0	9	4	2
ENSMUSG00000008855	Hdac5	15	21	17	14	14	15	10	14	13	25	15	32	12	20	20	9	27	31	27	18	15	22	23	37	66	19	31	28	38	36	23	23	64	37	21	57	42	25	46	30	19	32	32	70	33	30	29	62
ENSMUSG00000008859	Rala	123	161	130	141	100	100	188	113	204	178	79	192	114	169	194	128	281	184	159	134	107	103	153	230	77	60	50	52	37	33	16	40	119	67	36	61	47	54	65	54	30	55	48	86	80	45	49	73
ENSMUSG00000008892	Vdac3	13	7	20	17	6	13	17	25	12	12	5	11	10	12	9	11	24	15	12	9	7	14	18	17	12	5	7	5	5	7	3	7	12	7	8	13	6	8	7	5	6	4	11	13	11	11	5	9
ENSMUSG00000008932	Slc1a7	0	0	0	0	0	1	1	0	0	0	0	0	0	0	0	0	0	0	0	0	0	0	0	1	0	0	1	0	0	0	0	0	0	2	0	0	0	0	1	1	0	0	0	0	0	0	0	1
ENSMUSG00000008958	Vps72	29	15	15	24	22	24	41	40	27	24	26	56	24	28	33	25	58	39	33	24	22	25	28	43	42	24	45	26	23	31	16	25	61	51	24	47	24	21	74	47	25	29	31	50	26	17	30	38
ENSMUSG00000008976	Gabpa	21	20	23	23	12	20	17	21	22	21	12	37	17	21	28	20	34	29	17	21	9	19	21	45	27	15	30	30	20	32	9	18	31	27	11	29	15	18	32	24	20	17	22	42	19	21	13	31
ENSMUSG00000008999	Bmp7	4	8	9	7	7	7	4	9	4	9	1	12	3	5	9	4	8	13	8	10	3	2	6	12	5	1	9	8	2	14	2	3	4	5	4	2	4	4	4	3	2	2	14	1	3	6	8	9
ENSMUSG00000009013	Dynll1	23	30	20	9	11	8	43	20	41	27	25	36	21	18	28	23	62	43	19	23	16	18	15	57	58	30	11	14	14	20	10	12	62	28	15	53	17	13	33	16	8	34	11	33	24	19	20	21
ENSMUSG00000009030	Pdcl	38	44	37	41	23	39	52	32	59	42	26	49	25	57	57	46	89	51	37	33	18	31	35	74	41	18	17	14	15	23	5	25	60	36	13	32	20	21	42	14	15	31	22	41	25	21	29	22
ENSMUSG00000009035	Tmem184b	43	31	47	42	24	27	44	30	43	54	25	59	44	28	43	45	71	71	38	33	32	38	60	61	43	29	31	27	24	32	10	20	77	54	13	37	28	32	43	22	25	39	24	50	44	17	29	44
ENSMUSG00000009073	Nf2	67	51	70	53	44	62	51	38	66	78	53	108	53	61	68	50	74	76	80	57	46	45	90	120	94	48	82	76	71	89	52	79	124	85	50	72	85	76	103	74	67	77	70	87	64	58	51	87
ENSMUSG00000009076	Zmat5	12	6	4	3	6	7	8	6	6	8	2	17	4	16	7	10	11	9	8	4	1	7	13	8	12	3	2	3	7	12	3	4	16	6	4	11	5	7	5	5	4	7	2	11	9	8	4	7
ENSMUSG00000009079	Ewsr1	61	69	63	66	47	54	73	22	87	73	34	78	55	93	85	77	126	99	73	74	35	46	86	95	91	50	46	36	33	51	12	36	97	92	42	65	46	47	62	47	36	51	48	69	64	43	43	61
ENSMUSG00000009090	Ap1b1	93	87	142	105	102	99	166	180	122	141	82	164	97	166	136	109	224	174	122	130	75	87	119	152	176	92	151	101	106	106	69	97	190	137	65	131	128	101	139	111	93	127	78	182	111	97	103	169
ENSMUSG00000009092	Derl3	26	97	28	56	57	37	133	44	57	39	14	76	29	33	41	71	87	95	46	48	27	32	15	50	50	33	29	31	26	36	22	30	62	26	33	33	68	36	58	30	1	40	34	18	31	34	31	26
ENSMUSG00000009093	Gstt4	0	0	0	0	0	0	0	0	0	0	0	0	0	0	0	0	0	0	0	0	0	0	0	0	0	0	1	0	0	0	0	0	0	0	0	0	0	0	1	0	0	0	0	0	0	0	0	0
ENSMUSG00000009097	Tbx1	3	3	0	0	0	1	2	0	0	0	3	3	0	0	3	0	2	2	0	0	1	2	0	2	1	1	0	0	0	0	0	0	0	1	2	2	0	0	1	0	0	1	0	0	1	1	0	0
ENSMUSG00000009108	Gnat2	0	1	0	0	0	2	8	0	2	2	0	1	1	2	3	1	5	1	3	2	1	0	0	4	1	1	0	0	0	0	0	1	2	1	3	2	0	1	3	1	1	2	1	0	0	5	0	0
ENSMUSG00000009112	Bcl2l13	32	30	52	57	27	31	38	35	32	49	21	42	36	54	46	42	60	55	50	42	18	24	48	52	50	37	50	36	40	39	33	40	79	52	25	46	57	38	46	52	37	35	40	42	43	46	36	58
ENSMUSG00000009114	2610028H24Rik	0	0	0	0	0	0	0	0	0	0	0	0	0	0	0	0	0	0	0	0	0	0	0	0	0	0	0	0	1	0	0	0	0	0	0	0	0	0	0	0	0	0	0	0	0	0	0	0
ENSMUSG00000009115	Spatc1l	0	0	0	0	0	0	0	0	0	0	0	0	0	1	0	0	0	0	0	0	0	0	0	0	0	0	0	0	0	0	0	0	0	0	0	0	0	1	0	0	0	0	0	0	0	0	0	0
ENSMUSG00000009145	Dqx1	6	7	3	5	5	2	5	3	3	5	2	7	5	1	3	4	14	7	4	4	7	1	3	3	17	6	5	7	13	9	3	5	19	11	8	15	3	4	15	6	4	11	8	15	2	2	8	7
ENSMUSG00000009185	Ccl8	1	0	0	0	0	1	1	0	0	5	3	2	1	0	2	1	1	1	1	0	0	1	4	0	5	0	0	0	1	2	1	2	0	0	2	2	0	1	1	0	0	0	0	0	1	0	2	1
ENSMUSG00000009207	Lnp	11	8	5	5	2	8	8	12	15	10	5	12	7	8	9	7	18	10	5	14	7	12	8	16	13	13	12	8	7	6	0	8	14	9	5	7	7	2	16	5	2	5	5	14	5	2	3	10
ENSMUSG00000009210	Prr29	0	0	0	0	0	0	0	0	1	0	0	0	0	0	0	0	0	0	0	0	0	0	0	0	0	0	0	0	0	0	0	0	0	0	0	0	0	0	0	0	0	0	0	0	0	0	0	0
ENSMUSG00000009216	Fam163b	0	0	0	2	0	0	0	0	0	0	0	0	0	0	0	0	0	0	0	0	0	1	0	1	0	0	0	1	0	0	0	0	0	0	0	0	0	0	0	0	0	0	0	0	0	1	0	0
ENSMUSG00000009246	Trpm5	0	0	0	0	1	0	0	0	0	0	0	0	0	0	0	0	0	0	0	0	0	0	0	0	0	0	0	0	0	0	0	0	0	0	0	0	1	0	0	0	0	0	0	0	0	0	0	0
ENSMUSG00000009248	Ascl2	0	0	0	0	0	0	1	1	0	0	0	0	0	0	0	0	0	0	0	0	1	0	0	0	0	0	0	0	0	0	0	0	1	0	0	0	0	0	0	0	0	0	0	0	1	0	0	0
ENSMUSG00000009281	Rarres2	440	508	594	636	442	407	617	492	625	549	319	633	420	622	570	411	828	704	520	473	274	390	603	746	579	254	427	320	379	409	215	309	629	562	271	476	397	377	380	327	362	365	357	522	344	327	379	480
ENSMUSG00000009291	Pttg1ip	768	882	966	1135	732	683	1161	1238	1210	1114	545	1398	693	1564	996	823	1710	1244	1033	969	536	688	1048	1100	860	510	738	531	666	575	271	428	1036	691	254	596	406	466	613	447	489	389	410	709	513	524	590	676
ENSMUSG00000009292	Trpm2	56	31	46	27	18	18	40	68	60	48	30	85	32	41	64	45	70	68	56	38	35	26	79	90	43	25	21	15	14	23	11	15	45	40	18	47	16	17	28	14	9	37	13	49	51	19	15	25
ENSMUSG00000009293	Ube2g2	144	200	178	180	105	102	230	69	182	91	53	124	95	119	148	117	240	128	103	121	78	90	139	146	140	51	54	37	47	51	17	53	107	114	55	130	63	60	125	64	58	69	66	128	132	80	88	111
ENSMUSG00000009350	Mpo	1	0	0	0	0	0	0	0	0	0	0	0	0	0	0	0	0	0	0	0	0	0	0	0	0	0	0	0	0	0	0	1	0	0	0	0	0	0	2	0	0	0	0	0	0	0	0	1
ENSMUSG00000009356	Lpo	0	0	0	0	0	0	1	0	0	0	0	0	0	0	0	0	0	0	0	0	0	0	0	0	0	0	0	0	0	0	0	0	0	0	0	0	0	0	0	0	0	0	0	0	0	0	0	0
ENSMUSG00000009376	Met	90	76	93	119	85	73	94	82	125	125	52	125	68	146	81	88	128	105	80	93	50	68	101	138	97	58	88	73	63	67	35	66	96	69	40	90	55	58	85	89	74	59	45	74	55	47	57	90
ENSMUSG00000009378	Slc16a12	73	49	81	67	45	60	54	33	97	98	49	110	70	76	75	87	98	117	106	96	49	49	67	99	87	23	53	71	71	72	30	65	95	59	35	72	75	62	41	60	54	36	50	71	50	56	59	76
ENSMUSG00000009394	Syn2	2	1	0	0	0	1	2	1	1	0	1	1	1	0	0	1	2	0	1	0	0	0	0	2	0	1	1	1	0	0	0	0	3	2	1	3	0	0	3	0	0	0	1	0	0	1	2	0
ENSMUSG00000009406	Elk1	60	70	54	42	40	30	84	45	64	56	33	64	44	46	43	38	63	60	50	45	18	33	62	61	33	20	29	22	20	13	13	16	44	37	14	37	22	15	41	16	18	23	18	43	37	24	28	33
ENSMUSG00000009418	Nav1	20	25	12	20	7	19	29	18	36	36	13	32	22	22	23	17	42	18	8	27	14	17	15	37	34	25	23	14	8	21	5	15	41	43	21	34	18	17	42	14	9	27	8	33	16	17	24	24
ENSMUSG00000009470	Tnpo1	115	103	134	113	91	70	124	89	143	131	69	157	97	152	136	100	215	149	126	114	81	98	127	178	120	60	85	78	65	98	40	61	161	94	54	106	54	67	101	53	58	87	71	114	99	62	54	83
ENSMUSG00000009535	Rnmt	57	63	73	51	31	35	93	38	91	64	33	77	45	71	60	46	102	75	49	49	33	55	58	79	48	54	29	33	25	30	7	23	56	48	24	51	30	21	40	30	16	23	33	54	50	32	42	47
ENSMUSG00000009545	Kcnq1	5	10	5	5	1	5	7	1	12	8	6	17	6	7	4	7	14	5	1	2	4	4	4	4	6	6	3	3	2	3	3	9	17	21	4	9	3	6	7	3	4	3	3	7	1	2	10	7
ENSMUSG00000009549	Srp14	370	461	345	420	271	296	480	236	489	344	189	375	260	360	403	309	609	440	325	379	203	232	386	402	324	158	159	147	172	132	67	104	388	275	135	290	128	151	242	142	96	164	168	287	314	201	195	265
ENSMUSG00000009551	6330409D20Rik	0	0	0	0	0	0	0	0	0	0	0	0	0	0	0	0	0	0	1	0	0	0	0	0	0	0	0	0	1	0	0	0	0	0	0	0	0	1	0	0	0	0	0	0	0	0	0	0
ENSMUSG00000009555	Cdk9	19	20	27	22	17	13	22	2	27	19	8	14	16	20	32	22	43	28	19	23	10	16	16	26	43	31	22	18	17	15	2	14	54	26	11	32	12	17	32	17	15	17	15	41	28	33	22	23
ENSMUSG00000009563	Tor2a	38	37	24	41	28	26	66	45	56	67	20	60	37	46	44	40	65	61	44	34	26	28	41	94	49	26	21	30	28	30	24	34	66	56	15	50	24	39	65	36	28	33	20	40	23	22	24	34
ENSMUSG00000009566	Fpgs	136	115	198	195	177	160	234	150	205	202	89	277	116	227	179	144	266	195	246	120	105	113	182	339	191	114	277	174	148	226	128	187	310	214	101	217	250	222	193	183	177	124	198	237	110	151	189	289
ENSMUSG00000009569	Mkl2	78	69	65	63	49	47	102	76	104	87	40	134	53	80	98	65	150	103	86	72	53	57	91	143	81	47	48	52	35	58	28	47	111	86	41	88	46	43	73	40	41	42	60	78	53	44	48	83
ENSMUSG00000009575	Cbx5	56	72	67	70	57	40	59	64	74	75	48	85	63	77	68	61	106	69	55	51	43	44	61	86	79	74	68	52	46	58	24	50	95	77	36	80	52	41	67	46	42	49	44	84	64	66	54	70
ENSMUSG00000009585	Apobec3	37	35	10	19	9	7	23	12	59	23	47	43	10	17	28	18	48	27	10	18	13	13	26	40	17	17	7	2	1	6	2	7	45	34	5	21	6	5	19	2	5	9	7	14	10	7	4	11
ENSMUSG00000009614	Sardh	826	884	1666	1730	1607	1448	1630	1838	1098	1382	746	1874	876	2424	1250	1216	1615	1947	1450	1137	674	730	1279	1573	850	587	1198	1005	810	1035	438	877	1071	594	382	646	821	822	772	765	924	588	601	727	635	575	817	1025
ENSMUSG00000009621	Vav2	127	172	146	146	93	99	166	85	161	143	85	165	111	170	134	120	215	172	118	162	68	86	157	181	110	49	48	40	56	41	22	32	92	91	32	79	43	64	96	41	45	57	43	85	88	58	57	110
ENSMUSG00000009628	Tex15	0	0	0	0	0	0	1	0	0	0	0	0	0	0	0	0	1	0	0	0	0	0	0	0	0	0	0	0	0	0	0	0	0	0	0	1	0	0	0	0	0	0	0	0	0	0	0	0
ENSMUSG00000009630	Ppp2cb	109	123	96	108	77	71	137	103	129	119	69	159	64	97	129	82	142	105	101	78	68	87	123	167	144	74	82	58	64	88	24	70	161	139	63	133	78	73	133	84	68	84	71	130	80	65	70	107
ENSMUSG00000009633	G0s2	228	221	343	645	311	191	126	125	303	287	88	281	135	295	184	151	519	375	315	211	139	229	552	484	560	128	762	388	606	456	180	363	348	257	120	340	253	212	43	161	324	114	356	595	215	371	350	701
ENSMUSG00000009640	Dmap1	15	12	16	14	12	8	23	17	28	22	8	27	15	30	22	13	29	22	25	19	17	12	18	22	9	12	6	15	3	9	3	4	14	12	5	13	18	11	8	9	7	7	8	13	14	11	11	10
ENSMUSG00000009646	Pla2g12b	91	110	116	85	77	69	144	91	99	95	58	101	60	104	134	83	155	111	83	85	53	60	110	126	97	69	90	48	39	58	31	73	110	78	43	76	67	77	94	64	43	79	60	99	57	70	59	101
ENSMUSG00000009647	Mcu	139	147	209	152	134	118	212	220	163	170	74	190	81	193	203	120	221	189	170	131	99	109	187	262	153	116	150	100	61	86	51	78	205	100	59	121	92	119	131	85	70	86	79	126	93	82	96	137
ENSMUSG00000009654	Oit3	34	24	38	41	33	29	57	22	30	33	8	40	19	27	36	23	45	49	39	38	26	27	46	43	32	18	33	27	33	32	17	20	44	19	13	25	28	34	33	18	20	16	15	32	21	22	20	26
ENSMUSG00000009670	Tex11	0	0	0	0	0	0	0	0	0	0	1	0	0	0	0	0	0	0	0	0	0	1	0	0	1	0	1	0	0	1	0	0	0	0	0	0	0	0	0	0	0	0	0	0	0	0	0	0
ENSMUSG00000009681	Bcr	27	33	35	34	20	28	48	38	43	44	25	57	30	36	44	33	60	52	23	38	25	27	38	43	77	44	64	33	48	43	17	52	81	46	27	53	41	36	61	46	35	44	43	45	40	32	41	58
ENSMUSG00000009687	Fxyd5	26	24	15	13	7	6	33	38	45	36	32	48	22	13	32	13	64	33	21	22	17	20	30	52	29	20	7	2	5	8	6	7	36	30	8	24	20	11	10	13	7	19	11	29	22	11	6	15
ENSMUSG00000009731	Kcnd1	0	1	0	0	0	0	0	1	0	0	1	1	0	0	0	0	3	2	0	0	1	0	1	0	1	0	0	0	0	0	0	0	2	0	0	0	0	0	1	0	0	2	0	2	0	0	0	1
ENSMUSG00000009733	Tfcp2	9	10	2	4	4	14	6	5	7	5	1	7	7	10	4	8	11	5	6	2	4	1	8	8	5	5	5	5	5	7	7	4	23	8	4	8	3	7	8	5	1	6	8	8	2	5	8	11
ENSMUSG00000009734	Pou6f2	0	0	0	0	0	0	0	0	0	0	0	0	0	0	0	0	0	0	0	0	0	0	0	0	0	0	0	0	0	0	0	0	0	0	0	0	0	0	0	0	0	0	0	1	0	0	0	0
ENSMUSG00000009739	Pou6f1	11	12	7	3	3	1	6	8	12	8	2	14	6	13	11	7	20	12	12	8	13	7	12	19	12	5	6	6	3	8	2	6	18	10	4	11	5	8	19	6	8	14	5	14	9	3	4	13
ENSMUSG00000009741	Ubp1	136	189	157	206	128	140	225	220	218	205	73	222	119	249	178	139	303	230	170	187	106	127	151	249	232	121	148	121	126	128	53	106	222	202	85	185	129	79	155	140	129	121	111	160	160	127	129	185
ENSMUSG00000009772	Nuak2	12	13	15	13	22	10	14	11	22	17	5	11	11	12	15	18	23	17	17	13	4	8	14	18	22	9	8	8	8	18	2	7	24	16	4	18	14	9	18	17	8	11	12	23	10	11	14	20
ENSMUSG00000009828	Ick	57	51	40	39	33	30	40	18	52	59	19	38	37	29	72	29	49	42	43	54	22	35	29	70	56	25	19	26	24	33	18	19	68	39	22	44	21	15	41	23	16	25	22	50	28	15	24	42
ENSMUSG00000009863	Sdhb	529	589	816	828	657	553	813	908	654	589	281	814	422	993	643	491	933	982	736	558	353	393	602	680	423	306	484	383	308	425	141	319	500	308	158	312	287	276	319	268	309	243	254	370	266	267	311	386
ENSMUSG00000009876	Cox4i2	0	0	0	0	0	0	0	0	0	0	0	0	0	0	0	0	0	0	0	0	2	0	0	0	0	0	0	0	0	0	0	1	0	0	0	0	0	0	0	0	0	1	0	0	0	0	0	0
ENSMUSG00000009894	Snap47	26	27	43	51	29	56	52	53	61	39	18	59	27	81	49	50	66	58	37	40	23	36	38	63	58	25	42	46	39	40	18	42	44	36	18	40	42	45	43	42	51	35	41	44	31	40	31	39
ENSMUSG00000009905	Kdsr	100	91	76	86	51	54	78	42	108	106	60	128	73	80	125	93	156	102	87	103	50	67	105	144	95	50	51	37	48	47	23	32	142	79	45	93	69	37	83	48	30	44	64	92	58	37	45	96
ENSMUSG00000009907	Vps4b	153	180	171	183	130	120	184	161	203	243	115	286	112	219	216	157	341	239	181	147	118	145	198	294	252	135	221	126	144	141	65	134	315	183	68	172	121	130	186	119	96	159	137	154	144	109	126	179
ENSMUSG00000009927	Rps25	31	37	26	28	17	20	42	40	41	38	13	49	30	31	34	35	44	43	21	30	12	23	35	65	47	21	32	18	13	29	13	22	51	40	16	39	21	24	40	22	15	35	26	33	25	21	22	26
ENSMUSG00000009941	Nxf2	0	0	0	0	0	0	0	0	0	0	0	0	0	0	0	0	0	0	0	0	0	0	0	0	0	0	0	0	0	0	0	0	0	0	0	1	0	0	0	0	0	0	0	0	0	0	0	0
ENSMUSG00000009995	Taz	37	28	43	44	29	28	43	30	48	46	22	50	21	48	44	39	51	50	35	41	34	28	32	67	52	16	41	35	19	37	19	36	59	55	27	45	51	38	49	29	27	31	26	44	33	25	30	36
ENSMUSG00000010021	Kif19a	0	0	0	0	0	0	0	0	0	0	0	0	0	0	0	0	0	0	0	0	0	0	0	0	0	0	0	0	0	0	0	0	2	0	0	0	0	0	1	0	0	0	0	0	0	0	0	0
ENSMUSG00000010025	Aldh3a2	615	509	860	968	465	591	537	210	675	719	164	544	643	691	887	707	889	901	786	933	285	408	690	818	451	195	471	337	546	474	213	253	513	378	191	345	378	459	237	244	270	261	411	453	284	347	401	684
ENSMUSG00000010044	Zmynd10	1	2	0	1	2	1	1	3	3	4	2	7	1	2	3	1	5	4	2	1	1	0	3	4	0	1	1	0	1	0	1	1	4	1	2	1	2	0	1	4	0	0	0	1	1	0	1	3
ENSMUSG00000010045	Tmem115	15	14	11	14	11	6	18	19	6	22	8	16	11	25	24	5	25	22	17	8	9	9	14	24	22	12	14	28	15	13	11	15	25	19	10	18	25	20	29	18	10	22	16	20	17	10	15	30
ENSMUSG00000010047	Hyal2	40	31	47	37	39	24	43	28	49	50	19	59	25	50	42	32	50	56	32	28	21	27	40	49	64	28	49	44	44	71	23	39	67	75	30	55	47	37	67	37	33	37	41	46	31	35	59	73
ENSMUSG00000010048	Ifrd2	20	17	23	15	13	13	24	23	16	32	15	40	18	21	22	6	33	40	20	14	21	20	14	33	18	12	11	21	12	18	6	17	32	8	12	15	11	15	11	12	19	11	16	26	16	10	17	18
ENSMUSG00000010051	Hyal1	25	20	50	35	38	42	33	16	36	42	13	32	21	49	29	37	52	54	36	47	20	13	41	29	27	9	23	19	20	22	11	13	28	17	10	17	22	21	15	18	11	9	18	10	9	17	20	20
ENSMUSG00000010054	Tusc2	164	190	221	238	190	155	239	200	209	223	103	268	143	239	240	206	314	263	211	202	124	143	240	301	168	106	142	82	115	105	68	98	189	132	70	119	108	91	152	95	76	81	90	134	115	90	111	151
ENSMUSG00000010057	Nprl2	13	25	19	22	20	22	25	28	28	23	11	29	8	17	17	24	26	22	23	18	9	9	19	42	20	9	16	18	7	12	6	14	18	16	6	20	23	16	12	4	12	20	13	15	12	8	10	12
ENSMUSG00000010064	Slc38a3	616	902	1573	1564	1246	1285	1803	1013	969	1603	722	1935	1124	2990	1229	1012	1917	2196	1425	1326	755	787	1497	1269	1511	875	1883	1614	1540	1800	645	1400	1666	1313	618	1002	1337	1310	1693	1255	1506	808	957	1237	873	1112	1346	1496
ENSMUSG00000010066	Cacna2d2	2	1	0	0	0	0	1	0	1	0	0	1	0	0	0	0	1	0	0	0	0	0	0	2	0	0	0	0	0	0	0	0	0	0	0	0	1	0	1	0	0	0	0	0	0	0	0	0
ENSMUSG00000010067	Rassf1	87	84	59	46	32	27	100	79	96	106	63	151	53	62	110	90	185	136	89	69	70	63	85	153	72	62	41	39	30	46	23	38	126	66	46	71	33	42	79	39	23	65	28	56	53	34	38	56
ENSMUSG00000010080	Epn3	1	2	0	0	0	0	0	1	1	1	0	1	0	0	1	0	2	2	0	1	0	1	0	4	1	3	1	1	0	0	0	1	0	0	1	4	0	0	2	0	1	2	0	0	0	0	2	0
ENSMUSG00000010095	Slc3a2	115	163	86	104	64	62	217	143	152	107	74	180	78	121	176	80	264	173	102	105	90	109	160	240	184	102	62	32	58	54	35	35	199	131	65	166	74	54	162	66	55	116	59	152	104	52	63	90
ENSMUSG00000010097	Nxf1	38	37	34	47	30	31	56	38	57	44	30	42	41	50	40	34	61	54	25	45	22	34	40	56	31	30	28	32	35	22	14	32	51	39	11	47	39	37	52	34	24	30	22	57	37	21	35	44
ENSMUSG00000010110	Stx5a	34	40	52	34	35	38	72	65	38	43	16	61	26	57	49	46	81	47	39	42	20	31	27	57	30	14	24	27	15	18	12	20	38	36	16	40	23	29	44	24	23	28	29	40	27	19	29	29
ENSMUSG00000010122	Slc47a1	214	221	387	440	279	306	317	285	260	284	121	336	206	433	266	262	389	367	316	316	132	168	340	291	322	140	353	223	348	303	141	213	351	281	148	244	255	261	202	230	264	171	250	336	208	225	245	381
ENSMUSG00000010136	Pifo	0	0	0	0	0	0	0	0	1	0	0	0	0	0	1	0	1	0	0	0	0	0	0	0	0	0	0	0	0	0	0	0	0	0	0	0	0	0	0	0	0	0	0	0	0	0	0	0
ENSMUSG00000010142	Tnfrsf13b	3	4	2	2	0	1	9	3	1	8	6	6	6	3	3	1	9	3	3	3	10	2	0	9	10	9	0	0	0	4	1	0	14	3	7	5	0	0	3	1	0	2	6	3	4	0	0	1
ENSMUSG00000010154	Spire2	0	0	0	0	0	0	1	0	0	0	0	0	0	0	0	0	0	0	0	0	0	1	0	0	0	0	0	0	0	0	0	0	1	3	0	1	0	0	0	0	0	1	0	0	0	0	0	0
ENSMUSG00000010175	Prox1	627	799	667	1267	940	564	906	688	871	820	462	1292	572	652	660	590	1106	792	741	575	403	438	832	910	1474	475	641	386	570	552	321	375	1047	1212	441	1320	729	585	671	686	630	479	569	1153	578	452	655	1079
ENSMUSG00000010205	Raver1	1	1	3	4	4	3	6	1	3	3	2	7	4	6	5	6	7	8	4	7	3	4	8	6	13	2	7	9	7	5	2	8	7	7	7	6	10	5	9	8	5	7	3	8	3	4	3	8
ENSMUSG00000010277	2610507B11Rik	331	372	443	476	261	326	448	157	451	421	175	396	309	542	447	334	622	432	368	393	202	250	450	404	397	224	345	277	261	302	108	190	484	291	135	226	148	181	264	203	175	156	227	246	255	197	232	326
ENSMUSG00000010290	AI597479	8	6	15	18	11	7	12	13	8	21	8	13	11	20	11	9	20	20	8	12	9	8	16	18	21	11	12	9	6	14	2	4	23	15	6	7	9	5	8	7	5	7	5	18	12	7	12	9
ENSMUSG00000010307	Tmem86a	64	53	30	32	19	13	49	28	72	52	30	73	57	23	60	32	106	62	45	55	42	37	62	97	101	58	32	27	38	33	16	25	126	79	36	85	31	23	65	22	13	57	31	82	40	35	33	66
ENSMUSG00000010311	Optc	1	3	0	0	0	0	2	0	1	0	0	0	1	0	0	0	1	0	0	2	0	0	0	0	0	0	0	0	0	0	0	0	1	1	0	1	0	0	0	0	0	0	0	0	0	0	0	0
ENSMUSG00000010342	Tex14	1	0	0	0	1	0	0	0	1	0	0	0	0	0	0	0	2	0	0	0	0	0	1	2	3	1	1	0	0	2	1	0	0	0	1	1	1	1	0	0	0	1	0	2	0	0	0	1
ENSMUSG00000010358	Ifi35	45	49	58	60	35	28	60	77	55	49	34	81	31	62	61	52	79	69	44	57	31	45	46	55	99	41	41	44	44	35	21	48	80	55	23	78	52	41	59	33	45	38	34	71	77	32	45	66
ENSMUSG00000010362	Rdm1	6	8	7	8	4	7	18	13	20	18	9	35	16	29	17	21	25	29	35	13	7	13	27	29	24	18	25	11	9	14	11	17	30	23	12	16	13	11	20	15	18	11	19	12	11	16	10	13
ENSMUSG00000010376	Nedd8	607	552	715	610	528	482	909	894	765	783	440	1034	436	745	842	545	1174	899	665	626	492	516	741	1045	969	558	695	522	565	573	327	576	1146	794	368	764	553	569	824	549	508	633	539	822	550	478	595	768
ENSMUSG00000010392	Gosr1	9	7	12	3	6	6	10	4	10	8	3	8	5	8	15	14	14	17	12	18	4	9	7	24	9	11	24	16	9	11	9	11	23	21	10	17	14	16	14	11	13	10	15	19	8	10	24	13
ENSMUSG00000010406	Mrpl52	150	145	160	159	104	115	212	211	196	152	84	215	93	178	163	115	251	186	133	138	102	99	180	235	116	70	65	54	30	66	20	57	123	73	49	91	57	59	74	47	38	68	52	98	90	51	87	58
ENSMUSG00000010435	Spaca7	0	0	0	0	0	0	0	0	0	1	0	0	0	0	0	0	1	0	0	0	0	0	0	0	0	0	0	0	0	0	0	0	0	0	0	0	0	0	0	0	0	0	0	0	0	0	0	0
ENSMUSG00000010453	Kansl3	175	182	161	198	143	137	234	166	204	241	150	278	135	226	211	174	317	270	192	183	94	122	181	298	148	114	87	85	71	98	50	100	211	136	61	106	77	84	163	79	95	76	80	120	100	58	81	122
ENSMUSG00000010461	Eya4	0	0	0	0	0	0	0	0	0	1	0	1	1	0	0	0	0	0	0	0	0	0	2	1	2	0	0	0	0	0	0	1	1	1	0	1	0	0	1	0	0	0	0	0	0	0	0	0
ENSMUSG00000010476	Ebf3	0	1	0	0	0	0	0	0	0	0	0	0	1	0	0	0	0	0	1	0	0	1	0	0	0	0	0	0	0	0	0	0	0	0	0	0	0	0	0	0	0	0	0	0	0	0	0	0
ENSMUSG00000010492	Uckl1os	0	1	0	0	0	0	0	0	0	0	1	0	0	0	0	0	0	0	0	0	0	0	0	0	0	0	0	0	0	0	0	0	0	0	0	0	0	0	0	0	0	0	0	0	0	0	0	0
ENSMUSG00000010505	Myt1	0	0	0	0	0	0	1	0	1	0	0	0	0	0	0	0	0	0	0	0	0	0	0	0	0	0	0	0	0	0	0	0	0	0	0	0	0	0	0	0	0	0	0	0	0	0	0	0
ENSMUSG00000010517	Faf1	27	26	28	28	16	21	45	25	37	33	19	40	28	33	37	31	67	39	34	33	22	21	26	70	62	36	25	22	13	25	11	19	49	37	14	38	18	22	51	22	20	34	22	28	22	26	22	36
ENSMUSG00000010529	Gm266	0	0	0	1	0	0	1	2	0	2	0	1	1	0	1	0	0	1	1	0	1	0	1	0	0	0	0	0	0	0	0	0	0	2	1	0	1	0	1	0	0	1	0	0	0	0	0	0
ENSMUSG00000010538	Tsacc	6	7	5	8	6	3	7	6	7	3	2	11	3	7	5	2	13	5	6	6	2	3	5	5	3	4	5	1	2	7	2	3	5	3	2	7	4	2	10	6	5	1	5	2	7	2	3	2
ENSMUSG00000010554	Mettl16	27	31	31	27	29	21	41	29	36	26	16	50	37	28	36	16	62	27	31	25	22	19	32	46	46	31	30	23	17	26	12	25	62	40	18	41	25	18	36	15	25	22	31	32	35	32	33	32
ENSMUSG00000010592	Dazl	0	0	0	0	0	0	1	0	1	0	0	0	0	0	0	0	0	0	0	0	0	0	0	0	1	0	0	0	0	0	0	0	0	0	0	0	0	0	0	0	0	0	0	0	0	0	0	1
ENSMUSG00000010601	Apol7a	176	139	308	403	240	225	183	163	219	285	156	303	155	397	247	236	280	291	175	239	133	138	274	294	208	95	260	189	164	190	81	148	275	139	71	145	165	180	113	128	137	106	123	191	167	143	193	249
ENSMUSG00000010607	Pigyl	46	46	69	48	61	49	87	88	48	56	36	90	42	76	52	49	73	66	73	53	35	50	66	87	86	39	81	60	46	68	40	55	93	93	43	80	63	62	106	53	51	58	51	68	49	68	66	75
ENSMUSG00000010608	Rbm25	384	334	369	350	303	330	411	394	450	410	218	525	323	487	456	352	622	431	371	440	226	294	481	565	310	209	222	206	175	246	98	182	417	252	144	313	222	184	261	201	165	200	163	292	275	193	191	261
ENSMUSG00000010609	Psen2	1049	1246	1373	1295	1061	899	1317	1099	1236	1217	678	1371	712	1686	1225	734	1674	1324	866	881	667	832	1275	1293	789	542	765	461	481	557	261	417	978	610	282	630	455	539	684	401	438	480	414	771	675	502	553	664
ENSMUSG00000010651	Acaa1b	4482	4439	9080	9557	5323	5002	7432	11465	7742	7768	2257	9962	5927	10279	9258	7229	10803	9839	9192	8455	3236	4522	7817	6902	4483	2817	4964	3446	4017	5225	1766	2917	5956	2334	1424	2589	2921	2960	1600	2571	2842	2432	3312	3670	2928	2290	4914	4917
ENSMUSG00000010660	Plcd1	1	0	0	0	2	2	3	0	0	2	2	1	0	1	3	1	1	1	0	0	3	0	0	3	0	0	0	2	0	4	1	0	2	4	1	0	3	1	4	0	1	0	0	2	0	0	1	0
ENSMUSG00000010663	Fads1	348	433	474	473	137	211	537	291	424	398	267	442	287	880	390	359	754	552	466	273	186	272	436	334	331	223	311	154	204	196	91	222	486	339	138	167	242	279	462	125	190	176	179	302	195	147	187	247
ENSMUSG00000010721	Lmbr1	13	18	7	9	6	10	13	7	17	10	6	16	14	15	17	6	24	22	15	10	2	6	17	20	28	9	14	6	9	11	4	9	18	16	6	20	14	8	13	10	5	7	11	26	12	16	8	14
ENSMUSG00000010751	Tnfrsf22	0	0	1	1	0	1	0	1	4	3	0	1	0	0	2	3	0	1	1	1	0	1	2	0	0	2	0	0	0	1	2	0	0	1	0	2	0	0	2	1	0	0	1	1	0	0	1	1
ENSMUSG00000010755	Cars	23	26	35	18	19	11	36	22	35	22	11	27	17	35	28	28	44	32	16	16	10	18	29	33	22	24	14	8	17	18	5	11	37	21	8	23	10	14	25	17	13	15	13	26	15	16	15	20
ENSMUSG00000010760	Phlda2	2	1	0	0	0	1	1	1	4	3	2	1	0	0	1	0	6	1	0	0	3	1	2	2	2	2	1	0	0	1	0	1	2	0	0	0	2	0	8	1	0	2	0	1	3	1	1	3
ENSMUSG00000010796	Asz1	2	0	0	0	0	0	0	0	2	2	3	1	3	0	1	2	4	0	0	1	1	1	0	2	1	3	0	0	0	0	0	0	3	1	0	0	1	0	1	0	0	0	1	0	3	0	0	0
ENSMUSG00000010797	Wnt2	14	17	68	59	21	33	39	36	23	24	6	26	11	48	30	25	17	35	44	29	12	22	23	21	21	11	21	15	15	15	6	4	11	14	5	6	4	6	3	10	5	15	14	12	6	7	21	18
ENSMUSG00000010830	Kdelr3	2	2	0	2	0	1	0	0	1	2	1	5	1	0	4	2	3	3	5	1	2	1	2	2	1	1	2	1	0	0	0	3	2	0	0	2	2	0	7	0	0	4	0	3	0	0	3	1
ENSMUSG00000010911	Apip	79	76	98	112	75	63	90	62	99	101	41	95	65	104	101	78	122	106	70	87	48	75	93	94	50	19	31	35	25	24	8	12	63	32	13	48	23	21	23	25	18	21	25	40	37	30	23	46
ENSMUSG00000010914	Pdhx	121	155	166	154	108	115	162	136	149	129	67	133	117	155	142	112	196	165	129	157	62	95	133	172	75	62	52	57	45	47	24	32	98	77	39	77	50	43	65	59	57	39	53	65	66	47	56	74
ENSMUSG00000010936	Vac14	11	11	9	9	10	12	12	6	14	11	4	12	13	14	5	10	7	11	7	19	9	7	13	16	11	6	10	11	11	5	2	7	14	10	4	7	11	11	9	12	8	6	9	10	4	10	9	12
ENSMUSG00000011008	Mcoln2	4	5	5	1	3	0	3	6	7	15	3	10	3	2	6	8	8	6	2	6	2	6	6	9	12	2	1	0	2	5	1	0	10	9	3	9	0	0	3	1	3	7	3	7	3	3	3	3
ENSMUSG00000011034	Slc5a1	38	33	5	8	6	9	27	7	35	35	22	28	13	7	11	4	57	16	6	11	13	30	11	51	14	16	4	7	2	3	0	1	32	20	6	14	3	4	11	7	2	3	1	10	12	8	5	3
ENSMUSG00000011096	Akt1s1	7	3	6	6	2	9	10	3	8	5	5	15	7	9	11	4	11	11	14	10	6	9	8	13	7	8	11	10	3	15	3	11	17	13	4	13	14	7	16	11	12	9	9	20	11	10	13	14
ENSMUSG00000011114	Tbrg1	40	62	60	37	42	25	76	51	54	57	22	77	37	40	59	50	88	58	42	49	30	40	51	69	80	65	73	44	46	63	40	70	125	99	44	90	68	79	109	52	43	87	52	108	77	58	56	94
ENSMUSG00000011148	Adssl1	13	18	9	21	11	15	13	8	25	16	5	14	13	6	21	8	13	18	12	19	12	7	14	19	24	5	10	12	17	16	7	20	23	13	8	14	16	7	11	13	10	9	16	22	10	25	18	26
ENSMUSG00000011154	1700026D08Rik	0	0	0	0	0	1	0	1	0	0	1	0	0	0	0	0	0	0	0	0	0	0	0	0	0	0	0	0	0	0	0	0	0	0	0	1	0	0	0	0	0	0	0	0	0	0	0	0
ENSMUSG00000011158	Brf1	29	43	34	33	22	18	42	47	35	32	16	48	28	26	28	28	43	38	30	19	15	17	32	32	32	18	25	15	12	16	7	15	42	21	13	23	11	20	24	9	19	18	14	28	21	17	18	23
ENSMUSG00000011171	Vipr2	0	1	0	0	0	0	0	0	0	0	0	0	0	0	0	0	0	0	0	0	0	0	0	0	0	0	0	0	0	0	0	0	0	0	0	0	0	0	2	0	0	0	0	0	0	0	0	0
ENSMUSG00000011179	Odc1	20	29	11	17	8	6	16	12	14	11	2	20	15	17	19	8	33	30	12	17	7	8	12	20	14	9	8	5	4	4	1	7	9	14	7	13	6	6	8	6	1	6	10	12	16	6	9	10
ENSMUSG00000011254	Thg1l	1	1	2	2	1	0	1	0	1	1	0	2	2	2	3	1	5	3	2	0	3	0	0	4	1	3	5	2	2	1	2	1	3	3	2	2	2	1	2	2	1	3	1	3	2	1	2	4
ENSMUSG00000011256	Adam19	4	11	3	3	1	1	2	3	4	7	7	10	4	10	5	5	17	6	0	5	1	4	9	13	21	10	5	2	5	6	1	1	34	20	7	13	5	9	11	7	3	11	3	19	13	2	5	9
ENSMUSG00000011257	Pabpc4	43	51	44	41	32	33	87	38	54	68	41	72	43	52	72	53	116	86	55	49	24	41	50	89	95	53	65	50	28	47	22	52	146	63	35	75	41	37	104	42	34	54	40	77	58	28	40	53
ENSMUSG00000011263	Exoc3l2	10	11	15	16	6	6	14	17	5	8	8	13	7	4	7	10	10	15	10	12	7	6	10	10	9	2	6	7	4	4	2	4	7	4	4	6	4	6	8	5	4	4	10	5	6	5	11	6
ENSMUSG00000011267	Zfp296	2	0	0	0	0	1	2	2	0	1	0	1	1	0	0	0	0	1	0	1	0	0	0	0	1	0	0	0	0	0	0	0	0	1	1	0	0	0	2	0	0	0	0	3	0	0	0	0
ENSMUSG00000011305	Plin5	171	136	155	183	98	124	238	222	207	136	70	290	126	224	161	105	271	179	225	146	80	99	247	236	172	86	150	77	86	89	66	159	193	239	71	183	117	120	103	97	113	102	118	196	117	82	109	148
ENSMUSG00000011306	Sugp1	13	15	8	17	8	15	23	15	10	15	7	19	10	21	15	8	26	21	9	10	7	12	19	20	7	8	7	6	9	6	6	6	18	10	8	23	6	3	16	6	7	10	8	15	10	7	5	13
ENSMUSG00000011382	Dhdh	139	142	230	232	205	157	240	245	234	269	133	320	175	359	210	212	344	369	299	188	120	147	269	266	320	150	385	287	288	333	136	301	375	223	141	236	272	255	197	209	275	193	229	285	160	146	213	375
ENSMUSG00000011427	Zfp790	20	15	28	34	25	22	37	37	22	25	23	35	12	30	26	24	58	30	23	22	17	18	20	29	22	15	9	13	9	14	5	8	16	14	10	14	18	11	14	17	14	9	15	12	10	10	12	14
ENSMUSG00000011463	Cpb1	42	6334	2304	3499	1	366	3986	753	8	3	10	20	5	28	7	9	18	10	13	2	3	0	4	8	1	10	17	1	4	18	2	29	12	2	5	6	0	27	32	1	1	3	3	3	1	5	1	1
ENSMUSG00000011589	Fsd1	1	0	0	0	0	0	0	1	1	0	0	0	1	0	0	0	0	0	0	0	0	0	2	0	0	0	0	0	0	0	0	0	1	1	0	0	0	0	0	0	0	0	0	0	0	1	0	0
ENSMUSG00000011632	Pinlyp	0	0	0	0	0	0	0	0	0	0	0	0	0	0	0	0	0	0	0	0	0	0	0	0	0	0	0	0	0	0	0	0	0	1	0	0	0	0	0	0	0	0	0	0	0	0	0	0
ENSMUSG00000011658	Fuz	8	5	6	10	0	11	11	10	9	11	3	16	6	7	9	5	12	11	8	6	6	6	14	14	21	13	8	11	12	9	6	20	25	24	17	20	9	11	17	15	12	4	12	19	7	8	8	17
ENSMUSG00000011751	Sptbn4	0	1	0	0	0	0	1	1	0	0	0	0	0	0	0	0	0	0	0	0	0	0	1	0	0	0	0	0	0	0	0	0	1	1	0	0	0	0	1	0	0	0	0	1	0	0	1	1
ENSMUSG00000011752	Pgam1	1	0	0	1	0	0	1	0	0	0	1	1	1	0	0	0	0	0	1	0	0	0	1	0	0	0	1	0	0	1	0	1	1	0	0	1	0	0	0	0	0	1	0	1	0	0	0	1
ENSMUSG00000011831	Evi5	153	187	219	219	163	117	277	221	260	187	130	263	148	291	222	173	376	286	201	202	121	166	227	322	285	168	199	194	166	194	89	161	322	264	90	192	164	176	260	144	142	171	147	240	194	177	166	182
ENSMUSG00000011832	Evi5l	2	4	3	2	0	0	9	7	7	3	1	10	3	7	6	9	8	4	2	2	4	2	4	7	8	3	3	0	2	3	0	4	3	2	2	0	6	2	4	1	1	1	4	6	3	2	2	0
ENSMUSG00000011837	Snapc2	6	10	9	8	6	6	11	8	15	6	5	9	4	9	12	9	14	8	8	9	10	8	14	20	8	7	4	15	4	4	3	4	17	13	1	7	9	10	6	10	4	3	5	5	7	10	10	12
ENSMUSG00000011877	Git1	17	14	14	12	8	8	12	28	24	20	14	22	8	18	24	19	29	28	13	18	12	15	22	35	43	12	19	7	22	23	14	15	44	26	17	36	15	26	34	15	13	29	18	34	28	14	26	22
ENSMUSG00000011884	Gltp	33	17	16	15	5	7	13	10	27	27	11	24	18	8	17	15	40	27	14	16	17	11	31	40	41	17	10	10	14	17	9	10	48	39	17	31	15	15	20	12	4	22	13	37	17	12	19	27
ENSMUSG00000011958	Bnip2	421	477	408	450	311	280	516	632	592	428	218	594	297	517	426	338	746	544	380	433	250	285	459	571	489	265	272	220	225	261	139	235	587	390	189	379	233	210	346	219	203	251	229	389	301	213	257	343
ENSMUSG00000011960	Ccnt1	74	60	79	70	64	51	71	47	94	79	49	68	74	95	91	68	151	113	69	74	39	66	78	100	108	57	79	76	71	70	34	64	129	95	59	78	58	48	101	58	48	54	48	110	68	63	58	78
ENSMUSG00000012017	Scarf2	24	18	5	11	8	8	13	10	27	20	12	27	12	14	12	13	47	17	6	7	9	11	13	17	23	16	14	9	9	3	3	13	37	24	8	28	14	9	14	11	7	11	7	24	8	8	20	20
ENSMUSG00000012042	4930579F01Rik	0	0	0	0	0	0	0	0	0	0	1	0	0	1	0	0	0	0	0	0	0	0	0	0	0	0	0	0	0	0	0	0	0	0	0	0	0	0	0	0	0	0	0	0	0	0	0	0
ENSMUSG00000012076	Brms1l	3	3	5	4	7	2	6	2	6	9	5	6	4	2	8	4	9	11	2	5	2	2	3	5	6	5	4	2	2	3	2	5	8	7	3	2	3	5	8	2	1	3	2	10	4	3	3	2
ENSMUSG00000012114	Med15	19	18	10	18	12	11	17	11	21	23	11	23	13	16	28	13	28	20	11	18	14	9	24	31	27	12	15	14	19	12	8	10	22	26	17	29	24	13	19	12	5	12	14	19	16	17	14	17
ENSMUSG00000012117	Dhdds	47	53	52	50	43	47	62	61	80	41	32	85	37	55	57	48	98	62	47	53	26	50	63	53	82	40	60	40	31	44	18	42	70	69	22	57	60	34	67	41	46	38	58	65	46	52	57	50
ENSMUSG00000012123	Aim1l	17	17	7	3	8	4	5	18	30	26	16	22	26	11	16	14	32	10	10	12	10	19	30	14	15	0	8	1	4	4	1	2	22	6	7	17	12	2	9	3	3	3	4	30	9	2	2	27
ENSMUSG00000012126	Ubxn11	0	0	0	0	0	0	0	0	0	0	1	0	1	0	1	0	0	0	0	0	0	1	0	2	1	1	0	0	0	0	0	0	0	0	0	0	0	0	0	0	1	0	0	0	1	0	0	0
ENSMUSG00000012187	Mogat1	7	2	17	21	5	3	4	8	7	11	1	10	12	1	15	15	10	18	19	9	9	10	12	9	16	0	6	4	10	5	2	3	5	6	3	11	5	6	2	3	0	9	8	4	5	3	9	12
ENSMUSG00000012296	Tjap1	16	19	21	11	10	12	31	19	18	20	9	22	11	18	24	6	25	21	13	10	9	15	24	17	17	9	11	8	10	8	3	2	26	17	12	25	7	12	24	11	10	13	10	26	22	9	9	19
ENSMUSG00000012350	Ehf	7	12	1	0	2	0	3	1	9	8	7	7	2	0	4	2	14	2	0	4	1	5	4	8	9	10	3	3	0	4	1	1	12	8	0	9	4	0	3	2	1	3	2	6	0	2	2	1
ENSMUSG00000012405	Rpl15	51	47	50	54	43	32	47	17	68	52	35	48	33	49	59	49	71	71	47	53	22	29	63	82	34	20	22	16	12	14	7	16	40	26	15	29	14	17	28	12	15	15	15	31	16	19	20	24
ENSMUSG00000012422	Tmem167	109	138	128	152	85	90	170	138	143	120	63	165	83	135	163	127	248	173	133	111	101	93	144	193	153	67	91	61	71	71	36	77	167	123	41	107	89	77	145	73	47	57	81	121	100	95	87	102
ENSMUSG00000012428	Steap4	429	151	199	143	99	93	187	150	424	314	119	223	265	190	276	237	332	325	232	311	134	179	235	408	259	98	87	88	51	101	46	129	337	295	135	294	135	76	216	232	83	169	151	278	171	103	113	173
ENSMUSG00000012429	Mplkip	37	32	44	39	27	31	40	15	34	46	26	54	23	50	47	28	62	41	41	33	19	20	38	43	47	23	32	29	18	35	15	21	66	42	23	36	22	23	35	26	23	24	31	33	26	22	18	33
ENSMUSG00000012443	Kif11	0	1	1	1	0	0	1	1	7	3	4	3	2	0	2	1	5	2	1	2	1	2	4	4	2	4	3	1	2	0	0	1	3	2	2	2	3	3	1	1	1	5	1	5	4	2	1	3
ENSMUSG00000012483	Rpa3	9	4	6	3	0	1	0	1	7	3	4	4	1	2	3	6	3	5	1	2	3	0	5	9	2	3	3	2	0	4	3	0	11	1	2	6	4	0	4	3	5	3	2	2	1	1	1	2
ENSMUSG00000012519	Mlkl	36	27	24	27	10	5	32	25	44	43	19	49	24	24	36	28	69	48	21	26	20	31	31	31	34	14	7	2	9	8	6	10	29	21	9	23	4	7	16	5	6	7	8	18	13	9	4	12
ENSMUSG00000012520	Phox2b	0	0	0	0	0	0	0	0	0	0	0	0	0	0	0	0	0	0	0	0	0	0	0	0	0	0	0	0	0	0	0	0	0	0	0	0	0	0	0	0	0	0	1	0	0	0	0	0
ENSMUSG00000012535	Tnpo3	256	301	258	313	197	227	295	174	312	283	147	337	184	362	268	234	419	330	270	258	144	173	265	412	311	211	240	188	154	188	98	199	406	264	126	247	223	155	276	183	166	178	170	271	208	163	151	226
ENSMUSG00000012609	Ttll5	5	9	10	10	12	7	8	11	13	16	6	14	8	12	8	6	16	23	14	6	8	10	17	12	26	17	26	29	20	34	11	16	25	23	16	25	25	22	33	18	20	26	20	21	20	22	19	27
ENSMUSG00000012640	Zfp715	15	16	12	23	15	20	30	14	41	34	17	32	13	26	31	23	32	25	24	19	12	14	16	25	26	16	18	16	13	21	8	13	29	22	7	25	11	8	22	16	5	15	10	18	22	14	19	19
ENSMUSG00000012705	Retn	0	2	1	1	1	0	1	0	0	0	0	0	0	1	0	0	0	0	0	0	0	0	0	0	0	1	0	1	0	1	0	0	0	1	0	0	0	0	1	1	0	1	0	0	0	0	1	0
ENSMUSG00000012819	Cdh23	0	0	0	0	0	0	0	0	0	0	0	0	0	0	0	0	0	0	0	0	0	0	0	1	0	0	0	0	0	0	0	0	0	0	0	0	0	0	0	0	0	0	0	0	0	0	0	0
ENSMUSG00000012848	Rps5	570	590	423	462	311	304	753	749	778	693	378	876	444	526	604	503	1070	701	456	468	422	392	562	1007	618	388	385	314	284	314	166	334	795	568	279	561	342	276	579	308	242	460	264	611	438	293	313	457
ENSMUSG00000012889	Podnl1	3	1	2	4	0	2	3	5	4	6	2	7	1	1	1	0	7	2	2	5	1	1	3	7	4	0	1	2	2	0	0	1	4	2	1	2	1	1	3	2	1	2	1	2	3	0	2	0
ENSMUSG00000013033	Adgrl1	25	14	14	8	7	6	28	14	25	30	19	31	13	19	15	16	45	24	20	13	14	16	22	31	42	31	26	20	16	24	13	16	46	47	22	49	21	21	46	29	11	23	18	29	23	22	31	27
ENSMUSG00000013076	Amotl1	124	156	98	118	64	87	137	93	144	130	57	143	87	127	127	103	193	140	100	106	65	77	128	137	127	96	79	58	51	63	41	49	167	105	53	101	44	54	72	73	46	64	65	107	92	50	70	84
ENSMUSG00000013083	2200002J24Rik	0	0	2	0	0	0	0	0	1	1	0	1	0	0	0	0	0	0	0	0	0	0	0	0	0	0	0	0	0	0	0	0	0	0	0	0	0	0	0	0	0	0	0	0	0	0	0	0
ENSMUSG00000013089	Etv5	6	3	2	2	2	3	4	5	6	2	4	4	6	6	3	4	10	5	8	1	3	0	6	3	11	9	9	6	7	6	4	2	13	14	3	8	6	7	10	6	6	12	6	17	3	6	6	6
ENSMUSG00000013150	Gfod2	20	23	19	23	17	14	21	16	24	23	16	30	12	24	18	18	24	16	18	11	19	14	30	25	11	11	13	3	6	11	5	9	18	10	5	6	9	7	12	7	8	3	10	11	10	6	6	11
ENSMUSG00000013155	Enkd1	3	1	4	1	1	1	5	6	3	3	3	2	2	1	1	1	1	5	2	0	3	1	1	4	2	0	0	0	1	0	0	0	1	2	0	0	1	0	2	1	2	0	3	4	2	1	1	1
ENSMUSG00000013160	Atp6v0d1	63	47	53	64	54	44	78	41	67	69	31	89	51	53	75	49	74	78	62	67	36	36	76	84	111	54	92	62	73	63	45	88	122	88	49	98	89	98	105	67	61	85	76	113	72	69	74	109
ENSMUSG00000013236	Ptprs	19	14	11	5	3	3	14	15	21	18	18	34	12	3	18	10	41	20	14	13	20	17	30	29	30	30	11	6	12	10	1	10	33	25	10	20	8	9	26	8	3	23	10	33	29	14	16	22
ENSMUSG00000013275	Slc41a1	25	45	26	28	6	8	29	5	33	34	11	26	26	25	32	26	46	33	26	15	16	11	38	30	17	11	5	9	14	7	0	5	21	18	6	11	10	8	15	11	4	9	10	14	16	19	12	22
ENSMUSG00000013367	Iglon5	0	0	0	1	0	0	0	0	0	1	0	2	0	1	1	1	0	2	1	0	0	0	3	1	7	0	4	1	2	5	2	3	1	1	3	4	7	1	4	1	1	4	0	3	2	1	1	5
ENSMUSG00000013415	Igf2bp1	0	0	0	0	0	0	0	0	0	0	0	0	0	0	0	0	0	0	0	0	0	1	0	0	0	0	0	0	0	0	0	0	0	0	0	0	0	0	0	0	0	0	0	0	0	0	0	0
ENSMUSG00000013418	B4galnt2	0	0	0	0	0	0	0	0	0	0	0	0	0	0	0	0	0	0	0	0	0	0	0	0	0	0	0	0	0	0	0	0	0	1	0	0	0	0	0	0	0	0	0	0	1	0	0	0
ENSMUSG00000013419	Zfp651	6	1	3	0	0	2	8	3	4	2	2	4	4	0	3	0	7	0	3	1	3	2	1	5	3	5	4	0	1	1	1	1	5	2	4	8	3	1	3	1	0	5	2	3	2	1	3	4
ENSMUSG00000013465	Nelfb	50	42	36	38	17	29	45	24	60	56	33	62	24	31	56	48	75	42	45	41	29	32	36	72	46	36	39	40	39	41	23	34	68	58	29	52	36	40	74	29	27	55	39	69	33	39	33	59
ENSMUSG00000013483	Card14	0	0	0	0	0	0	1	0	0	0	0	0	0	0	0	0	0	0	0	0	1	0	0	1	0	0	0	0	0	0	0	1	0	0	0	1	0	0	0	0	0	0	0	1	0	0	0	0
ENSMUSG00000013495	Tmem175	22	13	21	11	16	20	32	30	42	40	18	45	20	50	29	27	38	54	29	33	21	25	35	58	37	22	29	27	24	32	17	28	54	39	14	42	19	21	38	22	20	25	19	35	23	20	18	27
ENSMUSG00000013523	Bcas1	0	0	0	0	0	0	0	0	1	0	0	0	0	0	1	0	0	0	0	1	0	0	0	0	0	0	0	0	0	0	0	0	0	1	0	0	0	1	0	0	0	0	0	0	0	0	0	0
ENSMUSG00000013562	4833413E03Rik	0	0	0	0	0	0	0	0	0	0	0	0	0	0	0	0	0	0	0	0	0	0	1	0	0	0	0	0	0	0	0	0	0	0	1	0	0	0	0	0	0	0	0	0	0	0	0	0
ENSMUSG00000013584	Aldh1a2	2	2	1	0	0	1	0	0	2	2	1	1	2	0	1	0	1	0	0	0	0	1	0	3	0	1	0	0	0	1	0	0	0	0	1	2	0	0	1	0	0	0	0	1	0	0	0	2
ENSMUSG00000013593	Ndufs2	333	392	452	483	389	334	579	580	441	396	211	525	279	504	420	355	563	520	390	364	225	244	454	491	416	193	294	241	264	264	106	216	433	328	143	298	263	263	331	200	261	221	214	378	251	229	250	343
ENSMUSG00000013611	Snx31	0	0	0	0	0	0	0	0	0	0	0	0	0	0	1	0	2	0	0	0	1	0	1	0	0	0	0	0	0	0	0	0	0	0	0	0	0	0	0	0	0	0	0	0	0	0	0	0
ENSMUSG00000013622	Atraid	145	164	167	154	124	130	169	151	165	165	75	219	95	200	168	137	247	194	144	136	86	113	156	246	187	95	168	121	134	139	76	137	232	159	83	148	155	119	184	139	122	131	116	176	117	92	133	190
ENSMUSG00000013629	Cad	5	5	9	6	1	7	10	4	8	12	4	13	5	5	10	8	12	11	8	4	7	4	9	16	12	10	4	2	5	5	0	2	16	12	7	5	8	6	9	8	4	10	8	6	7	5	2	5
ENSMUSG00000013646	Sh3bp5l	104	82	71	75	54	43	111	115	114	126	69	128	71	100	133	85	162	113	85	73	71	75	116	146	68	72	75	46	41	49	28	32	116	77	30	83	52	38	80	47	26	43	39	78	50	39	40	72
ENSMUSG00000013653	1810065E05Rik	0	0	0	0	0	0	0	0	0	1	0	0	0	0	0	0	0	0	0	0	1	0	0	0	0	0	0	0	0	0	0	0	0	0	1	0	0	0	0	0	0	0	0	0	0	0	0	0
ENSMUSG00000013662	Atad1	222	289	243	278	171	181	214	95	298	255	134	253	198	232	274	177	346	270	242	202	120	150	258	341	287	139	165	142	143	137	62	129	366	265	110	213	114	113	186	124	106	136	129	213	179	121	127	178
ENSMUSG00000013663	Pten	193	184	207	213	139	159	151	98	226	218	99	180	135	263	213	182	261	230	183	183	97	107	187	271	189	100	174	145	140	138	68	127	280	172	63	149	152	133	153	113	129	101	114	225	142	119	156	138
ENSMUSG00000013668	4933402N03Rik	0	0	0	0	0	0	0	0	0	0	0	0	0	0	0	0	0	0	0	0	0	0	0	0	0	0	1	0	0	0	0	0	0	0	0	0	0	0	0	0	0	0	0	0	0	0	0	0
ENSMUSG00000013698	Pea15a	72	53	51	30	22	26	71	92	96	74	41	108	47	42	68	46	125	65	44	49	47	46	78	110	87	46	33	18	26	31	25	25	94	58	50	79	32	26	49	25	19	53	26	78	66	30	36	43
ENSMUSG00000013701	Timm23	1	0	0	0	0	1	0	1	0	1	1	1	0	1	0	0	0	0	0	1	0	3	0	0	0	0	1	0	0	0	0	1	1	2	0	1	0	3	0	0	0	0	1	0	0	0	0	0
ENSMUSG00000013707	Tnfaip8l2	18	3	5	1	0	0	6	4	5	10	4	11	3	4	6	6	12	7	6	5	1	8	17	15	7	1	2	1	1	0	0	1	5	7	4	6	3	0	3	0	2	2	1	1	3	1	2	6
ENSMUSG00000013736	Trnt1	12	7	14	12	5	7	13	8	12	12	8	25	7	12	14	4	23	17	14	16	4	6	10	18	16	9	11	13	3	12	8	10	28	11	11	18	7	12	19	12	11	7	12	16	17	8	5	14
ENSMUSG00000013766	Ly6g6e	1	0	1	0	0	0	0	0	0	0	0	1	0	0	0	0	0	0	0	0	0	0	0	0	0	0	0	0	0	0	0	0	1	1	0	0	0	0	0	0	0	0	0	1	0	0	0	0
ENSMUSG00000013787	Ehmt2	47	26	65	35	25	22	63	61	48	59	38	71	32	43	42	49	79	70	53	43	44	51	52	110	61	47	51	35	24	32	19	49	67	54	29	62	52	47	54	41	42	52	39	74	27	32	44	49
ENSMUSG00000013822	Elof1	186	126	156	135	119	116	193	224	175	213	110	281	99	164	185	138	224	211	165	139	127	121	169	267	184	105	162	136	124	146	83	171	230	164	99	169	153	111	216	117	118	162	126	155	145	97	115	146
ENSMUSG00000013833	Med16	34	27	24	30	24	32	33	40	29	37	16	52	17	30	36	23	43	49	25	31	27	26	39	57	41	19	26	21	18	28	5	21	31	19	20	28	25	24	40	19	19	27	18	32	18	20	21	30
ENSMUSG00000013846	St3gal1	51	52	75	53	37	48	81	62	87	81	38	89	62	88	72	64	113	91	65	61	44	54	72	102	80	46	77	41	60	57	23	59	90	94	40	82	64	69	90	53	52	62	45	79	61	62	51	48
ENSMUSG00000013858	Tmem259	56	41	75	62	59	59	107	120	68	108	49	103	44	83	78	63	111	113	93	59	58	52	66	125	101	49	85	69	54	98	41	95	112	96	44	90	101	96	121	68	87	82	64	104	66	64	65	81
ENSMUSG00000013878	Rnf170	10	5	11	14	6	4	13	15	16	7	5	14	15	12	12	12	11	13	12	8	5	4	8	11	8	9	6	10	6	10	5	10	20	8	7	12	11	9	9	8	5	4	12	15	13	10	7	14
ENSMUSG00000013921	Clip3	1	2	1	1	0	1	4	0	3	4	1	1	1	0	1	2	7	1	0	0	1	1	0	5	1	0	0	0	1	0	0	0	1	4	0	2	2	1	1	0	0	1	0	2	0	0	0	1
ENSMUSG00000013936	Myl2	0	2	0	0	0	0	1	0	0	0	1	0	0	0	0	0	0	0	0	0	0	0	0	0	0	5	1	0	0	0	0	0	0	0	0	0	0	0	0	0	0	0	0	0	0	4	0	0
ENSMUSG00000013973	Dedd	39	45	43	64	44	29	78	52	77	70	30	80	53	94	74	60	111	77	68	74	38	42	83	99	58	39	48	52	34	32	18	22	80	39	26	47	28	26	51	29	28	29	35	39	50	24	35	44
ENSMUSG00000013974	Mcemp1	5	4	0	5	5	2	5	4	9	5	1	13	6	4	7	5	11	3	2	7	2	2	3	4	3	7	2	0	0	0	1	3	11	4	1	2	2	1	3	2	1	8	0	4	1	1	3	0
ENSMUSG00000013997	Nit1	73	61	66	90	58	63	100	44	85	70	42	76	43	79	77	46	90	80	65	54	35	53	72	89	84	27	49	38	38	49	18	48	60	65	32	71	44	56	68	40	40	49	46	75	40	41	28	68
ENSMUSG00000014030	Pax5	3	2	3	2	0	0	1	1	0	4	1	2	3	2	3	0	2	3	3	4	1	2	2	5	3	1	4	3	1	0	1	1	5	2	0	0	0	2	1	1	0	2	0	3	2	2	0	3
ENSMUSG00000014039	Prdm15	11	4	4	6	4	5	9	5	7	9	7	14	7	7	8	6	11	7	7	3	3	5	6	18	6	9	5	4	2	4	1	5	11	10	7	6	4	6	8	8	3	7	6	9	7	4	3	9
ENSMUSG00000014074	Rnf168	79	78	96	92	80	67	123	125	113	90	61	104	59	118	103	97	161	141	84	86	50	49	96	118	77	51	54	32	33	40	9	37	115	60	27	52	47	43	56	53	31	40	53	80	58	43	48	61
ENSMUSG00000014075	Tctex1d2	18	16	12	11	11	0	10	16	17	15	10	15	8	10	9	10	26	23	10	20	10	13	17	22	21	15	10	6	12	6	4	9	26	21	7	23	3	7	9	8	3	14	4	20	11	7	9	12
ENSMUSG00000014077	Chp1	165	208	217	310	165	198	204	83	201	186	93	174	165	267	230	193	236	241	204	237	92	119	175	254	186	81	152	98	98	122	57	102	198	166	68	144	154	113	145	105	105	97	94	143	124	104	119	138
ENSMUSG00000014158	Trpv4	2	6	0	1	2	5	7	4	9	4	2	6	5	1	5	5	5	6	3	1	2	5	2	8	13	2	3	5	1	0	1	2	7	2	6	10	3	0	10	2	0	2	5	5	1	4	1	0
ENSMUSG00000014164	Klhl3	4	1	3	3	2	3	5	2	0	2	1	3	3	3	1	2	5	0	3	2	0	3	2	2	13	2	7	1	6	6	0	7	7	6	2	5	5	4	8	6	4	1	0	8	3	4	4	7
ENSMUSG00000014177	Tvp23b	110	95	92	105	53	65	104	90	137	124	55	169	94	79	134	92	157	138	105	112	70	86	125	192	120	82	80	58	72	90	61	85	161	110	53	92	71	65	93	79	61	80	66	118	75	49	72	84
ENSMUSG00000014195	Dnajc7	67	58	68	55	59	45	90	63	80	85	43	139	57	69	56	57	96	90	75	51	53	54	73	129	110	83	119	79	70	103	59	87	198	135	86	146	129	110	149	108	89	96	108	144	113	75	83	126
ENSMUSG00000014198	Zfp385c	0	0	0	0	0	0	0	0	0	0	0	0	0	0	0	0	0	0	0	0	0	1	0	0	0	0	0	0	0	0	0	0	0	0	0	0	0	0	0	2	0	0	0	1	0	0	1	0
ENSMUSG00000014226	Cacybp	40	31	40	32	22	22	37	18	39	38	22	40	27	22	41	38	73	40	30	42	20	20	35	77	38	25	28	31	26	32	15	27	43	34	20	37	32	28	39	21	17	31	23	42	21	26	20	31
ENSMUSG00000014232	Cluap1	9	18	13	14	5	14	17	8	19	16	8	16	11	12	10	10	18	20	10	24	11	7	14	19	12	10	13	11	6	4	2	7	20	12	7	13	7	5	16	5	7	9	8	8	10	6	3	8
ENSMUSG00000014243	Zswim7	25	37	39	41	13	18	42	52	32	29	14	41	14	33	17	20	42	36	28	28	18	19	22	42	19	7	13	6	9	6	8	6	25	10	10	13	14	18	15	11	16	5	6	14	13	6	18	28
ENSMUSG00000014245	Pigl	1	2	3	4	2	1	4	3	4	4	2	8	4	0	2	3	4	4	4	2	3	1	5	6	7	3	3	3	5	5	2	1	3	5	2	10	7	4	8	5	3	5	4	5	3	0	3	11
ENSMUSG00000014294	Ndufa2	732	727	796	776	593	602	924	1027	884	857	551	1178	567	927	939	696	1176	1026	797	703	551	525	894	1095	661	447	595	478	429	580	278	508	925	625	326	619	621	510	658	439	472	505	437	716	536	464	517	657
ENSMUSG00000014301	Pam16	0	1	0	1	0	0	0	0	1	1	1	1	2	2	1	1	2	1	1	0	1	2	1	1	2	1	1	1	0	1	2	0	2	2	0	2	1	1	3	2	0	2	0	1	1	1	1	1
ENSMUSG00000014303	Glis2	16	27	12	2	6	2	15	4	20	12	17	18	11	8	14	9	35	17	3	11	9	13	13	21	7	10	2	1	1	2	2	2	15	8	6	14	3	2	6	2	1	2	0	6	2	7	1	7
ENSMUSG00000014313	Cox6c	1867	2068	2310	2085	1553	1716	2119	1900	1966	2020	1207	2492	1385	2406	2105	1489	2362	2243	1832	1806	1120	1269	2229	2712	1457	1033	1516	1449	1134	1346	596	1238	1842	1461	679	1290	1362	1204	1378	1079	1118	950	1004	1424	1159	1022	1198	1413
ENSMUSG00000014329	Bicc1	143	139	36	28	26	19	77	46	185	166	117	182	62	31	113	57	337	104	40	61	86	81	86	199	195	186	43	27	19	51	19	40	323	209	73	177	39	36	156	29	17	91	38	105	106	36	44	61
ENSMUSG00000014349	Ube2z	162	204	185	175	118	123	231	160	213	173	96	204	115	145	197	112	260	204	149	141	99	117	178	243	204	112	135	68	105	94	52	78	244	192	84	170	109	110	199	119	71	121	76	203	151	120	132	149
ENSMUSG00000014351	Gip	0	0	0	0	0	0	0	2	0	0	0	0	0	0	0	0	0	1	0	0	0	0	0	0	0	0	0	0	1	0	0	0	0	0	0	0	0	0	0	0	0	0	0	0	0	0	0	0
ENSMUSG00000014353	Tmem87b	76	71	55	80	52	36	66	62	99	86	35	102	64	89	98	80	131	117	96	75	43	47	89	109	104	55	62	68	49	74	28	69	141	88	41	89	66	47	78	61	37	48	50	80	57	33	51	69
ENSMUSG00000014355	Anapc1	31	23	27	24	23	18	33	20	48	34	16	40	18	25	34	27	54	52	21	32	20	17	35	52	45	26	33	27	19	23	14	18	63	30	12	49	28	21	45	25	20	30	16	39	16	21	20	39
ENSMUSG00000014361	Mertk	182	165	136	177	80	116	204	213	269	175	79	288	156	173	177	154	240	237	148	155	113	134	251	283	242	78	113	68	71	84	46	90	237	198	81	216	115	73	115	85	109	140	92	220	151	63	105	144
ENSMUSG00000014402	Tsg101	40	44	40	42	30	35	34	13	41	45	19	28	20	40	41	24	63	36	32	26	19	21	34	52	45	18	29	26	21	23	15	26	49	45	13	21	23	26	27	21	22	29	30	41	32	29	11	29
ENSMUSG00000014418	Hps5	15	13	19	20	19	15	17	22	21	22	12	17	13	22	18	13	31	25	16	29	17	20	21	29	15	9	4	6	7	6	1	11	17	13	2	11	11	11	26	4	10	5	3	17	10	10	13	11
ENSMUSG00000014426	Map3k4	17	15	20	29	15	18	23	26	34	34	10	45	18	30	33	24	32	32	26	20	20	23	44	48	48	28	44	23	33	32	8	28	59	31	16	38	23	22	36	22	29	29	21	34	32	27	36	49
ENSMUSG00000014444	Piezo1	18	15	9	18	10	6	34	24	30	38	16	37	16	11	32	15	42	40	25	19	17	20	22	37	72	15	18	7	13	15	4	12	61	37	26	48	18	16	28	20	5	40	21	52	18	10	20	34
ENSMUSG00000014453	Blk	1	0	0	0	0	1	0	0	1	4	0	1	0	0	0	0	1	0	2	0	1	0	0	1	0	0	1	0	0	0	0	0	1	0	0	0	0	0	0	0	0	1	0	0	0	1	0	1
ENSMUSG00000014470	Rnf166	28	36	25	21	17	18	32	22	39	25	17	31	20	26	35	28	41	33	30	30	23	23	40	22	38	16	15	18	11	21	12	13	47	38	19	29	21	19	32	20	18	22	18	38	19	22	23	26
ENSMUSG00000014496	Ankrd28	55	46	32	63	18	31	42	31	40	27	18	38	26	28	40	31	53	48	31	30	16	31	38	52	30	19	19	20	14	25	10	24	43	27	11	28	11	18	25	13	16	17	14	36	14	24	23	28
ENSMUSG00000014498	Ankrd52	2	3	0	4	3	1	8	4	3	4	2	7	2	2	4	3	9	2	2	3	2	0	4	5	4	2	5	1	4	1	1	5	8	6	3	3	4	1	9	3	2	2	5	8	4	4	0	4
ENSMUSG00000014503	Pkd2l2	0	0	0	1	0	0	0	0	0	0	0	1	0	0	0	0	0	0	0	0	0	0	0	0	0	1	0	1	0	0	0	0	0	0	0	0	0	0	0	0	0	0	0	1	0	0	0	0
ENSMUSG00000014504	Srp19	222	293	241	196	144	158	285	132	236	170	124	243	121	171	224	160	376	218	187	184	121	114	149	301	123	73	79	47	60	72	31	42	148	84	54	90	56	57	119	61	41	49	63	87	86	49	52	76
ENSMUSG00000014542	Clec4f	96	52	150	128	97	110	231	132	61	100	22	103	52	145	84	57	91	111	111	121	58	43	113	116	104	37	88	41	77	47	34	39	63	48	23	28	90	54	86	48	34	51	37	161	59	83	53	79
ENSMUSG00000014543	Klra17	2	2	0	0	0	0	0	0	1	0	3	1	0	1	0	0	0	0	1	0	2	0	2	0	0	1	0	0	0	0	0	0	0	0	1	0	1	0	1	0	0	0	0	0	1	0	0	0
ENSMUSG00000014547	Wdfy2	1	1	0	1	0	0	0	0	2	0	2	0	0	0	1	1	1	1	0	1	1	1	0	0	2	1	5	1	2	0	0	0	2	2	0	1	0	2	1	0	1	2	0	1	0	2	1	1
ENSMUSG00000014550	Rbsn	19	28	16	33	18	13	38	13	34	26	9	29	16	24	13	18	40	25	24	20	18	14	24	35	18	13	10	12	17	15	3	10	25	19	11	24	9	7	25	9	10	15	12	18	9	14	17	25
ENSMUSG00000014551	Mrps25	49	58	59	49	55	50	61	72	53	70	33	78	37	79	52	45	95	76	49	59	33	49	65	72	40	37	35	35	39	29	11	24	65	36	23	37	38	28	38	21	32	37	28	37	39	29	24	41
ENSMUSG00000014554	Dguok	36	35	25	29	33	16	37	33	38	53	20	63	24	44	30	25	55	46	31	21	33	25	33	66	50	32	40	50	44	40	19	33	83	49	19	59	43	49	71	48	20	37	38	50	40	31	32	51
ENSMUSG00000014592	Camta1	7	8	7	9	14	7	9	3	13	8	4	8	3	12	7	10	12	16	9	7	6	6	10	10	11	3	12	2	7	6	2	6	13	9	4	17	10	8	7	3	4	7	7	10	3	2	8	6
ENSMUSG00000014599	Csf1	27	21	32	26	13	12	29	11	52	38	23	51	36	27	49	27	78	54	24	26	33	30	42	71	52	30	14	10	15	22	10	13	77	35	30	74	19	13	29	9	9	36	19	60	26	11	15	29
ENSMUSG00000014601	Strip1	57	53	54	66	52	46	80	78	116	71	48	110	56	91	91	71	121	107	59	50	60	44	78	92	61	41	52	36	54	48	32	50	108	54	30	59	60	57	74	45	34	50	33	67	44	35	58	52
ENSMUSG00000014602	Kif1a	1	5	0	2	0	1	0	0	4	2	0	2	2	4	4	1	4	0	0	2	1	0	2	3	0	0	1	0	1	0	1	0	4	1	0	4	0	0	2	1	0	0	1	1	0	0	0	0
ENSMUSG00000014606	Slc25a11	205	196	240	257	186	179	275	213	228	325	165	358	193	405	270	179	334	363	261	242	163	171	274	338	172	129	156	147	143	135	81	139	279	131	92	142	131	110	143	119	125	113	130	182	118	127	139	169
ENSMUSG00000014609	Chrne	0	0	0	0	0	0	0	0	0	0	0	0	0	1	0	0	0	0	2	0	0	0	0	0	0	0	0	0	0	0	0	0	0	0	0	0	0	0	0	0	0	0	0	0	0	0	0	0
ENSMUSG00000014633	Cmc2	24	23	50	32	38	34	52	62	39	44	19	56	26	50	51	33	72	52	40	43	27	29	32	51	33	24	29	28	25	22	14	23	53	23	20	27	28	23	29	27	28	19	23	43	19	22	25	34
ENSMUSG00000014668	Chfr	44	53	52	34	36	49	64	42	50	63	41	84	39	39	54	34	59	74	57	42	34	28	56	111	86	38	59	41	35	56	36	50	69	63	38	50	62	63	87	38	40	55	37	61	43	48	39	50
ENSMUSG00000014686	Ceacam16	0	0	0	0	1	0	0	0	0	2	0	2	0	1	0	0	2	0	0	0	0	0	0	1	0	0	0	1	0	0	0	0	1	1	0	0	1	0	1	0	0	1	1	3	0	0	0	0
ENSMUSG00000014704	Hoxa2	1	0	0	1	0	0	0	0	0	0	1	0	2	1	2	0	2	1	2	1	0	0	1	1	1	0	1	1	0	1	0	0	1	1	0	0	0	0	1	0	1	1	1	1	0	0	2	3
ENSMUSG00000014748	Tex261	298	317	352	361	279	276	406	456	376	305	189	439	248	405	355	307	442	409	272	279	190	235	340	415	453	225	335	261	255	286	128	261	505	339	173	352	280	241	320	271	246	268	262	384	310	260	260	361
ENSMUSG00000014763	Fam120b	25	34	18	22	22	14	25	15	35	25	6	20	22	21	14	27	41	26	20	20	10	10	25	27	18	9	15	9	7	15	4	8	27	15	14	16	9	13	24	15	8	13	8	22	9	10	14	15
ENSMUSG00000014767	Tbp	8	10	11	13	7	6	19	13	16	23	5	13	9	18	12	9	24	20	14	13	4	2	17	15	13	14	11	4	7	6	4	10	20	11	6	15	6	8	11	8	5	4	13	9	5	1	8	12
ENSMUSG00000014769	Psmb1	347	336	388	430	286	333	486	455	400	443	246	540	295	483	398	315	609	488	406	391	240	278	442	574	335	252	274	217	201	262	136	239	427	262	136	308	250	223	325	235	196	220	221	279	227	203	196	290
ENSMUSG00000014771	Pdcd2	29	38	37	45	27	34	60	22	46	48	17	61	37	57	44	42	71	65	51	44	22	32	31	65	31	32	24	31	15	27	15	24	54	41	13	22	30	17	41	19	19	21	22	32	22	23	20	40
ENSMUSG00000014773	Dll1	9	3	3	1	4	3	2	4	9	0	1	6	2	6	3	2	14	12	8	7	3	6	6	12	10	4	3	3	2	6	0	5	5	5	4	7	5	3	4	2	0	6	2	3	6	2	6	11
ENSMUSG00000014776	Nol3	4	4	1	0	0	1	4	4	8	8	1	2	0	0	3	2	2	2	5	1	3	10	7	8	2	2	2	1	0	2	0	0	3	2	0	2	1	0	1	0	1	0	1	5	0	0	1	1
ENSMUSG00000014778	Fhod1	95	83	58	60	32	40	75	114	79	73	54	117	36	51	82	53	125	101	54	52	51	58	87	109	59	28	32	14	17	26	20	11	75	31	17	36	20	13	24	17	11	28	14	40	33	24	20	21
ENSMUSG00000014782	Plekhg4	0	0	1	0	0	0	0	0	0	0	0	0	0	0	1	0	0	0	0	0	0	0	0	0	0	0	0	0	1	1	0	0	0	0	0	0	0	0	0	0	0	0	0	0	0	1	0	0
ENSMUSG00000014786	Slc9a5	1	2	2	0	1	2	1	3	2	0	0	5	1	0	2	1	6	3	3	2	0	0	3	2	4	2	0	0	2	2	0	2	5	0	0	2	2	0	1	1	0	1	1	3	2	1	1	0
ENSMUSG00000014791	Elmo3	6	2	4	2	2	1	6	5	4	10	5	2	4	4	5	6	6	8	4	6	3	1	4	5	7	4	6	5	1	4	2	4	6	5	3	1	7	5	7	4	4	1	1	9	4	3	2	7
ENSMUSG00000014813	Stc1	4	10	5	3	2	0	7	2	7	1	2	6	1	0	10	6	9	6	6	2	4	2	2	4	3	3	2	0	2	3	0	0	10	4	5	2	3	1	5	2	1	8	2	5	1	1	2	5
ENSMUSG00000014837	4931428F04Rik	4	7	2	5	5	0	9	3	8	5	4	5	2	5	5	2	10	8	3	6	3	5	2	7	3	8	2	1	9	2	1	2	3	4	2	5	3	1	4	2	0	2	6	3	1	9	4	3
ENSMUSG00000014846	Tppp3	2	2	2	1	0	1	2	1	1	2	3	1	3	0	0	1	1	2	0	1	2	2	2	1	1	4	0	0	1	4	0	2	2	0	0	2	0	0	1	1	0	1	0	0	2	0	1	1
ENSMUSG00000014850	Msh3	30	30	39	39	27	33	37	22	40	32	13	47	20	48	37	33	43	52	28	21	22	28	34	48	30	16	28	37	27	26	4	12	30	25	6	26	20	14	14	18	25	15	24	26	19	24	13	22
ENSMUSG00000014852	Adamts13	4	0	1	1	0	1	2	0	1	0	2	0	1	0	1	1	1	3	1	1	1	0	1	2	2	0	1	0	2	0	1	0	2	3	1	1	0	2	1	1	0	0	2	1	1	1	2	1
ENSMUSG00000014856	Tmem208	131	115	141	145	123	105	203	212	135	91	68	151	67	103	119	85	174	115	94	74	82	68	117	167	135	51	88	57	51	87	38	55	145	125	56	132	111	74	118	79	65	91	83	101	99	71	85	97
ENSMUSG00000014859	E2f4	13	9	14	13	13	6	21	7	22	23	8	16	19	13	19	11	22	19	9	21	11	13	18	33	24	7	17	10	8	14	4	6	24	15	8	12	7	11	16	10	5	10	6	23	13	5	7	11
ENSMUSG00000014867	Surf4	753	899	983	962	652	680	1302	1026	1033	945	515	1210	590	966	1087	895	1609	1335	917	946	610	696	1011	1522	1100	667	692	525	515	659	305	531	1295	793	370	775	616	622	936	573	368	555	534	852	699	560	528	709
ENSMUSG00000014873	Surf2	21	20	13	25	14	19	24	7	40	21	21	38	23	25	22	13	49	28	22	17	9	14	19	24	24	8	4	8	9	2	4	6	14	14	6	14	4	11	12	4	9	12	4	17	4	8	6	10
ENSMUSG00000014905	Dnajb9	206	341	218	234	149	181	242	109	239	125	57	131	137	127	287	193	254	238	143	235	93	127	137	289	135	70	48	49	61	83	41	39	155	97	52	121	86	72	131	54	22	53	99	74	81	70	79	129
ENSMUSG00000014907	Naf1	35	40	33	29	40	19	37	46	37	39	16	49	27	32	20	26	62	38	34	31	15	23	24	51	22	9	9	7	6	8	5	12	24	22	16	22	10	10	10	8	8	17	12	25	25	7	6	16
ENSMUSG00000014932	Yes1	13	12	15	14	15	6	8	8	12	21	4	8	9	13	18	10	14	19	18	20	10	6	15	30	22	11	26	23	20	22	11	15	36	21	15	25	19	10	35	12	18	20	13	33	17	14	15	25
ENSMUSG00000014956	Ppp1cb	142	124	128	155	93	94	120	66	159	117	58	119	120	140	140	104	197	152	123	129	59	94	121	204	152	78	120	75	78	105	34	69	192	157	68	112	98	94	130	84	67	86	63	122	101	93	100	112
ENSMUSG00000014959	Gorasp2	151	165	200	164	136	123	235	222	205	187	100	233	114	223	177	157	267	242	169	194	108	135	150	234	190	98	150	104	114	116	65	119	211	163	82	147	115	131	177	85	71	114	98	181	143	141	135	145
ENSMUSG00000014980	Tsen15	22	21	19	20	16	14	25	11	21	21	7	22	12	13	20	27	29	16	14	16	11	10	14	21	18	11	11	10	9	5	5	4	20	16	9	7	5	8	10	8	4	6	12	15	7	7	7	10
ENSMUSG00000015002	Efr3a	59	67	53	73	44	46	84	26	85	71	46	73	57	83	107	30	128	106	70	71	47	63	77	123	76	55	63	45	45	53	21	42	111	70	33	69	50	49	82	45	39	52	51	90	49	50	49	60
ENSMUSG00000015013	Trappc2l	46	43	34	40	32	24	68	70	56	42	18	54	30	45	47	40	74	51	33	43	21	31	59	78	48	26	25	21	16	26	8	26	54	41	27	61	45	30	50	38	27	44	23	51	29	18	26	41
ENSMUSG00000015016	Acsf3	15	10	27	25	25	19	22	19	21	27	16	38	17	34	28	22	40	31	22	24	19	21	24	34	32	25	23	24	29	31	19	30	36	27	13	35	24	33	32	22	19	38	21	37	21	16	23	28
ENSMUSG00000015023	Ddx19a	22	33	22	27	9	24	47	32	44	41	19	49	23	26	28	31	47	24	21	20	13	14	23	48	34	19	30	25	21	30	11	21	30	25	18	40	19	27	21	27	17	24	22	41	27	24	26	32
ENSMUSG00000015027	Galns	17	22	12	11	8	5	17	24	19	28	15	28	14	19	21	16	21	22	16	11	10	9	20	19	25	14	8	7	2	6	5	10	26	25	5	24	9	9	17	13	4	15	8	16	15	14	15	8
ENSMUSG00000015053	Gata2	7	6	3	1	0	1	3	1	2	8	4	4	2	4	8	5	5	4	5	3	0	2	2	5	3	2	1	1	0	1	1	2	2	1	1	3	0	1	3	1	0	0	3	6	1	1	1	0
ENSMUSG00000015083	C8g	439	419	735	733	561	515	584	403	532	532	242	563	399	935	593	523	744	669	475	539	293	321	598	535	575	214	589	490	487	482	181	390	582	443	198	404	496	484	473	423	504	305	388	615	385	529	488	659
ENSMUSG00000015085	Entpd2	17	21	4	9	8	4	17	16	25	16	5	21	9	8	15	9	29	25	6	8	14	6	16	25	20	19	8	6	2	2	4	6	22	21	11	22	4	5	17	5	4	11	4	21	6	8	5	7
ENSMUSG00000015087	Rabl6	33	39	30	45	30	29	50	57	51	43	27	55	37	48	48	39	69	56	46	39	30	41	42	60	53	29	33	23	26	37	13	30	63	50	19	52	51	25	40	32	31	29	20	59	32	23	28	51
ENSMUSG00000015090	Ptgds	4	3	1	4	2	0	4	0	2	2	5	3	2	2	6	3	2	2	4	1	1	2	2	5	0	0	0	2	0	0	0	0	0	1	0	1	0	0	0	0	1	0	0	2	1	0	0	0
ENSMUSG00000015092	Edf1	182	233	283	262	210	201	308	296	310	264	145	440	199	349	287	211	363	306	263	226	152	176	277	350	295	167	281	216	178	227	119	227	376	275	146	319	249	218	252	223	229	212	207	319	236	179	229	286
ENSMUSG00000015093	Clic3	0	0	0	0	0	0	0	0	0	0	0	1	0	0	0	0	0	0	0	0	0	0	0	0	0	0	0	0	0	0	0	0	0	0	0	0	0	0	0	0	0	0	0	0	0	0	0	0
ENSMUSG00000015094	Npdc1	19	26	5	11	6	7	19	11	31	29	24	38	8	8	17	14	65	17	13	8	14	13	14	24	19	32	6	6	1	9	1	8	30	26	4	23	6	5	34	3	3	14	7	19	20	8	14	14
ENSMUSG00000015095	Fbxw5	38	36	49	50	39	33	37	73	41	34	18	50	23	38	33	33	58	43	21	32	20	21	28	56	42	15	34	18	16	21	15	13	38	42	17	50	43	28	46	24	19	23	23	44	27	11	37	29
ENSMUSG00000015112	Slc25a13	297	195	373	378	319	352	421	278	357	437	253	566	329	536	358	296	464	494	389	312	210	232	404	564	525	354	762	651	521	669	293	727	695	591	304	525	655	584	837	506	526	385	444	561	394	390	437	613
ENSMUSG00000015120	Ube2i	4	3	3	4	3	3	5	5	5	8	0	5	6	6	7	6	4	6	1	2	1	6	3	7	25	10	22	13	14	9	14	14	23	27	10	20	8	12	33	11	11	15	7	25	21	21	14	26
ENSMUSG00000015126	Tsr3	64	72	73	73	56	39	79	91	88	108	46	131	47	87	87	82	125	109	87	70	48	67	75	124	73	50	42	46	30	43	20	56	76	71	30	51	37	40	59	47	37	43	34	65	41	29	33	52
ENSMUSG00000015127	Unkl	4	1	0	1	0	2	3	1	0	3	0	1	1	3	3	3	3	3	2	2	0	2	2	4	1	1	3	1	2	5	2	1	1	6	2	6	3	1	4	3	1	5	2	4	1	0	0	1
ENSMUSG00000015133	Lrrk1	41	40	36	37	28	19	51	58	83	65	43	90	51	52	71	48	105	63	50	48	41	39	59	111	55	45	33	38	26	38	19	22	91	60	24	49	41	21	37	24	23	33	26	57	38	36	30	24
ENSMUSG00000015134	Aldh1a3	2	1	0	0	2	0	6	3	6	5	5	7	1	0	4	2	11	3	6	3	2	1	3	4	3	1	2	0	2	1	0	0	3	4	2	7	2	5	7	0	1	6	6	5	2	1	1	2
ENSMUSG00000015143	Actn1	396	383	262	312	189	170	436	331	489	360	162	513	297	243	418	293	569	392	260	302	213	256	430	616	396	184	152	132	126	166	85	139	494	246	168	309	172	105	247	141	96	225	148	381	233	134	160	231
ENSMUSG00000015149	Sirt2	86	79	68	69	57	61	119	79	109	118	68	133	75	135	98	80	183	142	93	101	61	72	92	123	88	52	74	66	55	61	23	57	105	88	40	80	68	58	105	63	53	63	47	114	61	41	54	73
ENSMUSG00000015165	Hnrnpl	217	210	176	212	168	122	267	168	265	247	149	350	155	275	272	172	426	227	181	237	113	115	244	308	457	229	228	189	169	196	89	137	493	314	163	329	169	160	292	188	161	209	198	334	299	174	187	299
ENSMUSG00000015176	Nolc1	53	59	65	75	60	37	96	72	84	69	32	93	60	96	75	60	141	79	69	68	40	53	70	75	80	40	38	32	30	38	13	34	87	60	30	66	51	28	45	27	30	50	29	47	52	39	46	78
ENSMUSG00000015189	Casd1	45	41	41	36	46	45	66	47	42	49	22	79	34	82	53	41	69	58	39	37	31	31	40	80	56	38	46	44	23	47	18	38	72	50	27	43	34	28	59	25	30	35	37	36	41	26	30	29
ENSMUSG00000015202	Cnksr3	13	14	9	15	8	8	12	6	18	11	4	15	11	10	17	5	16	15	10	11	12	16	11	24	26	14	18	10	11	9	9	8	14	22	8	21	11	12	18	13	6	12	11	11	11	14	12	24
ENSMUSG00000015214	Mtmr1	14	17	22	25	11	10	21	4	22	23	4	15	18	23	23	10	28	21	17	26	13	12	12	23	24	13	19	12	13	13	5	9	16	13	5	20	17	17	20	16	8	11	20	18	13	11	18	20
ENSMUSG00000015217	Hmgb3	10	13	11	13	1	9	9	4	11	16	8	8	12	7	17	8	20	7	4	11	6	6	3	10	11	4	8	4	2	2	0	2	14	5	0	7	5	3	7	3	1	7	1	8	7	3	4	8
ENSMUSG00000015222	Map2	19	19	10	8	7	6	12	10	19	14	6	14	4	7	5	5	36	13	5	7	4	4	5	7	12	11	4	2	0	1	2	8	17	12	3	16	9	5	12	2	3	8	5	9	6	2	2	7
ENSMUSG00000015224	Cyp2j9	9	6	12	16	10	10	12	5	7	11	4	10	8	7	9	9	26	10	8	13	7	10	8	23	11	5	4	9	7	5	1	4	13	4	3	2	2	5	9	4	2	1	2	9	3	7	6	8
ENSMUSG00000015243	Abca1	272	222	245	240	182	166	268	109	298	278	117	251	265	216	292	255	416	327	240	287	164	171	275	405	369	216	234	198	214	223	86	168	404	330	174	390	238	225	267	218	167	204	190	421	191	235	211	330
ENSMUSG00000015247	Nipsnap3b	241	218	351	349	213	204	339	205	362	332	167	408	233	391	336	259	491	356	335	272	146	185	347	429	344	152	192	161	152	171	88	127	323	189	87	208	158	163	209	120	113	130	145	247	161	139	129	205
ENSMUSG00000015289	Lage3	148	149	155	162	123	121	210	237	251	298	165	307	133	296	209	164	394	305	233	201	129	157	216	289	348	193	316	224	235	221	116	249	454	204	116	203	132	145	271	182	165	187	147	254	181	143	163	269
ENSMUSG00000015290	Ubl4a	51	41	50	47	32	26	50	89	56	65	22	80	45	52	54	56	82	73	44	39	20	35	53	60	52	19	27	22	27	25	13	25	66	42	20	50	32	33	31	25	24	31	23	37	21	32	28	28
ENSMUSG00000015291	Gdi1	44	33	33	35	17	18	32	14	34	35	25	29	31	37	41	42	47	58	28	47	18	24	40	63	20	21	24	17	21	22	11	18	38	24	14	20	20	20	16	18	11	10	11	31	27	26	19	21
ENSMUSG00000015305	Sash1	46	40	40	45	43	30	55	30	68	49	34	43	37	72	64	40	93	85	57	52	33	40	56	98	77	53	61	47	31	43	18	37	77	55	29	51	28	44	77	30	41	35	36	76	43	30	42	39
ENSMUSG00000015312	Gadd45b	7	8	8	10	3	3	15	6	7	8	6	15	6	5	9	4	16	14	15	9	7	10	17	42	25	4	8	15	4	9	3	14	15	18	10	24	10	9	11	12	8	10	6	15	13	14	13	19
ENSMUSG00000015314	Slamf6	2	3	0	2	0	1	7	9	3	7	2	10	1	1	0	2	7	1	5	3	3	2	5	11	2	4	1	0	0	3	0	3	3	3	1	9	1	0	2	1	1	0	2	4	2	3	1	2
ENSMUSG00000015316	Slamf1	0	0	0	0	0	0	0	0	0	0	0	0	0	0	0	2	0	1	0	0	1	1	0	0	0	0	0	0	0	0	0	1	0	0	0	0	0	0	0	0	1	1	0	0	1	0	0	1
ENSMUSG00000015335	Zdhhc12	57	40	39	33	35	33	53	26	40	45	28	40	23	43	40	32	62	60	51	51	21	26	47	68	28	20	18	23	13	20	9	23	41	26	5	29	15	14	24	25	12	14	15	31	27	11	23	18
ENSMUSG00000015337	Endog	40	54	70	78	42	65	102	78	63	74	46	94	44	111	66	63	98	79	73	53	32	41	41	75	59	31	70	49	51	49	24	53	53	54	21	46	71	63	69	54	58	34	43	61	45	51	40	62
ENSMUSG00000015340	Cybb	220	154	98	99	59	62	193	168	332	285	386	374	194	104	262	161	420	302	180	217	171	178	288	469	312	183	90	57	51	95	54	80	420	274	143	341	146	67	211	78	46	244	100	322	265	77	102	156
ENSMUSG00000015341	Golga7	5	4	5	3	1	4	2	1	3	3	3	1	6	2	2	2	3	1	1	3	1	1	4	6	7	1	3	3	1	2	2	4	7	1	2	8	3	2	3	2	1	4	4	5	6	2	5	8
ENSMUSG00000015342	Xk	7	6	10	13	6	9	7	10	9	14	5	16	8	18	5	9	16	14	13	8	8	13	13	17	11	13	19	11	11	14	4	12	20	16	6	10	16	6	9	16	10	10	16	14	13	11	9	14
ENSMUSG00000015354	Pcolce2	12	8	14	5	4	9	19	16	8	15	5	17	7	13	4	7	12	13	8	11	12	9	10	18	22	7	17	7	12	13	11	10	19	13	7	8	13	9	9	4	3	14	10	32	9	12	7	19
ENSMUSG00000015355	Cd48	10	7	3	5	3	5	6	3	13	3	4	7	7	2	10	1	11	10	6	10	2	5	12	12	8	0	2	3	4	4	1	0	9	16	3	8	3	2	9	2	2	5	6	16	9	8	1	4
ENSMUSG00000015357	Clpx	73	61	99	86	57	55	82	30	107	77	31	55	59	90	117	71	147	91	88	71	51	69	77	154	73	79	92	54	39	52	18	42	108	82	29	74	39	60	118	38	54	56	50	107	70	79	62	85
ENSMUSG00000015363	Trabd	170	189	230	168	149	206	302	191	223	235	106	313	129	251	258	182	311	251	223	198	148	148	156	357	310	158	248	229	191	261	127	253	390	267	171	272	290	219	355	220	138	208	232	233	218	187	172	278
ENSMUSG00000015377	Dennd6b	10	3	4	8	5	5	12	6	4	9	4	12	8	14	10	8	15	9	6	4	4	5	5	7	13	10	5	9	7	7	4	4	13	15	2	13	3	5	5	6	6	5	5	12	5	6	7	9
ENSMUSG00000015396	Cd83	26	19	18	14	13	7	26	24	38	18	15	47	38	29	45	19	35	42	33	24	15	25	46	44	27	17	5	7	5	14	6	4	49	29	8	30	9	15	14	5	5	23	12	30	10	12	13	25
ENSMUSG00000015401	Tmem27	1	2	1	0	0	0	1	0	2	0	0	0	0	1	0	1	0	0	0	1	0	0	0	0	0	1	2	0	0	0	0	0	1	0	0	0	0	0	0	0	0	0	1	0	0	1	0	0
ENSMUSG00000015405	Ace2	0	1	0	0	3	0	3	0	1	1	1	0	0	0	0	0	2	1	0	1	0	0	0	1	1	0	0	0	1	3	0	2	2	2	0	3	0	0	2	1	0	1	1	0	0	3	0	0
ENSMUSG00000015437	Gzmb	2	0	1	0	0	1	0	0	1	0	0	1	1	2	0	0	1	1	1	2	0	0	1	5	3	1	0	1	0	1	0	0	3	2	0	0	0	0	0	0	0	1	0	0	1	0	0	2
ENSMUSG00000015451	C4a	15	9	42	45	32	43	45	32	15	28	17	50	14	50	34	26	27	30	38	29	14	13	26	20	17	7	29	25	20	17	11	38	20	18	10	10	35	17	7	20	23	17	18	26	8	22	28	13
ENSMUSG00000015452	Ager	1	0	0	0	1	0	0	2	0	0	1	7	1	0	1	1	3	1	0	1	0	0	2	1	1	0	0	1	1	0	0	0	0	3	0	0	0	1	2	0	1	0	1	1	2	0	0	0
ENSMUSG00000015461	Atf6b	87	86	88	76	55	49	96	89	141	130	53	137	63	125	100	80	166	137	106	80	67	77	109	156	128	77	107	77	83	83	35	60	204	124	72	97	88	99	141	92	54	74	75	129	74	72	83	91
ENSMUSG00000015467	Egfl8	0	0	1	0	0	3	2	3	1	2	0	1	3	1	1	0	3	4	0	2	1	1	4	2	2	0	0	0	0	1	0	0	0	0	0	1	0	3	1	1	1	0	0	2	0	2	1	2
ENSMUSG00000015468	Notch4	16	9	6	12	5	10	12	11	11	13	7	16	11	15	7	6	22	10	8	9	7	4	11	12	2	2	11	2	1	6	1	3	11	1	9	13	6	8	3	2	1	4	4	3	9	1	3	4
ENSMUSG00000015474	Ppt2	47	53	49	42	32	35	70	63	61	59	31	86	46	74	59	53	123	101	54	53	39	36	77	99	114	53	74	54	46	42	43	72	109	78	29	89	51	42	81	44	37	58	44	109	46	41	57	59
ENSMUSG00000015476	Prrt1	2	3	1	0	0	1	0	3	1	2	0	4	0	2	1	1	2	3	1	2	3	0	2	4	2	5	1	1	1	2	2	1	4	8	0	1	0	0	4	1	0	3	0	4	1	0	0	0
ENSMUSG00000015478	Rnf5	50	41	45	48	22	31	17	8	28	44	18	16	38	30	49	36	32	53	57	54	21	26	27	67	34	19	36	24	29	33	8	23	50	37	13	17	18	9	32	16	15	17	21	25	16	15	24	32
ENSMUSG00000015484	Fam163a	0	0	0	0	0	0	0	0	0	0	0	0	0	0	1	0	1	0	0	0	0	0	1	0	1	0	0	0	0	0	0	0	1	1	0	0	0	0	0	0	0	0	0	0	0	0	0	0
ENSMUSG00000015488	Cacfd1	77	72	95	70	63	63	130	122	92	142	67	161	57	114	115	99	178	147	98	80	72	72	87	159	142	79	120	111	112	120	73	130	220	110	59	125	113	99	158	110	79	124	79	105	109	84	112	136
ENSMUSG00000015501	Hivep2	49	39	39	50	29	45	58	16	46	42	20	74	37	48	55	40	70	53	48	42	26	32	59	76	45	37	32	44	20	46	20	30	54	57	25	44	28	36	47	24	24	36	25	48	43	28	26	47
ENSMUSG00000015519	2310057J18Rik	0	0	0	0	0	0	1	0	0	0	0	0	0	0	0	0	0	0	0	0	0	0	0	0	0	0	0	0	0	0	0	0	5	0	0	0	0	0	0	0	0	0	0	0	0	10	0	0
ENSMUSG00000015522	Arnt	40	50	52	47	44	49	64	28	67	61	27	64	44	60	62	39	75	61	45	65	36	47	63	82	122	64	79	68	69	75	24	73	154	105	49	110	81	67	107	61	60	50	45	101	83	53	55	82
ENSMUSG00000015533	Itga2	0	0	0	0	0	0	0	0	1	1	0	1	0	0	1	0	0	0	0	1	1	0	1	0	1	4	0	0	0	0	0	0	1	1	0	0	0	0	0	0	0	0	0	2	1	0	0	0
ENSMUSG00000015536	Mocs2	413	485	584	682	426	424	567	217	518	402	239	486	319	650	533	429	630	519	418	541	245	334	528	515	237	131	182	152	169	177	67	170	330	185	83	168	154	183	220	131	162	147	170	230	208	219	181	253
ENSMUSG00000015542	Nat9	21	13	20	20	42	15	38	41	23	46	35	56	24	39	32	36	47	39	38	34	29	24	42	45	45	33	43	45	34	42	24	45	64	49	34	50	55	43	52	34	49	36	31	36	35	35	46	62
ENSMUSG00000015568	Lpl	1047	983	348	319	272	161	997	756	2014	1155	666	1789	1069	245	1148	783	2286	1265	641	896	976	943	1331	1936	1141	939	198	242	189	273	116	119	1507	796	410	989	214	144	687	138	46	630	195	1171	835	273	330	340
ENSMUSG00000015575	Atp6v0e	161	173	159	181	110	101	254	203	271	217	86	282	139	134	245	174	367	217	155	140	130	142	198	262	206	111	86	79	84	85	41	70	228	169	69	199	92	89	172	87	59	141	96	202	115	89	105	169
ENSMUSG00000015597	Zfp318	43	22	42	40	36	13	35	27	32	35	31	49	29	56	30	29	58	47	41	33	22	20	27	33	36	37	33	29	25	32	15	31	60	41	21	53	36	23	51	35	36	33	35	39	29	25	23	30
ENSMUSG00000015599	Ttbk1	2	0	0	1	0	1	0	0	0	0	0	0	0	0	0	0	0	0	2	0	0	0	0	0	0	0	0	0	1	0	0	0	0	0	0	0	0	0	0	0	0	0	0	2	0	0	0	1
ENSMUSG00000015605	Srf	88	139	94	119	65	47	132	138	113	100	68	132	83	104	130	90	180	112	76	77	61	71	114	135	90	39	33	16	24	33	18	20	112	55	32	63	31	26	57	30	22	57	35	57	60	24	35	48
ENSMUSG00000015619	Gata3	1	1	0	2	1	1	0	1	1	1	4	1	2	4	1	1	2	5	0	0	1	2	1	1	2	2	0	0	0	1	1	0	4	4	2	1	1	1	2	0	1	1	1	1	1	1	0	1
ENSMUSG00000015627	Gata5	0	0	0	0	0	1	0	0	0	0	0	0	0	0	0	0	0	2	0	1	0	0	0	0	0	1	1	0	0	1	0	0	0	0	0	0	0	0	0	0	0	0	0	0	0	0	0	0
ENSMUSG00000015647	Lama5	7	20	2	7	3	2	1	4	13	6	6	12	6	2	8	4	12	6	2	2	6	7	11	11	8	9	7	2	4	4	1	1	20	14	2	11	4	4	2	2	2	3	3	5	10	4	4	1
ENSMUSG00000015652	Steap1	2	0	4	0	6	1	5	4	9	2	2	8	2	0	5	2	10	2	2	3	2	4	6	7	3	3	1	3	0	0	2	0	3	2	2	1	0	2	0	2	0	3	0	2	0	0	0	0
ENSMUSG00000015653	Steap2	16	11	7	8	2	11	11	9	19	17	15	12	11	7	17	14	24	13	13	10	4	12	17	26	10	12	3	7	5	5	4	11	22	14	8	21	9	3	19	5	3	10	11	31	7	3	8	8
ENSMUSG00000015656	Hspa8	259	260	276	186	198	242	343	363	310	257	203	500	190	364	241	254	556	450	300	222	182	205	299	567	250	149	195	139	98	203	81	144	371	200	118	220	121	108	150	171	124	148	141	193	167	108	133	147
ENSMUSG00000015659	Serac1	0	4	0	0	1	0	1	2	2	4	0	1	0	1	0	0	4	0	2	0	0	0	1	0	3	0	0	0	0	2	2	0	1	3	0	2	3	1	1	0	0	1	1	1	0	1	1	1
ENSMUSG00000015665	Awat1	0	0	0	0	0	0	0	0	0	0	0	0	0	0	0	0	0	0	0	0	0	0	0	1	0	0	0	0	0	0	0	0	0	0	0	0	0	0	0	0	0	0	0	0	0	0	0	0
ENSMUSG00000015668	Pdzd11	14	20	27	19	16	19	24	16	20	20	13	27	15	23	25	19	35	17	23	19	8	16	15	25	13	11	9	8	14	6	1	8	18	14	7	13	5	9	13	3	9	21	8	14	9	12	13	9
ENSMUSG00000015671	Psma2	429	482	520	663	413	389	576	516	655	553	268	703	374	752	580	428	966	685	520	482	290	329	594	792	538	295	421	349	335	360	129	249	612	398	169	354	276	258	393	238	239	240	239	436	298	267	256	372
ENSMUSG00000015672	Mrpl32	39	29	40	31	24	25	44	9	40	21	13	36	24	22	33	28	47	37	27	34	12	25	30	52	35	20	25	21	10	23	15	21	44	22	11	29	23	24	30	16	14	23	18	33	22	9	15	22
ENSMUSG00000015697	Setdb1	13	21	19	8	6	8	6	5	17	26	13	11	18	12	14	10	22	23	9	16	12	13	10	9	16	14	13	17	13	12	10	8	24	21	10	10	12	12	26	8	15	9	15	30	12	10	9	10
ENSMUSG00000015702	Anxa9	2	5	2	0	1	1	4	2	8	3	7	8	3	1	4	2	6	6	2	3	3	5	5	9	1	1	1	0	0	1	0	1	6	7	2	5	2	0	3	0	1	2	1	1	0	2	2	1
ENSMUSG00000015709	Arnt2	0	15	1	0	0	0	1	2	0	2	1	7	1	0	0	1	0	1	1	1	0	0	1	5	1	1	0	0	0	0	1	0	1	3	0	0	0	0	0	0	0	0	1	1	0	0	0	0
ENSMUSG00000015711	Prune	303	407	287	269	141	149	382	504	402	283	138	404	220	211	356	254	506	347	274	237	203	217	325	459	254	151	83	54	84	81	27	30	271	154	74	170	67	67	109	71	43	112	79	157	156	76	111	131
ENSMUSG00000015714	Cers2	740	810	995	964	723	758	1050	619	975	1016	547	1194	667	1097	1071	881	1655	1383	963	935	524	716	1010	1472	1376	782	1263	1006	932	1034	426	914	1700	1016	553	941	811	907	1057	840	688	739	732	1082	768	716	764	1054
ENSMUSG00000015721	Nlrp5	0	0	0	0	0	0	0	0	0	0	0	0	0	0	0	0	0	0	1	0	0	0	0	0	0	0	0	0	0	0	0	0	0	0	0	0	0	0	0	0	0	0	0	0	0	0	0	0
ENSMUSG00000015733	Capza2	154	182	150	153	96	109	153	74	195	152	63	174	113	140	171	105	329	194	134	158	106	104	157	242	219	93	127	86	86	78	46	79	208	162	92	172	105	68	134	86	61	129	99	207	152	85	104	139
ENSMUSG00000015745	Plekho1	99	74	66	59	35	49	120	90	122	136	61	187	79	71	114	68	149	99	70	73	79	93	122	187	132	63	47	30	43	48	30	45	159	105	67	144	47	32	74	39	32	110	49	131	84	43	61	68
ENSMUSG00000015747	Vps45	12	15	13	22	12	9	18	28	19	14	6	25	12	10	18	10	26	20	14	9	11	15	15	30	14	12	11	11	6	3	10	6	27	15	7	18	9	8	14	3	6	10	7	17	6	13	12	13
ENSMUSG00000015748	Prpf3	3	13	14	13	9	5	13	8	8	16	8	10	6	2	4	6	15	8	12	9	8	8	13	13	12	9	10	5	3	6	7	4	18	9	10	20	4	5	8	5	6	4	8	17	11	4	9	10
ENSMUSG00000015749	Anp32e	126	148	171	145	125	94	150	119	178	166	67	181	102	179	188	118	237	171	123	140	73	102	169	202	153	107	143	112	92	119	44	99	259	139	69	133	84	107	120	99	85	84	97	153	122	97	110	151
ENSMUSG00000015750	Aph1a	11	12	12	14	16	7	14	17	20	21	13	19	6	19	11	12	15	9	8	9	10	11	20	19	28	14	32	23	12	28	13	36	33	36	16	20	24	24	34	26	23	24	18	25	26	26	21	25
ENSMUSG00000015755	Tab2	132	111	113	111	83	81	137	57	142	144	79	138	92	112	160	116	201	132	125	114	73	94	110	203	156	136	148	119	99	138	63	109	230	149	70	130	106	97	199	71	71	104	87	192	128	88	80	137
ENSMUSG00000015757	Ppil4	70	50	50	50	46	38	71	33	65	73	52	91	58	72	57	44	92	96	61	63	35	46	66	84	35	26	40	35	22	35	22	33	65	54	26	37	46	29	52	29	26	31	29	49	37	27	33	41
ENSMUSG00000015759	Cnih1	118	101	126	130	88	99	110	119	126	121	58	140	84	161	160	98	198	167	151	126	66	81	116	182	85	55	56	56	53	69	30	47	108	76	28	77	57	64	75	48	29	57	51	77	64	54	50	74
ENSMUSG00000015766	Eps8	5	5	3	5	5	4	6	5	10	4	3	7	2	4	3	2	12	2	1	7	2	5	5	13	4	4	6	2	6	1	1	2	10	10	5	9	6	5	6	3	1	6	9	9	7	2	5	8
ENSMUSG00000015776	Med22	23	16	12	13	15	9	19	21	25	27	9	22	24	20	23	30	32	18	18	34	17	13	26	22	41	23	27	15	16	23	15	21	61	33	15	30	22	22	27	19	14	28	19	37	22	15	18	48
ENSMUSG00000015790	Surf1	38	64	60	91	48	43	64	70	48	39	16	53	35	60	47	36	64	62	37	40	21	36	57	82	30	16	27	20	18	18	9	20	34	35	12	30	30	20	21	15	22	18	22	21	18	12	19	25
ENSMUSG00000015804	Med28	87	94	68	81	59	48	118	50	88	111	49	109	52	85	93	66	146	93	84	67	62	52	98	132	134	101	99	73	85	80	52	93	167	116	49	89	93	96	122	75	50	77	56	124	82	72	67	113
ENSMUSG00000015806	Qdpr	851	1069	1607	1631	1142	1080	1482	1335	1157	1093	591	1277	823	1847	1181	856	1618	1688	1183	1041	619	735	1235	1128	960	622	1053	732	776	1012	350	717	1258	750	414	666	984	796	976	664	830	552	735	936	692	705	839	836
ENSMUSG00000015812	Gnrh1	0	3	0	0	1	0	1	0	0	0	2	2	1	1	1	2	1	3	0	0	0	1	1	2	0	0	0	0	0	0	0	0	0	1	1	2	0	0	0	0	0	1	0	0	0	1	0	1
ENSMUSG00000015829	Tnr	0	0	1	0	0	0	0	0	0	0	0	1	0	0	0	0	0	0	1	0	0	0	0	0	0	0	0	0	0	0	0	0	0	0	0	0	0	0	0	0	0	0	0	0	0	0	0	0
ENSMUSG00000015837	Sqstm1	425	389	339	298	221	167	722	651	641	583	250	640	276	335	578	486	1062	650	412	400	363	406	487	788	1006	708	435	285	305	384	253	329	1252	696	392	834	394	370	879	326	230	714	381	824	686	268	403	601
ENSMUSG00000015839	Nfe2l2	105	106	117	133	85	60	144	108	143	150	59	138	94	104	159	117	225	197	134	98	92	94	172	223	238	165	122	91	111	124	67	87	216	144	74	140	106	92	108	71	85	128	96	205	141	72	127	154
ENSMUSG00000015843	Rxrg	12	10	19	30	18	12	23	22	23	27	13	25	17	28	23	13	44	14	15	17	14	16	26	34	29	7	18	8	8	12	3	8	15	15	6	12	14	12	10	6	8	10	12	16	19	9	20	10
ENSMUSG00000015846	Rxra	578	605	824	762	711	647	898	869	779	893	453	1096	546	1396	799	692	1145	998	780	718	387	552	858	1035	564	345	618	518	409	510	204	482	798	506	213	391	403	396	506	417	465	315	332	455	464	441	405	537
ENSMUSG00000015850	Adamtsl4	4	6	4	2	4	3	6	4	11	2	2	6	5	2	9	5	10	10	6	2	0	6	8	9	1	0	2	0	2	1	1	3	5	6	0	5	3	5	1	2	2	5	2	5	6	2	3	3
ENSMUSG00000015852	Fcrls	0	1	0	0	0	0	0	0	0	1	2	0	1	0	0	1	2	0	0	0	1	1	2	0	1	2	0	0	0	0	0	0	0	1	0	2	1	0	1	0	0	0	0	0	1	0	0	0
ENSMUSG00000015854	Cd5l	2929	1433	2298	1622	1101	1009	3361	5750	3750	3316	625	4610	2405	1395	4188	2666	4403	4186	2314	2757	2310	2052	3838	4523	4618	1513	1319	639	1145	1304	771	912	4343	2218	1591	3638	1595	970	1537	917	449	3257	1414	5061	3468	1195	1840	2535
ENSMUSG00000015869	Prpsap1	89	76	103	121	85	73	142	140	112	122	65	129	66	134	100	97	175	140	96	105	55	62	96	117	95	54	95	58	74	79	32	54	110	82	35	90	113	69	106	57	62	68	54	86	77	62	89	108
ENSMUSG00000015879	Fam184b	0	0	0	0	0	0	0	0	0	0	1	0	1	0	3	0	1	0	0	0	0	0	2	0	0	1	0	0	3	0	0	0	1	0	0	0	0	1	2	0	0	1	1	1	0	0	0	3
ENSMUSG00000015880	Ncapg	0	2	0	2	0	1	3	1	1	0	1	5	1	1	7	0	4	2	2	1	2	0	1	2	1	3	0	0	0	0	1	1	3	0	4	2	2	0	1	0	1	2	0	3	3	0	0	3
ENSMUSG00000015882	Lcorl	60	50	50	64	25	37	63	39	65	61	37	80	38	44	68	34	78	67	60	53	31	41	69	89	70	43	59	45	21	41	23	36	89	49	18	53	44	32	53	34	36	37	35	72	48	36	35	35
ENSMUSG00000015889	Lta4h	75	65	93	103	49	69	102	32	106	94	42	76	80	95	116	72	154	119	91	80	54	59	111	118	91	53	50	38	51	58	21	25	137	98	28	64	42	51	62	39	35	48	47	72	53	41	49	67
ENSMUSG00000015890	Amdhd1	158	271	218	250	182	152	262	104	172	207	110	195	153	314	178	128	287	222	170	149	95	124	222	228	182	149	188	132	131	180	66	101	228	198	78	120	107	166	213	140	144	98	100	191	113	149	146	161
ENSMUSG00000015932	Dstn	54	39	34	43	25	28	35	44	44	51	26	52	25	32	62	40	62	39	41	34	28	32	45	43	147	81	120	80	90	75	79	137	179	148	108	211	143	98	165	90	95	155	112	187	97	137	108	162
ENSMUSG00000015937	H2afy	86	94	91	105	72	50	140	73	109	101	39	121	81	118	121	77	183	136	101	87	67	63	98	131	115	58	102	80	92	88	44	86	173	137	52	119	84	81	128	63	69	73	77	142	89	92	72	109
ENSMUSG00000015942	Gtf2ird2	4	5	5	0	5	6	10	7	9	5	1	5	7	3	3	3	11	8	6	3	4	2	4	3	11	3	11	8	1	16	2	8	15	10	5	11	16	8	18	9	9	8	9	13	3	11	7	11
ENSMUSG00000015943	Bola1	53	32	56	56	38	48	68	48	57	56	37	86	32	62	69	49	85	77	44	57	36	46	66	85	76	52	57	43	37	62	28	36	89	76	41	65	51	42	84	44	45	40	47	75	40	36	47	98
ENSMUSG00000015944	Gatsl2	16	8	11	11	5	4	8	11	15	16	4	9	11	6	18	7	24	14	17	6	7	5	19	21	5	9	7	4	6	8	2	0	17	12	9	7	3	6	12	3	3	15	5	10	12	13	9	10
ENSMUSG00000015947	Fcgr1	21	23	6	12	4	4	13	23	21	20	12	23	25	10	24	23	33	25	9	13	19	22	29	36	19	6	3	4	5	3	1	10	18	14	7	20	6	2	9	6	5	12	7	33	18	4	5	5
ENSMUSG00000015950	Ncf1	24	19	18	19	6	5	21	26	30	27	18	49	23	19	24	19	20	24	17	14	14	12	24	33	27	5	14	5	12	12	8	5	37	20	10	23	10	12	15	9	7	20	12	25	28	10	9	15
ENSMUSG00000015957	Wnt11	2	0	0	1	0	0	0	0	0	0	0	0	0	0	0	0	0	0	0	0	0	0	0	0	0	0	0	0	0	0	0	2	1	0	0	2	1	1	0	0	1	1	0	1	1	0	2	0
ENSMUSG00000015961	Adss	122	104	88	95	67	72	105	65	150	137	62	90	78	109	129	109	230	153	97	133	50	95	128	149	158	87	90	65	83	76	45	64	172	115	51	102	71	70	96	58	60	71	76	117	112	58	76	104
ENSMUSG00000015962	1700016C15Rik	0	0	1	1	1	0	4	0	1	1	4	0	0	0	2	1	3	0	0	1	0	0	1	1	1	1	0	0	0	0	0	0	0	0	0	1	0	0	1	0	0	2	0	1	1	0	0	1
ENSMUSG00000015966	Il17rb	19	19	20	15	13	7	30	22	23	22	28	36	17	17	23	13	45	27	18	12	24	14	26	34	30	27	8	21	10	15	13	19	36	21	8	33	19	12	25	8	7	18	7	25	16	9	10	17
ENSMUSG00000015968	Cacna1d	0	3	0	2	0	2	4	0	5	1	2	5	0	4	0	0	5	2	3	0	2	1	1	3	4	0	6	6	4	3	2	3	5	4	2	5	1	3	1	1	4	1	2	2	2	2	3	1
ENSMUSG00000015970	Chdh	174	159	142	180	84	97	148	87	159	144	85	203	154	201	193	141	246	217	146	163	112	119	161	279	175	108	131	138	118	142	53	97	215	161	92	147	128	145	169	79	87	128	99	176	115	97	109	152
ENSMUSG00000015971	Actr8	52	63	70	62	39	51	72	64	74	55	25	82	49	66	64	55	99	67	53	63	37	42	70	79	42	33	50	23	40	50	19	22	50	47	21	47	27	31	29	29	26	31	23	50	27	23	37	43
ENSMUSG00000015980	Lrrc27	2	0	1	0	0	0	2	1	8	2	0	5	2	3	5	0	5	2	1	1	0	0	2	6	4	6	2	0	2	2	1	0	4	7	4	1	0	0	3	1	0	4	1	3	3	1	3	7
ENSMUSG00000015981	Stk32c	0	3	1	1	3	0	1	5	5	2	1	2	0	1	0	1	4	2	0	1	2	1	1	5	2	3	1	2	1	3	0	1	8	2	4	3	1	0	3	2	2	4	3	2	4	2	3	3
ENSMUSG00000015994	Fnta	190	237	210	236	168	148	233	207	243	176	112	218	131	210	190	171	303	216	164	191	90	110	195	233	114	66	78	62	39	55	17	46	139	116	34	98	58	56	91	74	49	52	66	77	85	55	74	91
ENSMUSG00000016018	Skiv2l2	41	35	54	50	37	39	41	39	46	41	18	40	14	33	42	21	73	42	29	32	20	26	37	69	54	31	49	29	30	31	25	43	69	49	28	59	59	28	48	31	48	50	44	62	47	36	35	51
ENSMUSG00000016024	Lbp	275	210	217	150	136	136	226	319	319	349	187	391	141	386	277	269	376	343	397	242	198	202	385	529	343	126	160	118	126	164	100	193	389	337	110	335	133	137	250	179	146	165	133	323	175	130	157	262
ENSMUSG00000016028	Celsr1	4	2	6	3	5	8	4	5	5	4	15	6	2	4	3	6	8	3	12	3	8	2	15	9	8	4	2	3	2	3	2	2	6	12	6	4	1	5	5	6	5	3	0	6	4	2	5	8
ENSMUSG00000016087	Fli1	10	7	8	7	5	5	13	8	19	12	7	26	7	9	19	8	30	25	11	10	15	11	18	21	31	10	11	10	11	14	11	12	31	26	19	27	15	12	8	9	8	23	8	26	7	7	14	16
ENSMUSG00000016128	Stard13	21	17	30	24	25	26	14	13	31	35	13	25	12	26	33	21	43	28	22	19	16	18	22	52	36	30	41	21	31	45	13	25	46	34	20	36	26	21	51	23	25	23	13	39	25	36	27	40
ENSMUSG00000016150	Tenm1	0	1	0	0	0	0	0	0	0	0	0	1	0	0	0	0	2	0	0	0	0	0	0	0	0	2	0	0	0	0	0	0	0	1	0	0	0	0	0	0	0	0	0	0	0	0	0	0
ENSMUSG00000016179	Camk1g	0	0	0	0	0	0	0	0	0	0	0	0	0	0	0	0	1	0	1	0	0	0	0	0	0	0	0	0	0	0	0	0	0	0	0	1	0	0	0	0	0	1	0	0	0	0	0	0
ENSMUSG00000016181	Diexf	20	19	14	20	10	12	43	21	19	19	9	20	21	26	18	22	39	29	29	17	11	17	13	24	18	17	23	18	15	10	6	8	28	28	18	21	20	12	15	10	16	10	12	21	14	16	16	22
ENSMUSG00000016194	Hsd11b1	293	344	617	853	515	663	358	354	436	450	260	552	347	1036	404	465	565	637	478	472	228	238	500	627	273	105	292	306	221	248	112	216	300	191	88	208	192	220	170	270	307	114	139	254	189	228	215	291
ENSMUSG00000016200	Syt14	0	0	0	0	0	0	1	0	0	1	1	0	1	0	1	0	2	0	0	0	0	0	0	0	0	0	1	0	0	0	0	0	1	1	0	0	0	0	2	0	0	0	2	2	0	0	0	0
ENSMUSG00000016206	H2-M3	39	27	13	19	14	9	25	3	35	23	17	20	20	11	21	15	31	28	23	24	14	24	37	54	16	7	3	6	5	7	1	3	18	16	11	13	7	1	15	6	2	4	8	25	15	3	6	13
ENSMUSG00000016239	Lonrf3	1	2	2	2	2	5	7	2	4	3	1	4	4	2	6	4	3	2	3	3	0	2	2	11	1	2	0	1	1	1	3	1	5	3	4	3	1	0	1	2	1	3	1	2	3	1	2	6
ENSMUSG00000016252	Atp5e	263	287	356	352	280	224	383	372	319	317	158	397	211	403	321	268	500	383	336	299	141	198	316	413	467	293	429	322	362	391	158	296	531	376	188	364	355	364	424	291	317	282	308	468	357	332	326	440
ENSMUSG00000016253	Nelfcd	243	188	276	194	167	200	180	229	160	236	152	331	138	237	271	173	249	269	221	236	162	172	265	380	106	88	152	123	115	122	77	138	211	98	59	102	145	111	148	104	109	94	100	114	118	76	87	125
ENSMUSG00000016256	Ctsz	332	262	261	295	189	174	416	301	395	379	184	519	288	299	382	270	500	310	268	343	196	225	445	513	314	194	173	152	166	131	98	172	353	281	151	369	235	188	320	166	117	234	140	396	268	160	185	247
ENSMUSG00000016257	Slmo2	69	61	83	79	59	43	98	52	80	77	36	86	60	78	98	53	112	93	77	74	39	57	82	129	67	47	44	35	35	50	26	52	85	64	38	76	74	59	68	41	31	64	41	59	50	47	55	54
ENSMUSG00000016262	Sertad4	3	5	3	1	3	1	6	0	4	4	2	2	1	3	3	2	4	3	1	1	3	2	0	7	2	3	1	2	0	0	0	1	4	2	1	2	0	2	3	3	3	1	1	0	3	0	3	4
ENSMUSG00000016283	H2-M2	24	17	3	6	4	1	9	6	31	29	25	30	25	4	9	10	42	15	6	12	24	22	44	79	19	16	0	3	1	1	1	2	22	17	13	8	3	1	4	4	0	4	1	10	11	1	2	6
ENSMUSG00000016308	Ube2a	78	56	97	72	73	62	105	73	90	100	52	127	68	119	103	69	139	134	77	65	47	61	89	143	72	52	56	45	38	51	22	40	104	56	42	56	41	40	34	42	41	37	54	74	54	57	50	53
ENSMUSG00000016319	Slc25a5	386	347	364	418	199	266	183	115	301	215	87	110	252	196	402	227	281	273	259	332	132	163	233	388	169	84	78	66	83	104	41	56	194	133	50	93	94	108	125	70	76	83	134	176	96	160	108	168
ENSMUSG00000016327	Atp1b4	0	0	0	0	0	0	0	0	0	0	0	0	0	0	0	0	0	0	0	0	0	0	0	0	0	0	0	0	0	0	1	0	0	0	0	0	0	0	0	0	0	0	0	0	0	0	0	0
ENSMUSG00000016344	Ppdpf	8	19	22	14	9	12	16	3	10	9	6	13	7	16	21	7	14	17	11	11	9	4	19	14	0	2	4	5	2	4	2	1	3	2	1	2	3	3	7	2	0	0	1	6	1	7	6	8
ENSMUSG00000016346	Kcnq2	0	0	0	0	0	0	1	0	0	0	0	1	0	0	0	0	0	0	0	0	0	0	0	1	0	0	0	0	0	0	0	0	0	0	0	0	0	0	0	0	0	0	0	0	0	0	0	0
ENSMUSG00000016349	Eef1a2	0	7	0	0	0	0	0	0	0	2	0	0	0	0	1	0	0	0	4	0	0	0	0	0	0	9	3	0	2	1	0	0	2	1	1	0	0	0	0	0	0	0	0	0	0	2	3	0
ENSMUSG00000016356	Col20a1	0	0	0	0	0	0	0	0	0	0	0	0	0	1	0	0	0	0	1	0	1	0	0	1	0	0	2	0	0	1	0	0	0	1	0	1	0	2	1	1	1	0	0	1	1	0	0	1
ENSMUSG00000016382	Pls3	174	187	292	306	216	210	221	237	237	228	128	277	153	323	225	168	285	271	228	232	133	144	240	287	167	101	139	118	117	139	48	96	188	104	51	113	92	105	83	101	105	79	95	147	123	109	123	144
ENSMUSG00000016386	Mpped2	2	1	3	2	0	1	0	1	0	1	1	3	3	0	1	2	8	5	2	1	3	0	1	3	4	1	4	1	1	0	2	2	2	5	2	4	7	2	1	0	4	2	2	6	2	1	3	4
ENSMUSG00000016409	Nkap	23	26	26	43	23	11	25	11	28	34	18	40	28	35	42	30	56	38	33	29	18	26	32	54	24	16	9	14	13	12	10	12	30	18	14	15	13	12	18	7	9	10	10	11	16	17	15	10
ENSMUSG00000016427	Ndufa1	770	930	899	1008	610	726	745	175	781	635	279	448	599	739	922	704	945	834	695	821	332	472	761	678	606	327	407	341	371	400	120	233	703	580	207	421	391	381	594	343	320	287	404	640	515	524	465	716
ENSMUSG00000016458	Wt1	21	31	5	10	9	5	8	3	18	34	5	30	15	4	14	5	17	11	11	13	11	16	13	24	7	14	3	6	3	2	0	1	17	6	1	20	2	1	1	2	0	7	5	16	10	5	5	5
ENSMUSG00000016477	E2f3	30	19	15	18	9	6	16	23	18	15	12	18	8	7	23	25	33	25	24	16	9	9	23	27	18	17	22	17	9	14	5	9	28	24	10	24	14	14	14	4	6	13	11	19	11	10	13	16
ENSMUSG00000016481	Cr1l	73	63	78	71	39	46	58	52	83	57	44	97	57	83	94	67	120	98	64	83	43	45	74	111	66	25	41	26	26	37	18	32	77	66	26	56	44	36	52	40	24	36	33	71	42	31	30	47
ENSMUSG00000016487	Ppfibp1	38	53	29	43	23	26	40	18	55	58	31	48	35	32	57	33	88	52	37	27	31	28	52	84	89	52	42	21	31	38	18	21	103	62	33	69	19	31	78	23	14	47	25	81	60	27	33	48
ENSMUSG00000016493	Cd46	4	1	1	2	1	0	2	1	3	1	4	2	0	0	6	4	2	4	2	0	1	0	2	2	2	2	1	1	2	1	0	3	4	4	2	2	2	0	2	2	0	1	0	7	1	1	2	0
ENSMUSG00000016494	Cd34	42	42	11	10	5	8	33	14	65	38	34	63	21	13	25	13	66	17	22	15	25	21	22	51	21	38	8	7	7	8	3	9	39	29	9	23	6	1	18	4	3	14	3	25	17	4	8	7
ENSMUSG00000016495	Plgrkt	38	28	23	27	14	16	23	21	46	34	22	36	27	19	33	23	65	53	27	27	19	27	37	57	43	11	15	15	19	22	8	9	41	31	26	37	22	12	26	18	6	18	20	49	28	16	13	28
ENSMUSG00000016496	Cd274	4	5	4	3	2	1	5	4	3	7	4	4	3	3	12	4	14	7	5	3	4	2	11	11	28	7	7	5	4	11	3	6	23	17	6	15	2	5	7	7	6	7	4	32	6	1	4	10
ENSMUSG00000016498	Pdcd1lg2	0	0	0	1	0	0	1	1	0	0	0	0	0	0	1	0	0	0	0	0	0	0	1	1	0	0	0	0	0	0	0	0	0	0	0	0	0	0	0	1	0	1	0	1	0	0	0	0
ENSMUSG00000016503	Gtf3a	7	10	11	9	1	3	7	7	10	12	5	9	13	9	13	7	13	17	5	9	6	6	9	13	20	12	13	16	5	12	6	15	25	15	10	16	9	16	20	9	10	13	7	16	12	12	13	15
ENSMUSG00000016510	Mtif3	30	27	34	46	25	12	40	40	28	30	20	46	23	41	36	30	56	54	41	41	18	17	45	41	46	20	29	29	22	31	13	27	29	44	14	30	28	28	38	34	25	31	43	33	33	25	32	38
ENSMUSG00000016520	Lnx2	83	89	94	111	68	55	118	128	117	80	75	144	70	92	110	78	193	137	100	104	48	69	100	146	96	59	66	43	36	46	32	45	131	77	35	72	59	52	52	43	32	42	48	86	50	32	53	59
ENSMUSG00000016524	Il19	0	0	0	0	0	0	0	0	0	0	0	0	0	0	0	0	0	1	0	0	0	0	0	0	0	0	0	0	0	0	0	0	0	0	0	0	0	0	0	0	0	0	0	0	0	0	0	0
ENSMUSG00000016526	Dyrk3	5	4	5	0	4	1	6	1	10	2	3	6	4	3	8	7	10	2	4	4	1	5	4	12	14	9	1	0	3	5	3	2	6	6	4	9	4	3	6	2	0	2	3	14	10	1	1	5
ENSMUSG00000016528	Mapkapk2	152	125	211	163	136	94	241	211	208	228	112	293	137	179	215	162	312	289	224	157	149	144	240	334	312	190	257	167	169	187	85	190	383	281	151	274	156	178	272	155	128	216	181	354	220	148	204	271
ENSMUSG00000016529	Il10	1	2	0	0	0	0	1	0	1	1	0	1	0	0	2	2	1	0	1	1	1	4	3	4	4	1	3	2	0	0	1	2	1	2	0	0	0	0	1	0	4	0	1	2	2	1	1	1
ENSMUSG00000016534	Lamp2	1049	1091	1301	1459	936	947	1338	770	1475	1372	706	1420	895	1522	1359	947	1935	1502	1201	1160	705	796	1296	1799	1760	839	1302	1025	1165	1119	491	880	1861	1586	611	1219	902	1064	1455	906	838	842	930	1464	1002	970	907	1261
ENSMUSG00000016541	Atxn10	142	175	167	164	115	90	192	227	174	173	110	266	115	153	173	132	260	211	155	146	93	125	181	216	218	110	123	78	100	90	47	88	199	153	88	172	125	106	132	95	81	137	102	182	119	108	120	146
ENSMUSG00000016552	Foxred2	6	6	4	2	5	1	5	3	2	2	1	2	1	4	0	1	3	4	0	1	0	2	2	7	1	2	1	1	0	2	0	0	8	2	2	5	0	3	3	1	0	2	1	2	0	1	2	2
ENSMUSG00000016554	Eif3d	138	128	150	131	140	89	217	223	187	131	89	201	99	139	175	106	226	155	130	111	70	94	143	216	138	86	78	58	52	88	37	83	181	133	79	154	89	89	145	85	72	118	83	150	115	76	84	139
ENSMUSG00000016559	H3f3b	1159	1203	785	1147	606	749	976	521	1119	729	368	855	820	688	1200	807	1233	1214	1030	879	622	947	1196	2026	1084	580	624	534	605	620	349	503	883	756	353	797	463	523	590	415	356	503	534	840	764	616	680	876
ENSMUSG00000016619	Nup50	77	74	78	101	45	61	89	63	72	93	48	128	54	107	103	80	132	109	79	75	41	52	76	103	82	54	77	60	64	52	20	61	109	92	49	72	52	53	69	63	48	53	63	76	70	57	51	113
ENSMUSG00000016624	Phf21b	3	5	1	4	7	0	5	5	7	4	4	8	2	5	6	5	7	7	6	6	3	0	3	2	2	3	2	1	0	3	2	2	3	3	3	5	4	1	5	1	2	3	2	5	3	0	2	3
ENSMUSG00000016637	Ift27	12	22	8	12	13	14	13	19	18	11	9	25	8	20	10	9	23	12	12	16	7	12	11	27	13	1	8	12	1	9	3	8	21	19	10	13	8	7	18	11	6	6	7	12	14	7	10	16
ENSMUSG00000016664	Pacsin2	35	29	26	40	14	10	23	21	26	26	13	34	20	42	40	16	44	39	25	19	13	32	32	44	37	15	14	19	21	18	8	13	28	20	13	28	16	16	14	16	6	14	6	36	24	14	13	34
ENSMUSG00000016756	Cmah	45	17	47	44	27	39	19	25	32	47	19	28	24	47	48	30	40	47	46	57	16	15	31	49	59	33	74	62	48	89	25	71	73	45	26	47	63	55	71	57	48	40	62	61	29	50	54	66
ENSMUSG00000016757	Ttll12	20	24	13	25	15	9	33	24	31	28	17	31	14	27	29	12	38	32	14	29	15	19	20	31	47	26	31	17	21	25	11	19	44	35	19	39	16	32	27	18	15	28	30	51	40	29	42	47
ENSMUSG00000016758	Bik	9	5	13	14	14	10	17	20	17	20	24	34	10	17	14	7	23	13	13	18	15	14	23	44	20	8	18	34	21	25	10	12	34	24	15	22	17	14	28	20	19	13	15	23	16	13	17	32
ENSMUSG00000016763	Scube1	22	9	1	1	0	0	3	3	13	14	4	12	7	1	7	7	22	5	2	5	6	5	12	16	14	6	0	2	0	3	1	1	18	7	9	26	4	0	2	0	0	10	3	8	8	1	4	1
ENSMUSG00000016831	Tox4	46	38	43	51	52	43	52	53	86	78	43	110	66	83	78	64	162	82	72	78	25	37	73	87	83	48	57	46	46	39	30	31	104	74	20	53	31	28	77	37	29	40	41	63	49	43	37	58
ENSMUSG00000016833	Mrps18c	36	39	50	49	32	29	72	18	67	49	17	56	34	49	44	53	73	51	31	35	29	34	46	46	32	14	17	10	15	17	8	13	27	29	9	20	18	15	14	20	13	19	14	30	16	21	19	19
ENSMUSG00000016918	Sulf1	6	13	4	6	2	3	8	0	15	12	13	14	10	0	9	1	17	9	5	8	4	6	9	19	5	3	5	3	2	2	3	1	13	9	7	11	5	2	3	1	1	3	1	7	5	2	1	6
ENSMUSG00000016921	Srsf6	155	169	147	151	73	96	182	113	196	156	66	187	116	157	176	139	253	200	137	159	83	104	132	194	166	98	79	60	80	68	43	69	207	148	75	178	117	96	146	87	63	91	87	150	95	69	95	111
ENSMUSG00000016933	Plcg1	74	71	82	84	74	64	74	112	79	92	46	115	60	101	87	71	97	86	63	73	48	47	63	86	121	55	115	95	96	95	56	95	136	102	46	100	89	95	106	85	110	101	91	88	76	76	85	126
ENSMUSG00000016940	Kctd2	104	100	137	104	67	63	101	173	152	175	86	215	72	109	131	120	255	156	139	96	105	105	125	175	126	61	70	50	52	52	32	65	166	88	51	53	46	62	89	64	46	71	52	71	65	41	49	82
ENSMUSG00000016942	Tmprss6	165	148	242	281	184	172	281	188	263	294	163	312	228	518	314	250	459	295	267	307	125	147	254	198	461	242	503	413	507	390	163	295	539	397	145	311	300	386	489	325	311	222	262	381	287	400	415	539
ENSMUSG00000016946	Kctd5	23	28	20	27	10	10	24	8	29	29	8	6	26	18	31	26	50	45	24	20	7	11	11	27	21	19	12	13	7	14	3	2	29	15	10	25	6	11	21	14	5	13	13	13	12	10	4	14
ENSMUSG00000016984	Etaa1	9	13	8	9	3	6	7	5	11	14	14	11	10	10	8	7	18	17	7	14	9	4	11	13	11	11	8	6	6	9	0	8	9	19	5	10	5	3	6	5	5	5	8	8	13	8	6	11
ENSMUSG00000016995	Matn4	1	1	0	0	0	0	0	0	0	3	0	0	0	0	1	1	1	1	0	0	0	0	1	0	2	0	0	0	0	0	0	1	1	0	0	1	1	0	3	0	2	0	1	1	0	0	0	0
ENSMUSG00000017002	Slpi	21	69	10	11	3	5	37	17	28	21	29	27	9	6	14	9	92	13	7	8	18	10	15	25	30	30	10	3	8	10	2	6	17	54	6	42	10	3	26	7	2	17	2	31	11	5	15	11
ENSMUSG00000017007	Rbpjl	0	6	5	4	0	2	3	1	0	0	0	1	0	0	0	0	0	1	0	1	0	0	0	0	0	0	0	0	0	0	0	0	0	0	0	0	0	0	1	0	0	0	0	0	0	0	0	0
ENSMUSG00000017009	Sdc4	212	196	254	257	239	248	327	233	245	195	115	269	135	443	246	227	307	276	222	211	118	119	226	327	578	341	653	722	534	643	294	721	588	670	251	523	519	514	959	652	692	440	372	572	372	527	475	612
ENSMUSG00000017057	Il13ra1	62	45	50	49	39	36	58	56	78	67	34	71	32	74	70	50	85	81	47	66	27	40	56	100	74	48	51	32	38	38	10	43	90	58	26	65	42	22	82	58	41	40	26	79	44	36	32	45
ENSMUSG00000017119	Nbr1	451	474	434	543	349	393	474	205	473	427	236	396	348	558	469	358	591	533	427	460	257	297	409	594	244	146	229	183	138	230	70	126	318	221	110	203	148	150	241	149	151	125	156	209	165	158	137	200
ENSMUSG00000017132	Cyth1	59	46	80	52	44	34	55	12	51	52	24	49	61	54	65	46	94	90	96	56	42	37	72	97	76	28	66	41	34	59	19	32	89	73	28	37	29	45	50	41	45	22	46	69	44	35	24	79
ENSMUSG00000017144	Rnd3	30	28	37	30	27	27	50	27	34	66	29	61	43	33	49	45	73	73	50	45	29	31	40	97	65	38	48	43	32	45	23	45	67	48	44	64	61	33	47	60	19	44	35	66	29	29	40	59
ENSMUSG00000017146	Brca1	1	2	2	2	2	1	4	6	1	4	5	3	2	1	3	4	5	2	5	5	1	4	4	12	3	1	3	1	1	1	1	1	4	2	3	6	2	2	2	0	2	1	1	8	2	1	2	4
ENSMUSG00000017167	Cntnap1	1	0	7	2	0	2	6	1	2	3	1	3	2	1	2	4	8	1	3	4	0	2	5	4	1	2	2	0	0	1	1	2	4	3	1	2	0	3	6	1	1	0	4	1	2	2	1	3
ENSMUSG00000017176	Nt5c3b	13	12	8	5	6	5	14	11	11	20	8	23	14	5	12	10	20	17	11	11	9	8	16	28	13	11	1	3	2	4	0	1	11	8	0	11	0	4	8	0	1	9	0	7	7	1	5	2
ENSMUSG00000017188	Coa3	171	171	165	160	120	143	203	263	188	225	119	312	129	193	246	169	319	221	165	128	139	134	198	336	191	116	105	94	85	86	50	106	228	134	80	151	110	97	170	100	83	105	86	139	159	89	109	125
ENSMUSG00000017195	Zpbp2	0	1	0	1	0	0	0	1	0	0	0	0	0	1	0	0	0	0	0	1	0	0	0	0	0	0	0	1	0	0	0	0	0	0	0	2	0	0	0	0	0	0	3	0	0	0	0	1
ENSMUSG00000017204	Gsdma	1	0	0	0	0	0	0	1	0	0	1	0	0	0	1	0	2	0	0	0	0	0	0	1	0	0	0	0	0	0	1	0	0	0	0	0	0	0	0	0	0	1	0	0	0	0	0	0
ENSMUSG00000017210	Med24	7	7	9	10	6	4	6	12	11	10	8	4	5	7	8	11	19	12	9	11	6	4	6	14	12	3	7	4	5	9	3	8	12	16	6	7	8	8	6	5	5	3	5	5	11	6	8	8
ENSMUSG00000017221	Psmd3	467	451	637	499	499	465	642	573	573	663	403	964	395	762	696	447	845	872	667	567	373	441	678	1085	625	446	628	515	386	516	269	500	944	543	292	534	537	449	680	471	377	469	444	597	503	421	435	593
ENSMUSG00000017264	Exosc10	27	27	26	37	26	25	47	38	44	32	23	39	30	35	37	41	51	43	30	27	11	19	41	40	22	18	20	18	25	20	15	17	45	36	17	28	22	17	31	14	20	19	17	31	22	11	14	23
ENSMUSG00000017286	Glod4	88	68	71	96	56	69	70	76	95	99	46	105	59	117	84	62	139	115	69	74	44	68	96	90	139	62	74	65	75	79	35	89	158	83	45	96	80	62	89	53	48	61	53	97	68	58	64	100
ENSMUSG00000017288	Vps53	35	38	47	48	33	28	52	47	47	39	20	50	32	45	50	40	61	59	38	45	24	24	38	51	39	22	31	27	30	34	7	21	44	37	16	34	28	32	28	19	19	27	25	44	30	23	22	30
ENSMUSG00000017291	Taok1	174	168	150	151	115	117	169	141	213	252	145	264	152	211	233	189	354	257	181	194	127	158	212	293	523	334	423	366	291	339	182	343	664	378	191	365	211	262	443	276	264	314	260	438	305	208	287	380
ENSMUSG00000017299	Dnttip1	43	53	41	30	20	20	70	48	72	64	30	76	40	57	66	50	112	75	52	50	42	40	56	73	64	42	31	33	26	35	21	24	79	40	25	43	32	32	42	30	15	49	17	38	46	23	40	37
ENSMUSG00000017300	Tnnc2	15	437	0	0	1	0	34	54	1	1	160	2	15	4	59	0	1	17	78	2	0	0	0	0	3	352	45	1	31	17	6	1	20	8	4	0	1	0	62	0	15	60	1	0	5	62	89	0
ENSMUSG00000017307	Acot8	63	34	65	78	67	59	103	103	76	54	36	107	45	83	92	56	127	80	74	81	31	39	71	67	80	41	66	59	48	58	28	48	83	48	27	57	41	40	53	43	34	49	32	63	43	35	56	88
ENSMUSG00000017309	Cd300lg	18	18	30	32	17	20	34	20	14	11	5	28	20	26	29	16	21	28	18	22	7	14	20	14	20	9	17	8	16	21	16	9	16	18	6	11	22	26	8	7	10	16	17	18	14	12	15	11
ENSMUSG00000017311	Pyy	0	0	2	1	0	1	0	0	0	0	0	0	0	0	0	0	0	0	0	0	0	0	0	0	0	0	0	0	0	0	0	0	0	0	0	0	0	0	1	0	0	0	0	0	0	0	0	0
ENSMUSG00000017314	Mpp2	2	1	1	1	1	0	1	0	1	0	2	0	0	1	1	0	1	0	0	0	0	1	0	1	0	0	0	0	0	0	0	0	0	0	0	3	0	0	1	0	1	1	0	1	0	0	0	0
ENSMUSG00000017344	Vtn	1028	1089	1362	1459	1135	1090	1846	1089	1395	1390	827	1666	954	2321	1376	1195	2180	1601	1157	1217	713	787	1408	1531	1508	882	1280	1123	1031	1122	545	1144	1692	1694	578	1245	1237	1099	2204	1086	1067	894	819	1465	1070	1192	1009	1319
ENSMUSG00000017376	Nlk	33	49	58	67	48	44	61	81	68	97	32	102	45	73	72	55	97	81	76	57	34	42	57	85	51	34	40	30	26	32	19	27	61	48	22	45	26	22	55	22	21	38	41	55	40	32	26	35
ENSMUSG00000017386	Traf4	55	48	44	45	40	42	72	54	63	54	29	69	33	42	58	46	78	60	37	46	34	30	56	79	111	58	71	50	59	80	31	55	112	79	44	86	95	48	94	59	58	68	67	97	66	53	67	79
ENSMUSG00000017390	Aldoc	45	59	31	45	17	33	38	40	55	77	46	53	34	53	57	32	84	78	35	26	29	44	44	51	42	29	18	10	13	15	8	14	50	22	23	30	15	12	46	8	10	18	13	19	19	14	9	22
ENSMUSG00000017400	Stac2	0	0	0	0	0	0	0	0	0	0	0	0	0	0	0	0	0	1	0	0	0	0	0	2	0	0	0	0	0	0	0	0	0	0	0	0	0	0	2	0	0	0	1	3	0	0	0	0
ENSMUSG00000017404	Rpl19	4	2	2	1	3	2	0	4	3	7	3	7	1	1	1	6	4	7	5	1	4	2	5	10	5	2	7	7	3	7	3	3	17	4	5	6	8	10	16	4	5	3	4	5	7	3	4	4
ENSMUSG00000017405	Nek8	13	21	17	9	8	6	31	10	24	21	10	33	11	19	15	7	26	22	15	27	12	12	12	35	24	21	23	17	22	18	11	14	41	22	7	19	3	9	21	11	13	10	13	29	10	11	12	14
ENSMUSG00000017412	Cacnb4	2	2	0	1	3	1	0	3	5	3	2	2	0	1	1	1	0	0	1	0	1	0	1	1	1	1	0	0	0	1	0	0	5	2	0	0	1	0	5	1	2	0	1	4	1	0	0	1
ENSMUSG00000017417	Plxdc1	2	3	0	2	1	1	4	1	3	1	0	5	1	4	0	2	2	3	0	0	1	1	4	2	2	1	4	0	0	0	0	1	4	3	0	3	1	1	2	1	0	0	1	1	2	0	0	1
ENSMUSG00000017418	Arl5b	22	32	53	30	36	20	31	38	29	36	28	40	24	47	46	51	71	72	35	33	23	18	30	54	59	34	63	63	36	49	20	54	61	68	27	43	44	49	75	50	35	31	31	53	41	36	39	47
ENSMUSG00000017421	Zfp207	230	255	262	262	179	166	247	182	264	267	167	259	211	271	281	206	399	298	245	227	134	176	239	349	224	108	98	109	99	124	32	102	225	156	75	195	125	102	185	90	78	117	107	184	168	119	104	158
ENSMUSG00000017428	Psmd11	96	81	100	104	55	82	113	49	94	133	56	92	74	94	154	110	164	153	109	108	59	85	104	178	157	104	90	83	81	77	37	72	212	108	56	111	89	100	159	72	63	99	101	123	128	77	77	120
ENSMUSG00000017446	C1qtnf1	24	50	23	15	8	11	40	32	20	12	8	42	13	15	20	18	31	32	16	22	15	15	15	20	25	17	14	4	14	23	14	20	35	31	16	20	16	17	35	15	8	18	11	36	12	14	12	17
ENSMUSG00000017453	Pipox	296	229	396	522	275	344	192	84	256	282	132	176	269	455	362	270	294	376	358	300	156	189	278	473	152	112	222	203	152	206	88	166	232	149	63	102	135	161	164	129	166	91	143	156	127	146	126	161
ENSMUSG00000017466	Timp2	241	251	110	110	57	53	199	176	283	191	130	282	116	89	167	94	361	128	84	121	128	127	120	273	325	232	134	87	82	117	84	88	487	422	170	392	132	105	258	87	81	203	118	312	174	108	155	146
ENSMUSG00000017478	Zc3h18	187	107	125	123	119	114	155	145	170	201	130	322	120	162	193	155	221	244	192	145	122	142	178	333	177	149	177	142	123	139	73	154	267	164	119	162	174	151	228	128	121	149	119	171	111	117	128	136
ENSMUSG00000017485	Top2b	292	319	271	368	262	247	340	252	413	312	193	433	223	382	344	240	564	388	307	277	210	263	366	516	371	215	203	187	171	178	97	151	445	291	130	290	144	154	246	180	158	157	154	241	215	155	177	242
ENSMUSG00000017491	Rarb	2	7	5	8	5	2	10	3	6	9	4	1	8	0	14	3	13	5	7	4	3	4	7	6	10	6	5	3	5	10	2	5	19	13	4	8	4	9	9	2	7	11	4	16	11	4	10	10
ENSMUSG00000017493	Igfbp4	4378	4234	5059	5975	4351	5072	5753	2568	4491	4262	2255	4930	3200	5550	4347	3942	5793	6023	5025	4937	2265	3059	4475	5738	4516	2097	4466	3794	3699	3873	1940	3740	5071	4473	2133	4187	5029	3954	4583	3572	3468	2665	3363	4034	3127	3440	3375	4838
ENSMUSG00000017499	Cdc6	8	4	4	3	0	2	5	6	5	7	3	8	5	4	8	3	9	20	1	3	3	0	5	0	14	1	0	1	1	2	2	1	9	3	1	1	1	0	5	2	0	4	4	8	2	2	2	7
ENSMUSG00000017548	Suz12	17	14	10	20	9	9	19	13	12	21	8	14	13	17	25	16	23	18	8	26	10	12	14	33	42	26	35	39	27	24	12	23	50	44	19	35	20	27	37	19	23	32	22	39	33	18	25	40
ENSMUSG00000017550	Atad5	6	4	3	0	4	0	1	2	6	1	2	2	2	2	1	2	6	4	5	2	6	4	2	4	4	4	3	0	2	2	1	3	1	6	0	8	7	0	3	1	2	3	3	4	3	6	4	5
ENSMUSG00000017561	Crlf3	41	28	32	22	22	15	35	27	30	39	23	38	35	39	46	31	63	35	37	29	28	15	36	46	45	30	24	15	15	21	9	14	51	38	18	37	27	26	30	21	15	36	27	35	25	21	21	25
ENSMUSG00000017607	Tns4	4	3	2	5	2	0	6	6	3	9	6	12	2	4	5	3	7	12	5	7	2	1	8	5	10	7	10	0	0	2	0	4	7	8	2	8	6	5	3	0	2	7	3	14	5	5	6	6
ENSMUSG00000017615	Tnfaip1	113	109	115	96	74	69	145	199	151	128	51	169	78	130	150	110	215	159	107	89	70	90	116	149	132	102	63	67	58	82	39	58	180	122	49	106	80	71	96	70	56	100	71	146	129	64	78	82
ENSMUSG00000017631	Abr	96	90	29	48	24	22	70	48	135	85	51	132	68	42	88	72	165	97	57	72	59	75	113	146	112	53	22	21	13	19	10	11	93	65	23	66	23	8	41	18	9	37	23	68	50	24	23	42
ENSMUSG00000017639	Rab11fip4	4	16	4	4	2	7	9	7	5	9	5	23	7	7	6	2	17	9	6	7	2	10	9	11	10	5	4	2	4	3	1	6	14	13	4	14	4	5	19	4	2	7	7	9	3	6	2	5
ENSMUSG00000017652	Cd40	5	5	7	3	2	4	6	3	3	6	3	6	11	9	6	4	18	3	4	4	5	3	6	13	4	11	6	2	2	1	3	4	10	4	1	12	2	3	1	1	2	2	2	11	2	0	2	3
ENSMUSG00000017664	Slc35c2	13	10	11	14	7	2	23	14	23	13	5	28	11	11	16	17	23	19	13	12	8	5	14	13	24	14	16	12	15	9	5	16	40	22	11	25	22	13	24	14	18	20	22	40	22	19	14	23
ENSMUSG00000017667	Zfp334	2	3	2	0	2	1	1	5	3	5	2	3	1	2	3	0	9	7	0	0	3	2	2	4	3	1	0	4	1	5	1	1	3	6	0	5	2	1	4	0	0	2	1	2	3	1	2	1
ENSMUSG00000017670	Elmo2	26	28	19	16	8	17	20	19	27	22	16	28	16	18	28	19	36	32	16	17	18	21	25	30	13	13	6	12	8	7	3	12	29	15	12	21	11	14	17	7	5	15	15	24	30	16	9	22
ENSMUSG00000017677	Wsb1	57	65	61	30	15	45	51	28	44	50	51	58	41	64	47	53	62	56	37	50	25	33	42	61	43	38	60	44	36	49	14	71	61	46	33	71	35	31	62	43	39	46	23	65	42	43	15	41
ENSMUSG00000017679	Ttpal	19	19	16	14	11	13	22	13	19	33	11	26	16	17	32	17	35	19	16	18	9	11	24	18	15	7	9	9	7	9	10	11	30	23	7	21	5	8	20	12	12	12	12	13	11	15	10	13
ENSMUSG00000017686	Rhot1	73	84	92	121	79	75	125	74	126	115	56	115	80	125	117	108	179	130	109	90	54	66	123	151	83	45	70	58	51	62	28	50	104	59	37	53	47	33	65	46	47	37	40	74	69	50	56	77
ENSMUSG00000017688	Hnf4g	0	0	0	1	0	1	0	0	0	0	0	0	0	0	0	0	0	0	0	0	0	0	0	0	0	1	0	0	0	0	0	0	1	0	0	1	0	0	1	0	0	0	0	0	0	0	0	0
ENSMUSG00000017692	Rhbdl3	2	1	0	1	0	0	1	0	1	0	3	1	0	0	0	0	2	0	1	0	1	0	0	2	0	0	0	1	0	1	0	0	0	0	0	0	0	0	0	0	1	0	1	2	0	2	1	2
ENSMUSG00000017697	Ada	2	2	1	1	0	0	5	2	1	0	0	2	1	3	0	1	3	5	1	3	1	1	2	0	0	0	1	0	1	1	0	1	4	3	3	2	3	0	3	4	2	4	0	1	3	5	0	4
ENSMUSG00000017707	Serinc3	1133	1174	851	885	603	743	1211	623	1429	1233	768	1825	941	1162	1159	969	1969	1382	1342	941	726	817	1133	1885	1060	658	753	610	464	670	338	681	1585	1226	439	1006	617	461	839	529	517	648	624	1055	736	485	549	715
ENSMUSG00000017713	Tha1	5	17	20	17	11	7	11	8	9	14	10	18	11	27	10	10	26	13	6	6	6	7	11	9	9	3	4	8	7	3	3	1	11	6	0	5	6	7	12	9	4	5	1	8	4	1	3	8
ENSMUSG00000017715	Pgs1	5	11	12	7	3	3	10	8	6	11	1	15	4	6	8	6	6	12	7	8	3	7	11	13	10	2	10	5	0	5	4	3	19	6	3	12	3	3	11	5	4	6	8	13	5	2	7	8
ENSMUSG00000017716	Birc5	48	89	35	32	15	24	103	86	117	60	43	109	51	32	94	62	148	85	37	33	39	60	61	80	49	64	12	17	5	14	8	17	103	44	21	36	16	12	69	18	12	39	18	56	47	13	20	23
ENSMUSG00000017718	Afmid	8	6	6	10	8	8	13	6	7	7	5	15	8	18	9	13	15	9	11	7	9	6	7	9	8	1	6	2	2	9	2	5	6	8	2	6	5	1	5	7	9	3	4	2	3	2	8	6
ENSMUSG00000017721	Pigt	48	22	34	17	27	26	44	40	40	55	30	80	27	37	46	27	45	52	34	42	45	47	52	77	79	62	96	53	63	76	62	72	125	99	73	124	168	133	116	76	86	120	86	132	80	78	84	91
ENSMUSG00000017723	Wfdc2	66	53	90	58	18	20	42	100	95	73	27	95	48	41	82	44	164	66	69	64	34	51	169	50	88	45	53	30	83	40	35	45	149	83	62	156	46	52	19	32	59	79	40	208	51	34	82	128
ENSMUSG00000017724	Etv4	1	1	0	1	2	1	2	1	2	0	1	1	1	1	1	4	2	0	0	2	1	1	2	3	0	4	6	0	0	1	2	1	4	1	1	2	0	1	1	2	2	0	0	1	2	0	2	0
ENSMUSG00000017734	Dbndd2	5	9	4	2	0	10	6	5	3	7	6	9	4	7	5	2	13	4	4	6	4	4	7	19	4	1	3	1	4	0	1	2	7	6	0	5	1	1	9	0	4	6	2	5	4	0	1	1
ENSMUSG00000017737	Mmp9	5	2	3	3	0	4	5	7	1	3	9	12	4	7	6	7	2	4	15	5	1	5	3	6	8	6	7	0	2	6	1	6	5	8	4	5	4	3	2	4	2	11	2	8	8	0	3	3
ENSMUSG00000017740	Slc12a5	2	4	3	4	4	2	3	2	3	5	1	2	4	4	2	3	6	2	1	4	2	2	6	1	3	1	4	2	6	7	4	5	5	8	0	7	1	3	2	3	2	2	3	2	0	2	5	4
ENSMUSG00000017747	Ghdc	18	14	7	22	9	7	19	5	26	5	6	19	9	19	15	10	24	30	14	12	6	9	19	23	9	9	6	2	11	9	3	4	8	8	6	5	6	7	14	4	3	8	10	7	6	3	5	9
ENSMUSG00000017754	Pltp	189	52	98	60	55	44	137	149	183	172	35	227	113	55	180	119	180	200	131	103	125	107	159	282	107	40	34	19	39	40	25	32	126	62	49	108	46	34	39	18	11	63	39	108	86	27	44	61
ENSMUSG00000017756	Slc12a7	90	72	132	131	92	106	118	77	107	129	53	151	93	172	120	90	156	137	92	102	52	72	132	137	147	50	130	80	109	124	39	67	148	93	64	108	106	103	101	82	94	54	86	118	67	68	66	101
ENSMUSG00000017760	Ctsa	340	232	236	187	148	149	315	256	294	397	214	537	223	232	320	270	348	342	299	222	210	208	382	496	326	175	188	158	143	167	92	194	402	283	172	351	319	215	292	170	153	213	165	365	270	144	174	251
ENSMUSG00000017764	Zswim1	2	6	0	1	1	5	2	9	3	1	1	3	1	4	1	4	5	7	1	2	4	2	0	8	7	2	3	2	3	6	3	2	5	2	2	3	3	4	3	2	4	2	3	2	1	3	5	0
ENSMUSG00000017765	Slc12a4	13	15	15	5	9	7	25	14	26	37	10	45	17	32	20	14	41	32	28	31	16	22	26	31	51	29	20	14	19	15	15	17	49	41	18	43	44	32	35	20	19	33	21	54	37	19	23	32
ENSMUSG00000017767	Spata25	1	0	0	0	0	0	0	0	0	0	0	0	0	0	0	0	0	0	0	0	0	0	1	0	0	0	0	0	1	0	0	0	0	0	0	0	0	0	0	0	0	0	0	0	0	0	0	0
ENSMUSG00000017774	Myo1c	59	69	49	42	41	31	97	77	93	67	38	92	71	46	99	52	119	79	69	74	50	43	73	81	77	38	23	17	36	41	15	28	86	67	27	72	42	26	54	26	29	43	27	81	63	43	42	54
ENSMUSG00000017776	Crk	80	56	55	68	45	29	59	54	76	56	41	67	50	63	65	58	97	76	48	67	26	42	54	96	78	45	44	46	51	43	21	46	86	76	37	62	38	40	73	38	45	48	41	79	49	50	36	70
ENSMUSG00000017778	Cox7c	45	44	48	41	33	40	21	8	39	29	7	13	24	30	51	30	34	32	31	45	21	24	29	40	26	17	24	31	21	28	12	16	38	27	18	28	39	35	33	11	21	26	25	38	21	40	32	46
ENSMUSG00000017781	Pitpna	102	85	79	95	62	57	108	76	129	90	51	145	68	105	115	82	164	133	96	99	83	79	100	157	114	67	53	36	47	57	25	49	116	90	37	94	53	46	95	40	37	63	41	108	66	49	41	81
ENSMUSG00000017801	Mlx	51	64	59	54	40	40	57	12	53	52	34	49	51	53	65	45	71	74	52	63	25	37	60	65	99	36	99	59	68	77	16	39	87	80	26	70	35	56	69	48	26	45	50	91	64	51	53	70
ENSMUSG00000017802	Fam134c	10	4	6	6	5	10	7	9	6	14	7	17	5	23	9	9	13	14	8	6	7	7	10	13	20	17	16	23	16	15	10	22	36	15	8	33	27	20	21	23	11	19	13	20	23	13	16	17
ENSMUSG00000017817	Jph2	1	3	1	0	0	1	0	0	0	0	2	0	0	1	4	0	0	0	0	0	0	0	1	2	1	3	0	1	1	0	0	3	0	2	2	0	3	1	4	0	0	2	0	1	0	2	2	1
ENSMUSG00000017830	Dhx58	6	12	11	18	6	6	16	11	21	20	5	7	10	8	15	11	29	16	12	14	9	11	9	24	17	12	10	8	15	5	7	4	22	10	5	20	10	12	13	8	10	12	13	22	12	6	10	20
ENSMUSG00000017831	Rab5a	0	1	1	1	1	1	0	0	1	1	1	2	0	0	2	1	4	0	0	2	0	1	1	6	1	1	1	5	2	2	1	2	2	4	2	0	6	1	2	2	2	4	1	2	1	2	3	3
ENSMUSG00000017832	Hspb9	0	0	0	0	0	0	0	0	0	0	0	0	0	0	0	0	0	0	0	0	0	0	0	0	1	0	0	0	0	0	0	0	0	0	0	0	0	0	0	0	0	0	0	0	0	0	0	0
ENSMUSG00000017837	Nkiras2	14	24	25	19	14	9	35	38	26	31	19	39	17	23	36	26	36	30	32	24	18	17	27	39	71	15	37	21	24	32	14	22	44	37	22	59	25	17	30	33	22	36	17	56	38	13	16	32
ENSMUSG00000017843	Ppp2r5c	50	40	42	46	31	43	50	24	72	52	31	59	40	53	58	52	86	59	41	43	32	38	59	73	37	27	22	26	22	26	14	31	67	40	23	50	25	24	33	24	11	27	27	52	40	26	19	41
ENSMUSG00000017858	Ift52	37	34	40	53	30	26	46	48	47	53	19	46	37	37	49	35	75	59	42	28	19	28	39	59	60	29	43	25	31	26	16	28	70	37	20	42	28	31	42	25	22	23	27	39	30	25	39	47
ENSMUSG00000017861	Mybl2	3	4	1	4	0	0	0	5	0	0	0	1	0	0	0	1	1	0	0	0	0	0	0	1	3	1	3	0	0	0	0	0	0	0	1	1	0	0	0	2	0	1	0	0	0	1	0	0
ENSMUSG00000017868	Sgk2	161	178	226	172	152	163	276	207	172	217	92	273	114	212	228	142	243	187	178	153	140	128	227	373	226	187	374	199	125	227	87	211	334	238	86	179	165	220	275	142	123	204	138	257	229	178	170	179
ENSMUSG00000017897	Eya2	1	0	1	1	0	0	0	0	0	1	0	1	0	0	2	0	0	1	0	1	0	0	1	1	1	2	0	0	0	0	0	0	0	1	2	1	1	0	1	0	0	1	0	2	0	0	2	1
ENSMUSG00000017929	B4galt5	73	67	49	50	29	46	83	36	102	78	41	74	58	47	85	43	123	80	66	58	46	47	85	84	61	27	26	32	23	36	9	24	97	66	32	54	35	16	43	35	31	37	22	61	42	33	35	40
ENSMUSG00000017943	Gdap1l1	0	0	0	1	0	0	0	0	0	0	0	0	0	1	0	0	1	0	0	0	1	0	0	0	0	0	0	0	0	0	0	0	1	1	0	0	0	0	1	0	0	0	0	0	0	0	0	0
ENSMUSG00000017950	Hnf4a	259	270	321	276	234	261	343	169	307	254	140	319	212	453	293	247	411	341	315	251	139	206	320	384	221	136	209	236	169	173	73	200	285	291	107	206	200	186	302	210	180	148	162	201	191	210	145	214
ENSMUSG00000017969	Ptgis	0	7	7	6	3	1	6	6	7	9	6	7	3	2	7	5	13	4	4	7	2	2	6	12	6	4	1	3	0	7	0	6	10	6	4	15	2	3	8	3	1	3	5	7	4	4	5	7
ENSMUSG00000017978	Cadps2	25	26	31	38	31	35	30	13	29	22	14	37	20	25	33	19	29	35	23	26	14	12	17	38	29	8	15	19	18	17	8	13	28	22	5	26	15	20	16	15	15	17	17	23	17	21	18	23
ENSMUSG00000017999	Ddx27	60	90	73	52	57	52	75	72	83	49	40	67	74	85	89	67	119	78	48	57	28	55	76	84	67	31	35	34	31	35	9	21	73	54	24	44	28	29	38	27	23	35	32	38	37	27	37	51
ENSMUSG00000018001	Cyth3	14	15	10	5	6	3	20	3	19	11	5	17	18	9	7	10	27	16	8	12	8	12	18	25	23	12	14	7	5	11	5	8	31	21	6	22	10	10	25	5	8	15	10	26	19	7	17	13
ENSMUSG00000018008	Cyth4	23	14	11	11	9	11	33	60	38	53	18	54	24	15	32	21	66	44	22	26	17	21	42	47	43	23	3	12	8	12	7	4	77	35	21	41	23	10	25	5	4	40	15	32	32	11	16	18
ENSMUSG00000018012	Rac3	0	0	0	0	0	0	0	0	1	0	0	0	0	0	0	0	0	0	0	0	0	0	0	0	0	0	1	2	0	0	0	0	0	1	1	0	0	1	0	0	0	1	1	1	0	1	0	3
ENSMUSG00000018040	Rrp7a	6	7	10	4	5	3	9	6	8	8	4	10	6	7	7	3	13	14	9	6	4	7	7	7	4	3	2	3	1	2	0	1	4	6	0	4	3	4	3	1	4	1	2	0	2	2	1	3
ENSMUSG00000018042	Cyb5r3	721	641	1049	1060	525	541	893	1114	966	795	497	1062	573	999	914	700	1374	1081	884	689	412	592	920	813	1062	418	939	563	809	776	341	640	1242	698	397	764	601	714	743	528	557	611	652	907	582	583	624	888
ENSMUSG00000018068	Ints2	18	14	17	10	14	9	18	21	17	8	9	22	9	11	15	9	20	24	24	8	4	14	13	17	8	8	8	4	1	6	6	4	23	13	9	9	9	7	12	12	6	7	5	14	11	6	7	7
ENSMUSG00000018076	Med13l	29	34	24	33	19	24	35	22	37	36	23	44	28	47	38	34	67	51	44	29	16	29	37	48	91	54	68	59	63	58	32	46	103	81	37	65	54	28	67	50	34	52	26	90	68	44	47	60
ENSMUSG00000018102	Hist1h2bc	285	338	464	430	337	371	524	384	369	374	247	465	299	540	432	356	615	590	457	382	213	278	465	651	222	156	196	164	120	186	68	128	274	241	88	205	195	116	192	128	140	131	153	190	156	147	158	212
ENSMUSG00000018126	Baiap2l2	0	0	0	0	0	0	1	0	0	0	0	0	0	0	0	0	1	0	0	0	0	0	0	0	0	0	0	0	0	0	0	0	1	0	0	0	0	0	0	0	0	0	0	0	0	0	0	0
ENSMUSG00000018143	Mafk	6	3	9	12	0	6	15	9	9	11	7	15	3	7	16	13	17	13	8	5	6	12	10	20	18	8	19	8	11	15	7	9	11	11	4	16	6	14	17	10	5	19	10	14	8	4	13	13
ENSMUSG00000018160	Med1	86	83	103	98	79	86	119	44	126	106	54	103	97	112	131	84	200	134	112	86	68	65	112	157	164	88	98	80	92	102	46	78	183	165	64	134	95	81	131	93	68	70	89	144	95	90	76	127
ENSMUSG00000018166	Erbb3	114	98	125	125	125	142	195	80	136	204	127	252	81	168	134	109	199	168	172	133	93	81	137	232	273	238	325	297	229	309	141	259	376	235	122	175	161	177	314	250	243	178	156	186	151	133	175	237
ENSMUSG00000018167	Stard3	51	50	39	42	43	25	50	33	52	51	38	59	43	59	50	44	98	70	46	47	39	27	52	75	45	28	44	27	27	30	12	27	67	44	21	47	38	21	40	27	25	33	28	50	30	23	36	50
ENSMUSG00000018168	Ikzf3	2	2	0	2	0	3	2	1	2	6	3	2	1	2	0	0	1	2	1	0	1	3	6	6	1	3	1	0	0	0	1	2	5	6	3	4	2	1	0	0	2	4	2	2	2	1	2	1
ENSMUSG00000018169	Mfng	6	5	2	6	0	9	4	7	11	7	3	8	1	5	7	4	19	13	8	3	5	4	5	6	7	4	2	4	2	1	2	3	8	5	1	8	2	2	2	1	6	3	2	9	5	0	2	4
ENSMUSG00000018171	Vmp1	313	340	285	273	271	287	529	254	390	305	156	461	258	327	390	321	390	434	340	297	173	240	363	654	381	223	293	223	189	244	124	224	480	416	182	462	257	261	524	286	155	299	174	364	285	194	191	292
ENSMUSG00000018189	Uchl5	46	66	77	65	43	40	77	52	64	53	35	69	44	79	55	48	111	68	44	47	35	38	62	88	57	37	47	23	32	31	10	30	60	51	19	43	35	25	38	31	25	37	22	49	40	24	24	35
ENSMUSG00000018196	Glrx2	91	99	89	99	52	70	115	89	117	84	45	126	65	77	84	68	115	81	64	71	52	59	89	127	81	46	60	42	36	45	23	58	109	58	34	61	41	34	80	38	39	63	39	66	54	49	61	66
ENSMUSG00000018199	Trove2	20	27	17	8	9	7	21	17	36	24	22	42	11	12	16	14	54	21	22	18	13	21	28	26	61	29	19	16	28	29	11	14	79	56	16	57	25	13	40	30	16	25	27	50	25	13	26	28
ENSMUSG00000018209	Stk4	65	64	41	59	20	53	91	78	81	59	54	74	46	72	64	56	107	74	59	68	31	47	86	112	46	40	37	17	35	26	12	22	68	29	14	57	30	27	35	24	12	32	23	48	50	23	29	35
ENSMUSG00000018211	Wfdc15b	8	54	2	4	2	0	13	3	10	12	20	13	2	1	7	3	38	6	4	6	2	7	4	10	1	12	2	0	0	1	1	1	6	12	3	5	2	1	6	0	0	1	1	0	6	0	2	0
ENSMUSG00000018217	Pmp22	13	21	22	12	10	10	37	25	36	25	15	33	18	14	23	13	35	33	28	15	14	15	27	46	31	16	13	11	6	9	9	13	34	27	9	28	21	9	17	6	3	20	16	24	18	7	20	14
ENSMUSG00000018238	Gdf9	2	1	1	2	0	2	6	5	6	4	0	4	0	0	0	2	6	2	0	2	0	1	0	2	0	0	0	0	1	0	0	0	0	0	0	0	0	1	0	0	1	0	1	0	1	2	0	2
ENSMUSG00000018239	Zcchc10	31	21	26	21	15	15	31	26	35	22	9	23	21	24	20	29	52	36	16	17	13	14	17	44	33	12	22	15	14	18	6	11	32	33	13	30	18	16	23	12	19	20	22	25	18	15	15	15
ENSMUSG00000018263	Tbx5	0	1	0	0	0	0	0	0	0	0	0	0	0	0	0	0	0	0	0	0	0	0	0	0	0	0	0	0	1	0	1	0	0	0	0	0	0	0	0	0	0	0	0	0	0	0	0	0
ENSMUSG00000018286	Psmb6	494	548	649	609	495	454	707	875	712	615	290	785	420	794	661	450	982	759	598	597	334	429	631	788	459	290	356	313	306	318	149	279	592	324	172	340	284	284	392	234	290	317	255	453	350	283	300	364
ENSMUSG00000018287	Spag7	378	455	507	461	315	337	465	560	410	406	225	535	265	447	419	312	617	438	346	377	234	274	486	437	383	199	230	125	186	160	61	152	505	242	101	213	139	156	217	189	176	178	212	262	236	151	165	227
ENSMUSG00000018293	Pfn1	29	36	24	22	15	18	25	5	29	37	9	16	34	19	28	35	28	36	24	40	18	21	25	39	60	46	36	32	27	55	39	41	80	73	39	60	41	47	68	29	28	64	48	90	43	49	41	58
ENSMUSG00000018322	Tomm34	36	47	41	21	23	21	47	22	43	41	26	40	30	32	36	28	52	29	23	18	21	18	42	45	33	27	20	14	17	27	15	16	52	32	21	57	21	31	39	16	23	30	21	39	28	12	21	35
ENSMUSG00000018326	Ywhab	235	239	249	243	168	164	296	227	364	283	136	318	234	272	272	219	441	347	220	231	164	197	255	441	295	120	174	126	140	165	89	158	342	239	139	215	171	163	236	102	126	143	159	287	174	146	162	229
ENSMUSG00000018334	Ksr1	8	11	7	8	2	5	10	10	12	9	4	14	9	3	9	7	14	14	6	4	4	7	11	18	21	17	16	8	9	7	5	11	27	15	12	11	6	3	12	12	6	13	10	19	11	8	7	12
ENSMUSG00000018339	Gpx3	44	41	7	7	5	9	28	32	42	26	33	49	16	5	27	15	63	23	11	6	20	26	17	58	31	21	13	7	2	9	8	11	46	40	9	41	12	7	26	6	1	22	4	27	15	6	11	12
ENSMUSG00000018340	Anxa6	133	129	129	103	85	96	183	194	159	166	94	216	106	136	135	83	205	185	120	101	81	88	149	208	156	84	125	85	67	93	75	111	166	132	87	154	137	114	147	90	83	109	84	151	117	78	95	116
ENSMUSG00000018341	Il12rb2	0	0	0	0	0	1	1	1	0	0	0	0	0	1	0	0	1	2	0	0	0	0	0	1	1	0	2	0	0	0	0	0	0	0	0	0	1	0	0	0	0	0	0	0	1	0	0	0
ENSMUSG00000018347	Zkscan6	16	14	16	12	15	15	23	22	16	30	13	27	18	29	31	18	49	28	24	16	12	24	20	25	37	25	20	20	11	15	8	20	44	33	15	22	18	14	31	18	19	23	16	14	15	12	11	18
ENSMUSG00000018362	Kpna2	0	0	0	0	0	0	0	0	0	1	0	0	0	0	0	0	0	0	0	0	0	0	0	0	0	0	0	0	0	0	0	0	0	0	0	0	0	0	0	0	0	0	0	0	0	0	0	0
ENSMUSG00000018363	Smurf2	50	70	72	62	38	45	65	27	52	56	39	45	52	80	67	53	108	84	49	67	29	61	68	85	94	38	68	55	51	64	20	39	101	66	39	62	56	43	68	49	46	54	29	78	59	50	48	65
ENSMUSG00000018372	Cep95	1	3	7	2	3	1	6	6	5	5	1	3	6	7	6	4	13	4	5	3	1	1	5	7	10	6	8	7	3	8	0	3	6	8	1	11	3	3	7	4	5	5	3	6	4	5	0	8
ENSMUSG00000018379	Srsf1	0	0	0	0	0	0	0	0	0	0	0	0	0	0	0	0	0	0	0	0	0	0	0	0	0	0	0	0	0	0	0	0	0	0	0	1	0	0	0	0	0	0	0	0	0	0	0	0
ENSMUSG00000018381	Abi3	24	17	29	18	19	18	51	53	58	45	14	62	36	17	50	21	48	42	32	30	23	29	33	61	74	30	18	15	15	17	12	14	77	30	22	49	17	14	25	15	6	32	18	54	44	17	23	27
ENSMUSG00000018387	Shroom1	52	52	65	77	59	54	79	72	62	50	40	85	39	91	53	40	107	88	60	43	36	39	99	96	48	34	65	40	47	53	16	50	78	61	23	59	33	50	65	47	51	28	33	58	39	42	42	71
ENSMUSG00000018395	Kif3a	14	13	12	10	4	4	19	9	13	13	7	16	6	10	10	13	22	17	10	11	5	4	17	16	10	10	4	2	3	7	2	5	20	13	2	6	3	4	18	2	9	7	6	5	11	4	6	9
ENSMUSG00000018398	39692	23	20	13	19	7	13	21	25	31	30	21	29	18	17	25	10	47	34	13	18	8	10	26	33	39	21	15	10	9	19	7	16	36	29	14	33	15	12	20	8	5	11	14	34	11	16	16	26
ENSMUSG00000018401	Mtmr4	144	185	213	203	135	187	251	175	196	174	98	205	101	232	211	141	267	212	154	142	110	113	143	245	109	87	106	68	82	98	35	63	178	83	25	97	84	65	89	72	48	58	76	83	110	73	106	89
ENSMUSG00000018405	Mrm1	7	1	9	6	6	5	9	16	10	12	7	20	4	13	8	10	10	15	11	4	6	8	13	13	13	3	11	4	7	4	13	10	18	12	10	12	10	9	10	10	6	5	10	10	6	9	6	13
ENSMUSG00000018411	Mapt	67	50	18	24	11	10	21	34	91	80	19	106	41	12	55	18	84	40	30	32	40	43	102	108	60	14	21	14	10	11	9	8	121	65	24	53	29	10	25	7	9	26	29	46	42	12	21	31
ENSMUSG00000018412	Kansl1	31	26	30	27	23	21	27	23	35	52	16	37	33	40	32	23	46	39	31	31	20	34	31	52	40	33	36	25	28	35	9	36	59	50	18	57	34	20	45	27	34	36	21	42	46	30	27	24
ENSMUSG00000018415	Gid4	94	104	102	131	71	84	91	61	118	91	41	131	80	116	101	88	161	147	126	107	59	79	90	198	88	52	83	58	52	69	40	61	111	59	32	55	48	51	60	45	49	31	59	62	81	46	53	72
ENSMUSG00000018417	Myo1b	241	227	295	332	256	266	289	127	280	316	132	276	218	400	307	238	453	394	307	234	177	152	347	403	302	180	292	257	234	298	101	238	418	322	104	235	212	295	282	206	250	165	184	319	229	288	221	257
ENSMUSG00000018425	Dhx40	94	74	91	97	66	73	137	111	92	72	49	157	56	98	90	76	165	117	77	78	52	60	84	133	125	79	82	85	71	71	30	61	154	111	45	98	61	62	124	53	42	72	64	114	76	66	62	76
ENSMUSG00000018427	Ypel2	76	84	61	43	40	53	67	31	101	74	33	59	52	44	110	49	113	96	98	87	56	66	66	114	91	104	40	29	57	41	23	27	160	75	30	60	34	37	87	41	26	49	42	89	84	52	58	76
ENSMUSG00000018428	Akap1	144	139	169	193	117	152	142	103	161	172	89	190	111	199	162	128	229	182	167	150	81	96	164	236	208	84	147	124	124	140	72	119	210	159	89	167	134	121	148	125	121	119	139	186	112	87	113	206
ENSMUSG00000018433	Nol11	25	26	25	27	9	16	14	17	28	23	12	45	26	38	26	18	48	34	20	14	18	18	23	37	30	20	19	16	20	29	23	21	48	37	23	43	33	15	44	21	16	39	26	42	22	14	26	30
ENSMUSG00000018442	Derl2	219	187	266	218	173	204	272	240	236	259	130	295	161	296	269	215	371	358	237	186	147	149	264	311	296	199	241	216	184	240	96	206	369	215	123	222	185	210	287	199	176	174	171	256	219	238	199	246
ENSMUSG00000018446	C1qbp	247	256	310	397	242	247	381	279	367	350	183	436	242	387	331	307	558	443	349	312	203	219	365	481	536	223	365	263	369	316	155	248	543	407	201	412	288	299	387	267	240	236	265	421	273	223	259	409
ENSMUSG00000018449	Rpain	18	15	23	29	16	11	16	23	24	17	13	29	18	28	19	20	36	22	21	27	5	9	25	14	30	5	28	8	14	19	5	8	20	18	12	18	23	14	25	12	14	14	11	21	11	10	8	17
ENSMUSG00000018451	6330403K07Rik	0	0	0	0	0	0	0	0	0	0	1	0	0	0	0	0	0	0	0	0	0	0	0	0	0	0	0	0	0	0	0	0	0	0	0	0	0	0	0	0	0	0	0	0	1	0	0	0
ENSMUSG00000018459	Slc13a3	153	81	211	195	98	102	109	301	237	211	61	253	93	187	237	184	238	263	173	237	102	128	185	292	51	25	33	19	29	30	20	26	63	39	34	52	47	42	34	34	18	38	52	47	52	23	37	61
ENSMUSG00000018470	Kcnab3	1	2	0	2	1	3	1	6	3	3	1	2	1	6	5	3	5	4	1	4	1	2	6	7	2	0	0	1	0	1	1	0	2	0	0	1	2	1	0	0	1	1	1	0	0	0	0	2
ENSMUSG00000018474	Chd3	104	91	123	166	108	129	147	138	135	137	72	205	100	225	116	153	177	202	124	135	76	78	171	185	109	72	143	144	116	152	54	111	180	126	60	119	125	103	104	106	161	80	84	141	90	104	112	149
ENSMUSG00000018476	Kdm6b	43	21	34	26	26	31	38	29	28	27	28	50	27	62	50	40	59	47	28	39	24	27	42	60	65	33	43	37	27	35	17	20	60	53	16	44	28	24	50	36	18	43	24	56	24	30	37	34
ENSMUSG00000018481	Appbp2	29	28	21	16	14	16	21	25	31	28	15	39	14	28	23	19	39	23	22	27	14	14	26	50	51	17	40	30	24	54	18	33	62	46	28	52	30	23	49	23	29	42	34	42	24	27	28	20
ENSMUSG00000018486	Wnt9b	0	0	0	4	3	2	3	0	3	1	0	1	0	6	2	0	4	2	3	2	0	0	0	3	0	2	1	0	1	1	1	0	4	1	0	0	1	1	0	0	2	1	1	0	1	0	1	1
ENSMUSG00000018500	Adora2b	0	2	0	0	0	0	1	2	2	0	0	1	2	2	4	0	4	2	2	0	1	0	0	3	2	1	0	0	1	1	0	0	2	1	1	0	1	0	0	0	0	0	1	0	0	0	0	0
ENSMUSG00000018501	Ncor1	234	244	249	301	188	176	304	200	296	291	154	334	224	368	319	282	508	362	280	339	134	191	326	377	287	165	227	218	166	195	95	193	323	244	109	228	180	172	274	160	156	168	155	239	202	147	167	256
ENSMUSG00000018507	Trpv2	14	5	7	4	3	4	13	7	12	6	4	12	18	11	21	14	15	17	10	6	12	8	11	12	10	2	0	1	5	2	2	0	10	11	3	14	4	2	6	2	0	11	4	16	5	4	7	5
ENSMUSG00000018509	Cenpv	24	30	39	46	17	32	45	36	36	55	22	54	36	46	47	31	56	48	44	34	19	24	40	54	42	15	32	24	22	22	14	25	41	35	19	31	28	29	31	27	24	30	28	27	26	24	31	49
ENSMUSG00000018537	Pcgf2	29	31	19	11	5	14	22	33	30	35	16	35	6	20	24	19	58	20	15	21	15	13	25	45	39	29	5	9	10	14	4	18	53	34	6	17	4	6	31	7	5	11	13	28	12	8	7	25
ENSMUSG00000018541	Cwc25	13	22	22	19	11	13	25	25	23	31	18	29	17	18	24	23	44	18	24	19	12	11	18	32	29	13	23	19	17	13	9	14	23	22	14	19	16	15	29	13	19	22	19	37	20	14	19	20
ENSMUSG00000018543	1700001P01Rik	0	0	0	0	0	0	0	0	0	0	0	0	0	0	0	0	0	0	0	0	0	0	0	0	0	0	0	0	0	0	0	0	0	0	0	0	0	0	0	0	0	0	0	0	1	0	0	1
ENSMUSG00000018547	Pip4k2b	36	20	22	40	18	21	20	18	27	25	18	27	17	41	31	19	45	34	13	26	18	21	25	33	33	12	27	22	14	14	13	15	35	31	9	18	13	14	17	7	14	17	19	31	26	16	12	25
ENSMUSG00000018548	Trim37	20	21	30	29	19	16	32	23	32	23	9	34	20	37	27	29	46	29	17	26	6	17	32	37	38	13	24	17	15	20	7	17	38	39	11	31	26	11	28	11	11	18	18	31	30	16	13	19
ENSMUSG00000018554	Ybx2	0	0	0	0	0	0	0	0	0	0	0	0	0	0	0	0	0	0	0	0	0	0	0	0	0	0	0	0	0	0	0	0	0	0	0	1	0	0	0	0	0	0	0	0	0	0	0	0
ENSMUSG00000018559	Ctdnep1	145	158	136	126	86	91	158	170	134	131	73	164	89	129	138	109	175	162	112	98	61	69	123	145	295	107	188	117	188	138	80	89	308	215	96	212	104	145	173	129	122	174	137	229	160	125	149	174
ENSMUSG00000018565	Elp5	53	47	56	57	53	46	94	118	76	71	41	101	32	76	79	62	102	78	54	50	42	50	67	117	46	42	36	25	27	27	19	33	73	51	37	55	29	34	56	35	27	36	33	54	54	34	27	40
ENSMUSG00000018566	Slc2a4	4	22	7	4	3	10	11	8	7	6	18	13	7	5	6	5	13	18	12	5	4	4	21	14	10	11	3	1	5	2	1	2	15	8	5	3	4	3	7	2	2	1	1	15	2	4	5	1
ENSMUSG00000018567	Gabarap	507	362	502	334	357	377	612	499	550	661	407	973	389	575	690	495	795	710	552	487	420	397	661	949	755	481	567	473	422	548	270	617	1084	668	326	623	527	471	724	516	421	584	489	729	558	416	461	602
ENSMUSG00000018569	Cldn7	3	6	2	1	0	0	2	2	6	5	5	14	4	1	4	2	5	3	1	0	6	6	3	7	5	9	0	2	0	0	1	3	14	6	7	10	1	6	12	3	1	3	2	4	3	7	2	3
ENSMUSG00000018570	2810408A11Rik	1	1	1	0	0	0	3	0	0	0	1	1	0	0	0	1	3	0	1	0	0	0	1	2	0	1	0	0	0	0	0	0	1	0	0	2	1	0	0	0	0	0	0	1	0	0	0	0
ENSMUSG00000018572	Phf23	59	49	57	53	35	33	96	97	77	90	54	105	63	68	70	58	153	107	70	58	50	43	72	101	106	76	86	56	37	60	32	59	130	83	36	65	42	50	78	56	37	57	50	94	67	45	45	71
ENSMUSG00000018574	Acadvl	548	473	709	780	535	535	783	687	700	678	299	775	416	823	774	564	919	718	662	609	382	385	667	775	622	289	588	516	479	488	237	504	697	560	225	528	538	434	530	441	423	375	446	574	403	406	467	687
ENSMUSG00000018581	Dnah11	0	0	0	0	0	0	0	0	0	0	1	0	0	0	0	0	1	0	0	0	0	0	0	0	1	0	0	0	0	0	0	0	0	0	0	1	0	0	0	0	0	0	0	0	0	0	0	1
ENSMUSG00000018583	G3bp1	178	195	170	194	110	104	179	79	245	227	93	166	155	164	232	150	339	255	171	189	104	133	183	239	175	104	112	86	81	74	52	70	240	173	62	158	94	90	182	75	74	117	89	184	151	88	116	138
ENSMUSG00000018585	Atox1	206	172	257	222	186	150	321	327	272	231	121	285	170	211	249	202	302	278	227	207	119	151	232	293	256	109	160	119	122	157	79	120	264	183	88	222	179	161	179	108	116	159	163	245	168	149	198	238
ENSMUSG00000018593	Sparc	724	534	401	289	193	187	657	553	822	552	319	772	465	242	773	447	1105	779	439	512	456	508	555	976	570	504	216	163	167	254	159	286	862	425	383	870	348	261	572	227	124	604	274	655	393	237	334	440
ENSMUSG00000018599	Mief2	29	26	21	22	33	22	39	29	34	40	15	53	27	49	33	33	55	43	37	34	18	15	44	57	45	15	23	39	23	32	8	19	33	27	17	30	19	27	16	30	16	17	32	22	25	16	29	41
ENSMUSG00000018604	Tbx3	32	16	71	83	83	37	46	45	40	70	24	62	56	51	90	40	63	85	98	46	37	33	59	99	64	32	77	35	57	88	27	25	68	54	19	44	66	50	31	39	28	29	48	58	45	39	44	86
ENSMUSG00000018623	Mmp7	14	5	0	0	0	0	1	3	14	5	15	17	3	4	4	1	11	1	0	1	1	8	5	10	2	3	1	0	0	1	0	0	9	20	1	20	0	2	1	0	2	0	1	1	2	0	0	1
ENSMUSG00000018648	Dusp14	9	5	8	9	6	2	3	5	14	5	1	5	6	2	8	5	9	11	17	5	8	6	8	10	8	1	7	4	1	0	1	5	6	13	1	8	2	3	5	4	3	3	3	5	6	4	6	11
ENSMUSG00000018651	Tada2a	23	11	17	14	13	14	24	31	32	30	16	29	11	24	24	22	39	26	16	19	21	14	33	34	38	24	24	24	21	20	19	26	38	22	18	26	26	26	30	25	24	21	9	29	18	13	19	28
ENSMUSG00000018654	Ikzf1	17	13	8	7	6	5	13	16	24	20	14	29	12	3	18	5	21	13	17	4	15	10	19	30	33	23	19	12	10	6	9	11	38	29	13	30	20	13	18	9	5	26	10	37	24	7	18	22
ENSMUSG00000018659	Pnpo	345	285	522	416	399	322	652	694	534	607	279	743	339	715	509	433	796	705	471	414	308	326	466	683	723	402	705	468	455	568	270	603	872	581	309	605	552	495	623	495	469	462	460	598	407	483	460	636
ENSMUSG00000018661	Cog1	7	4	5	9	3	4	15	9	11	6	3	13	7	3	9	4	11	7	5	4	4	4	5	10	13	4	6	1	9	8	0	7	15	8	4	12	6	4	9	8	3	8	4	12	12	7	7	9
ENSMUSG00000018666	Cbx1	187	226	241	233	183	178	289	244	244	266	120	334	161	289	231	201	416	274	187	200	123	138	260	267	366	273	187	145	139	178	87	121	475	260	136	281	155	130	242	152	152	158	149	244	297	163	177	243
ENSMUSG00000018669	Cdk5rap3	64	92	77	100	80	59	136	156	102	72	49	125	46	74	97	75	131	120	72	68	51	50	78	101	100	49	59	42	53	62	38	67	105	88	41	75	66	72	90	60	44	69	58	95	83	55	60	100
ENSMUSG00000018672	Copz2	8	11	9	9	5	4	6	15	10	7	3	8	4	10	5	5	10	5	8	4	6	2	9	13	12	2	7	6	5	5	2	5	12	8	6	3	16	11	7	7	4	4	8	5	6	1	5	15
ENSMUSG00000018677	Slc25a39	671	603	799	788	551	526	1113	1385	809	769	401	1002	454	809	807	689	1149	1031	854	661	402	509	699	1027	813	467	627	415	522	545	270	546	852	694	345	779	669	560	693	474	470	583	528	771	481	477	559	806
ENSMUSG00000018678	Sp2	17	20	9	11	10	10	23	10	19	14	14	11	13	9	12	14	33	7	21	11	9	15	11	20	11	9	7	5	5	7	3	7	13	15	10	17	7	9	12	7	6	8	9	23	11	6	5	13
ENSMUSG00000018697	Aatf	20	23	21	27	11	7	15	19	35	28	15	38	26	23	28	27	35	30	19	28	9	25	23	31	36	29	38	31	22	39	16	20	58	39	16	36	28	23	34	30	16	37	29	64	34	24	38	39
ENSMUSG00000018707	Dync1h1	512	447	465	396	320	305	601	665	591	607	337	876	348	564	596	443	843	656	493	457	340	361	570	792	286	274	214	149	124	163	75	151	433	253	119	268	163	137	294	160	127	204	144	243	263	108	173	204
ENSMUSG00000018727	Cpsf4l	11	2	7	28	14	14	8	8	3	7	6	8	9	33	13	10	14	10	14	8	1	5	15	5	14	0	15	11	16	15	6	9	10	2	3	11	5	7	2	12	8	4	5	7	5	4	8	14
ENSMUSG00000018733	Pex12	26	31	29	50	31	22	22	6	30	25	12	25	19	24	22	31	48	39	23	33	14	18	31	29	18	10	16	12	13	14	4	8	29	21	9	18	14	16	21	12	15	12	11	23	9	12	8	18
ENSMUSG00000018736	Ndel1	98	75	86	93	84	74	95	36	127	86	60	113	85	113	139	114	215	154	114	91	84	93	120	193	140	74	107	95	117	117	41	75	191	136	62	121	65	70	122	74	67	85	62	151	91	75	84	107
ENSMUSG00000018740	Slc25a35	0	1	1	1	1	1	3	0	0	0	0	1	0	2	2	0	1	1	2	0	0	1	0	2	1	0	0	0	0	0	0	1	3	1	0	1	2	0	2	1	1	1	1	0	0	1	1	3
ENSMUSG00000018750	Zbtb4	58	36	45	32	17	18	67	37	67	60	27	58	39	49	63	46	109	72	53	54	34	41	67	73	86	53	51	23	50	30	17	32	106	88	35	78	50	35	72	34	31	45	52	85	64	41	47	90
ENSMUSG00000018752	Tnfsfm13	3	0	0	1	1	1	1	1	0	0	2	2	0	2	3	1	4	4	1	1	0	2	0	2	1	0	1	1	0	0	0	0	2	1	0	2	1	0	1	0	2	0	3	2	0	1	0	0
ENSMUSG00000018761	Mpdu1	417	229	447	313	331	317	472	554	449	569	310	830	310	427	473	425	510	575	473	358	292	342	537	748	625	357	627	399	314	439	275	465	922	443	360	580	616	368	520	448	362	538	467	570	500	324	467	608
ENSMUSG00000018765	Fxr2	174	182	228	188	169	162	309	261	214	241	129	339	155	248	240	187	391	259	200	177	153	141	194	342	321	228	251	174	144	208	122	174	397	302	146	267	183	169	278	195	146	213	178	276	235	161	186	211
ENSMUSG00000018770	Atp5g3	4480	5067	6780	7609	5165	4701	7296	5382	6069	4556	2549	5771	3695	6126	5570	4529	7588	5645	4411	4460	2353	3024	5167	5235	5297	2498	3761	2470	2833	3132	1250	2243	5053	4129	1848	4130	3223	2806	3722	2907	2662	2405	3112	4502	3550	3144	3213	4643
ENSMUSG00000018774	Cd68	51	31	31	26	16	17	70	72	82	63	27	69	53	23	58	46	82	81	47	44	43	33	59	86	37	21	10	3	5	8	9	5	42	31	21	41	19	8	9	9	5	38	13	55	33	8	16	32
ENSMUSG00000018776	Slc35g3	0	0	0	0	0	0	0	0	1	0	0	0	0	0	0	0	0	0	0	0	0	0	0	0	0	0	0	0	0	0	0	0	0	0	0	0	0	0	0	0	0	0	0	0	0	0	0	0
ENSMUSG00000018796	Acsl1	626	505	1080	1498	1263	1244	1103	512	897	945	394	1213	914	2401	1069	1224	1237	1514	1464	1328	435	484	753	1225	804	439	1391	1587	1173	1282	509	1093	909	560	376	838	1167	837	732	883	1126	541	910	606	439	689	694	1455
ENSMUSG00000018800	Abca5	21	17	7	5	3	4	16	12	19	10	7	13	10	7	16	7	28	6	4	10	8	9	14	25	23	10	5	5	8	6	4	7	30	16	11	14	8	7	12	4	7	12	10	29	18	5	8	8
ENSMUSG00000018809	Smyd4	4	4	3	7	3	4	7	7	1	7	5	3	2	9	8	6	10	6	6	8	3	2	2	9	4	6	1	1	2	2	0	2	5	8	3	5	5	2	3	1	2	2	5	1	6	6	1	4
ENSMUSG00000018819	Lsp1	8	5	0	5	0	1	8	6	8	13	8	10	4	5	4	5	7	14	5	10	3	8	7	13	13	7	1	2	6	8	3	4	13	13	5	13	5	5	5	4	3	5	5	17	7	5	6	9
ENSMUSG00000018820	Zfyve27	17	27	25	10	18	14	25	30	41	24	12	24	16	29	27	17	45	26	20	22	19	15	19	26	20	15	16	6	3	9	5	7	32	19	12	22	8	18	16	13	9	14	11	17	9	13	8	23
ENSMUSG00000018821	Avpi1	141	202	104	111	79	55	297	231	200	126	76	212	106	142	174	134	320	179	118	136	77	103	133	181	183	105	92	55	49	69	37	75	193	125	63	141	85	73	182	78	74	110	64	116	109	58	72	106
ENSMUSG00000018822	Sfrp5	3	1	0	1	1	1	2	0	0	3	2	3	1	1	3	1	0	1	1	0	0	0	0	2	2	0	2	1	1	1	0	0	2	2	0	3	2	0	1	0	0	0	0	1	0	0	1	0
ENSMUSG00000018830	Myh11	1	6	1	4	2	0	7	0	3	2	0	1	3	5	6	1	3	5	3	4	1	1	3	2	4	3	8	4	7	13	3	6	5	7	2	3	3	4	5	5	3	8	3	4	2	4	4	0
ENSMUSG00000018841	Rad51d	15	16	19	17	10	9	19	20	12	24	12	24	17	14	12	22	26	16	14	12	17	9	12	23	17	13	7	11	7	7	3	5	22	21	6	13	11	13	13	10	6	10	13	11	13	21	10	13
ENSMUSG00000018844	Fndc8	2	0	0	1	0	0	0	0	2	0	0	0	0	0	1	0	0	0	0	1	0	0	1	1	1	0	0	0	0	0	0	0	1	1	0	0	1	1	0	0	0	0	0	0	0	0	0	0
ENSMUSG00000018845	Unc45b	18	32	18	20	9	12	13	6	24	21	8	30	5	16	19	22	27	24	22	14	8	16	29	20	21	16	10	10	13	22	5	11	28	13	5	17	10	8	15	11	8	13	11	18	10	4	18	16
ENSMUSG00000018846	Pank3	252	212	301	359	212	271	284	182	318	309	168	378	194	382	303	255	448	355	365	261	155	189	322	346	388	149	331	214	245	286	132	241	440	286	141	276	243	196	223	210	254	164	232	278	178	181	217	310
ENSMUSG00000018848	Rars	139	140	140	139	90	77	170	127	181	128	74	165	101	147	163	107	271	154	110	146	81	97	150	199	171	92	69	63	87	82	44	60	209	132	67	126	85	56	110	75	55	75	80	150	115	73	85	99
ENSMUSG00000018849	Wwc1	73	46	69	65	49	49	62	62	80	110	57	136	62	85	95	72	121	96	72	100	65	55	70	137	162	119	158	177	157	186	69	119	241	188	78	157	174	165	167	137	116	128	125	173	166	146	168	160
ENSMUSG00000018858	Ict1	24	25	28	28	29	27	31	30	40	32	18	34	22	41	47	23	49	37	20	29	20	21	21	26	27	17	31	22	17	16	15	25	30	44	16	31	20	29	44	22	29	25	24	33	28	14	19	28
ENSMUSG00000018861	Fdxr	29	41	49	51	33	36	57	48	44	59	54	70	31	58	47	46	70	80	47	44	33	37	43	91	33	37	53	30	32	44	10	36	52	46	18	40	31	30	44	28	41	27	28	52	28	27	31	36
ENSMUSG00000018862	Otop3	0	0	0	0	0	0	1	0	0	0	0	0	0	0	0	0	0	0	0	0	0	0	0	0	0	0	0	0	0	0	0	0	0	0	0	0	0	0	0	0	1	0	0	0	0	0	0	0
ENSMUSG00000018865	Sult4a1	0	2	1	0	3	0	0	0	1	0	0	1	1	0	0	1	2	0	0	0	1	1	0	3	0	0	0	0	0	0	0	0	3	1	0	2	1	0	0	0	0	0	0	0	0	0	0	1
ENSMUSG00000018882	Mrpl45	32	55	52	69	46	39	65	73	63	60	30	68	35	94	52	58	72	77	65	60	25	31	59	65	49	21	55	45	41	45	17	34	72	58	26	64	41	38	49	41	41	29	28	59	36	30	39	40
ENSMUSG00000018893	Mb	4	174	0	0	1	0	7	30	0	1	64	1	4	3	14	0	2	5	28	0	0	0	0	0	0	184	34	0	25	9	3	1	4	3	1	2	6	0	32	1	4	28	0	1	0	49	39	1
ENSMUSG00000018899	Irf1	177	215	171	191	142	139	211	218	242	259	155	327	156	156	235	184	484	298	219	187	102	137	278	332	272	114	76	72	87	111	61	71	272	215	103	185	89	98	152	98	107	148	96	210	116	61	77	138
ENSMUSG00000018900	Slc22a5	1	0	0	3	1	1	1	2	4	2	4	2	3	3	7	3	5	4	6	0	0	1	2	8	4	0	6	6	7	6	3	10	6	6	0	4	8	5	1	5	2	5	3	3	1	3	3	8
ENSMUSG00000018906	P4ha2	12	8	15	9	5	13	18	13	16	11	15	28	9	14	12	18	18	25	12	5	8	6	15	23	17	7	12	12	13	10	9	15	22	15	10	12	8	11	20	13	12	18	17	23	15	10	16	13
ENSMUSG00000018907	Alox12e	0	0	0	0	0	0	0	0	0	0	0	0	0	1	0	0	1	0	0	0	1	0	0	0	1	1	0	0	1	0	0	0	0	0	0	0	0	1	0	0	0	0	0	0	0	0	0	0
ENSMUSG00000018909	Arrb1	77	70	58	48	41	26	83	98	97	77	37	116	44	63	65	63	117	71	41	56	47	37	66	76	56	47	29	22	24	26	15	18	74	47	16	52	19	20	45	15	19	30	27	64	44	25	43	43
ENSMUSG00000018919	Tm4sf5	0	2	0	1	0	0	0	0	0	0	1	0	1	0	1	1	1	0	1	1	0	0	1	1	0	1	0	0	0	0	0	0	0	0	0	0	0	0	0	2	0	0	0	0	0	1	0	0
ENSMUSG00000018920	Cxcl16	42	30	23	16	15	7	51	36	65	60	29	69	30	23	35	35	82	40	27	30	29	45	45	89	76	36	23	16	17	19	9	16	93	72	35	71	35	16	35	14	12	35	17	67	45	8	25	25
ENSMUSG00000018921	Pelp1	12	12	21	7	9	10	20	18	15	17	4	30	8	21	21	16	31	14	12	16	15	12	14	14	24	12	20	7	11	10	8	20	27	22	6	22	17	15	22	12	6	19	15	29	14	12	19	10
ENSMUSG00000018923	Med11	17	10	19	19	10	15	19	9	25	27	13	25	22	27	17	12	38	27	26	25	16	11	16	16	31	17	12	5	8	12	2	4	30	18	10	10	7	13	13	6	10	16	13	20	20	9	16	13
ENSMUSG00000018924	Alox15	0	0	0	0	0	0	1	0	0	7	3	0	0	0	0	0	1	1	0	0	0	1	0	2	0	0	0	0	0	1	0	0	0	0	0	0	1	0	0	0	0	0	0	0	0	0	0	0
ENSMUSG00000018927	Ccl6	256	102	140	107	82	73	364	398	348	187	41	375	205	82	215	176	324	289	165	180	193	154	304	345	365	89	47	26	62	54	42	52	254	217	145	350	95	66	104	80	21	247	93	424	231	65	118	168
ENSMUSG00000018930	Ccl4	17	10	7	7	2	4	12	14	15	20	3	17	12	3	26	9	13	27	10	11	10	17	17	21	33	6	2	0	5	5	1	4	26	15	7	22	12	3	9	3	4	17	3	33	26	9	13	16
ENSMUSG00000018931	Natd1	7	6	10	8	3	2	16	10	13	10	6	13	7	10	13	6	13	12	11	7	7	7	11	14	14	10	12	7	5	12	6	5	10	5	4	12	14	10	6	1	2	10	7	19	7	4	12	11
ENSMUSG00000018932	Map2k3	345	385	333	517	311	356	367	214	362	390	185	338	353	531	431	349	575	500	389	421	202	256	404	440	620	275	469	452	504	428	210	378	625	495	230	438	331	375	499	405	348	282	360	501	327	342	381	549
ENSMUSG00000018965	Ywhah	6	2	6	2	2	4	6	7	10	9	7	10	8	5	7	9	18	15	7	8	10	9	3	16	15	7	11	7	7	6	3	8	19	12	10	19	7	5	13	4	3	8	5	19	20	10	14	11
ENSMUSG00000018974	Sart3	15	34	20	22	27	18	27	20	31	22	16	34	20	19	32	25	39	32	20	20	16	11	29	42	31	18	30	17	6	18	6	13	33	20	11	25	12	13	32	13	11	17	10	22	20	19	23	21
ENSMUSG00000018983	E2f2	2	3	3	2	4	1	8	5	3	8	1	2	4	2	3	5	7	4	1	3	2	1	5	9	13	4	6	2	1	2	3	0	4	11	3	10	7	5	8	4	2	2	2	6	6	4	3	5
ENSMUSG00000018986	Slfn3	1	1	0	0	0	0	0	0	0	0	0	0	0	0	0	1	1	0	0	0	0	0	0	1	0	0	1	0	0	0	0	0	0	0	0	0	0	2	1	0	0	0	1	1	0	0	0	0
ENSMUSG00000018995	Nars2	33	33	52	51	31	55	40	15	42	48	16	24	31	62	53	31	46	66	45	31	27	20	36	56	37	25	47	35	38	40	13	26	47	28	15	21	29	34	57	36	16	19	27	32	30	27	28	29
ENSMUSG00000018999	Slc35b4	27	25	24	41	14	18	31	38	30	21	16	30	26	28	26	19	40	34	35	19	14	15	34	47	30	16	17	12	18	12	7	15	30	22	4	19	15	20	19	12	7	21	10	27	11	22	18	20
ENSMUSG00000019027	Dnah1	1	0	1	0	0	0	0	0	1	2	1	2	1	0	0	0	4	0	0	0	1	0	1	2	0	0	0	0	0	0	0	1	1	2	1	2	1	0	0	0	0	0	1	1	2	1	0	0
ENSMUSG00000019039	Dalrd3	48	32	34	53	35	34	57	38	71	78	42	81	49	106	72	54	109	86	47	71	50	38	66	77	54	44	49	35	51	46	14	39	76	49	22	45	48	49	57	43	33	30	43	58	33	45	40	59
ENSMUSG00000019054	Fis1	61	62	61	67	39	50	76	74	84	44	30	92	40	61	56	54	76	65	48	56	30	33	56	68	65	21	45	29	39	38	18	31	55	52	18	61	47	47	62	36	41	47	47	65	38	44	30	55
ENSMUSG00000019055	Plod1	102	74	127	117	98	101	150	243	151	186	80	238	110	156	170	128	243	231	158	140	88	103	172	215	174	96	165	107	115	151	92	160	237	139	74	162	139	126	125	112	104	130	116	169	92	97	133	165
ENSMUSG00000019066	Rab3d	31	39	26	19	13	7	40	28	35	43	12	43	17	14	22	25	53	28	16	25	29	15	33	57	47	13	18	7	11	13	10	8	53	29	11	30	12	16	28	6	4	12	8	33	16	8	15	23
ENSMUSG00000019080	Mfsd3	9	10	24	18	16	9	18	16	18	19	9	15	13	29	16	12	23	24	9	9	8	12	11	16	24	15	20	18	22	16	6	16	28	13	6	9	19	14	19	14	20	9	14	19	12	11	20	28
ENSMUSG00000019082	Slc25a22	194	190	289	292	143	165	316	85	244	177	106	154	156	282	225	145	333	317	239	181	93	137	221	283	222	124	190	97	117	132	53	115	175	179	64	102	110	161	184	102	67	65	119	184	132	118	102	104
ENSMUSG00000019087	Atp6ap1	525	475	440	362	323	360	574	578	583	598	379	880	373	470	549	394	683	611	525	442	393	393	619	862	564	404	386	319	289	370	188	410	902	535	304	602	458	351	595	333	309	472	325	655	473	276	382	443
ENSMUSG00000019088	Dnase1l1	10	7	2	5	1	1	7	4	13	7	7	12	14	2	8	4	10	17	6	11	6	5	7	13	24	6	7	5	4	6	5	2	15	11	5	16	8	2	1	2	5	6	5	6	6	6	4	8
ENSMUSG00000019102	Aldh3a1	0	1	0	0	0	0	0	0	1	0	0	0	0	0	0	0	1	0	0	0	0	0	0	0	0	0	0	0	0	0	0	0	0	1	0	0	0	0	1	0	0	0	0	0	0	0	0	0
ENSMUSG00000019122	Ccl9	143	176	73	78	54	56	210	112	182	145	116	182	114	71	149	127	241	215	87	117	85	114	163	207	147	98	52	35	42	48	26	29	163	136	56	159	53	35	129	30	29	102	45	134	104	63	63	68
ENSMUSG00000019124	Scrn1	2	2	2	0	0	1	1	1	2	1	0	0	1	1	1	0	2	1	1	1	1	0	0	3	0	1	1	0	0	0	0	0	0	0	0	0	0	0	0	0	0	0	0	1	0	0	0	0
ENSMUSG00000019132	BC005537	252	276	283	299	203	177	331	171	361	376	165	322	285	300	346	247	592	418	318	322	201	205	282	460	343	203	235	203	212	272	98	194	465	309	151	337	228	216	296	159	175	225	194	386	231	174	185	270
ENSMUSG00000019139	Isyna1	14	10	2	2	3	2	11	12	18	19	36	10	13	6	14	9	14	5	5	8	7	3	9	24	3	7	7	2	1	2	3	4	14	12	3	7	1	4	13	6	0	10	2	9	5	1	6	3
ENSMUSG00000019143	Hars2	38	52	71	58	55	55	75	51	74	79	48	66	42	84	50	50	85	76	54	69	30	40	63	78	53	25	37	27	20	39	13	35	60	46	26	61	38	35	56	33	40	42	41	39	42	24	37	55
ENSMUSG00000019146	Cacng2	0	0	1	0	0	1	0	0	0	0	0	0	0	0	0	0	0	0	0	0	0	0	0	0	0	0	0	0	0	0	0	0	0	0	0	0	0	0	0	0	0	0	0	0	0	0	0	0
ENSMUSG00000019158	Tmem160	81	116	182	135	124	91	209	182	214	279	134	336	160	264	237	154	361	283	214	219	142	176	209	257	383	210	265	265	273	282	142	253	467	307	136	325	295	244	387	228	219	249	234	450	318	288	279	345
ENSMUSG00000019173	Rab5c	392	306	402	388	319	314	481	660	487	429	230	606	230	451	461	330	639	508	365	351	256	255	455	586	566	284	361	260	252	288	180	300	681	414	232	512	295	227	319	272	288	357	301	486	315	271	288	447
ENSMUSG00000019178	Styxl1	0	1	0	1	1	0	1	1	0	0	0	1	1	0	0	2	2	0	0	0	0	0	1	1	1	0	0	0	0	0	0	0	0	3	2	1	2	0	0	0	0	0	0	0	0	0	1	1
ENSMUSG00000019179	Mdh2	583	531	657	591	455	463	876	959	769	765	528	1106	503	665	777	635	1253	935	806	607	479	506	748	969	1112	744	780	544	545	711	365	668	1381	884	544	865	650	562	911	565	594	805	610	1007	700	480	566	913
ENSMUSG00000019188	H13	268	352	289	303	228	220	460	456	351	349	170	461	173	300	311	290	487	412	264	269	192	197	260	431	404	194	243	167	178	231	119	192	412	301	166	340	270	197	290	214	178	243	175	265	236	187	189	289
ENSMUSG00000019189	Rnf145	286	316	197	183	137	169	318	276	313	335	192	519	212	205	302	285	448	323	194	222	192	201	400	574	400	204	164	165	121	175	64	121	525	344	175	295	157	119	295	171	117	227	142	328	261	103	178	243
ENSMUSG00000019194	Scn1b	16	17	11	4	2	4	8	12	22	26	24	29	10	11	14	13	33	22	15	10	7	10	16	30	11	7	8	7	3	7	6	6	22	17	4	19	15	5	27	9	6	15	4	23	6	12	2	18
ENSMUSG00000019210	Atp6v1e1	310	302	337	378	241	224	517	410	487	488	216	522	285	516	432	383	790	586	437	328	230	273	462	507	509	289	366	301	291	313	154	289	606	398	191	383	256	272	429	247	179	246	236	439	249	208	271	390
ENSMUSG00000019214	Chtf18	1	0	0	2	1	0	3	0	3	6	1	4	2	1	1	0	5	2	1	0	1	2	2	2	0	2	1	0	0	1	0	0	1	0	1	1	0	0	2	0	0	1	1	2	2	0	1	1
ENSMUSG00000019230	Lhx9	0	0	0	0	0	0	0	0	0	0	0	0	0	0	0	0	0	0	0	0	0	0	0	0	0	1	0	0	0	0	0	0	0	0	0	0	0	0	0	0	0	0	0	0	0	0	0	0
ENSMUSG00000019232	Etnppl	43	91	119	173	84	106	208	82	61	53	88	72	44	99	61	42	151	122	142	81	34	35	104	80	87	200	132	86	116	141	65	108	80	111	37	59	86	98	185	49	133	46	67	88	62	86	90	98
ENSMUSG00000019235	Rps6kl1	2	0	4	1	0	1	3	2	2	3	2	1	3	0	10	1	4	2	2	2	3	3	2	0	3	0	1	1	0	2	0	0	3	1	0	1	0	1	0	0	0	3	0	1	0	0	2	0
ENSMUSG00000019254	Ppp1r12c	77	73	90	75	52	57	121	102	108	91	49	138	61	88	85	72	181	107	72	90	48	47	94	115	123	67	74	34	57	47	31	58	121	83	44	104	67	46	90	64	55	51	46	113	78	61	51	80
ENSMUSG00000019256	Ahr	71	33	51	69	51	41	50	33	77	55	20	70	37	82	54	62	90	86	48	35	23	33	51	73	65	22	32	47	40	32	15	29	58	43	25	36	48	54	42	26	34	33	41	46	26	43	29	47
ENSMUSG00000019261	Map1s	11	7	7	3	3	2	6	8	8	7	5	16	2	4	6	5	10	6	2	6	3	9	13	7	7	2	2	0	3	3	3	3	14	5	3	10	1	0	7	2	4	5	2	3	10	1	2	11
ENSMUSG00000019278	Dpep1	10	6	5	5	5	1	8	2	10	8	9	15	4	5	4	1	7	7	7	4	6	3	9	18	2	7	3	2	4	3	3	1	14	8	3	9	1	1	4	2	2	2	3	1	5	3	2	2
ENSMUSG00000019295	Tmem129	24	33	23	23	22	18	22	21	26	35	14	25	20	27	25	15	46	44	29	27	9	18	23	44	20	16	27	9	11	15	9	12	27	16	9	27	20	18	16	20	12	14	9	13	14	13	12	29
ENSMUSG00000019297	Nop9	47	62	38	56	46	42	54	38	73	57	28	59	40	66	59	40	85	54	39	54	36	31	55	58	35	29	20	15	17	29	14	12	45	27	15	24	20	28	34	21	11	22	11	27	29	29	20	26
ENSMUSG00000019301	Hsd17b1	0	0	0	0	0	0	0	0	1	0	0	0	0	1	1	0	2	0	0	0	0	0	0	0	0	0	0	0	0	0	0	1	0	0	0	0	0	0	0	0	0	0	0	0	0	0	0	0
ENSMUSG00000019302	Atp6v0a1	80	48	64	67	49	52	109	94	63	78	40	118	46	80	82	57	101	90	71	69	43	58	73	110	70	44	57	48	45	66	32	63	87	67	40	75	61	52	74	45	41	56	49	88	66	47	41	64
ENSMUSG00000019303	Psmc3ip	2	2	2	1	0	0	2	2	0	1	0	1	1	0	1	3	1	2	1	1	2	3	2	4	3	0	0	0	0	0	0	0	1	2	0	2	1	1	0	0	0	2	0	2	2	1	0	0
ENSMUSG00000019312	Grb7	107	120	143	126	114	134	164	139	167	226	126	195	109	196	99	105	245	181	152	155	86	83	203	247	248	193	333	206	273	268	121	178	344	202	97	135	105	119	244	154	149	126	118	187	102	148	173	190
ENSMUSG00000019320	Noxo1	6	5	1	1	2	0	1	1	4	3	5	3	3	3	3	4	3	2	3	1	1	2	4	6	4	0	1	1	0	4	1	2	4	2	4	3	0	0	6	3	1	3	0	5	2	3	1	0
ENSMUSG00000019326	Aoc3	0	1	0	5	0	2	1	0	2	2	0	0	1	1	1	3	0	1	1	2	0	0	0	0	0	0	1	1	0	0	0	1	3	2	0	1	0	0	1	0	3	2	0	0	1	0	1	0
ENSMUSG00000019338	Zfp687	84	109	82	82	55	52	98	108	96	89	40	116	49	87	100	87	152	85	48	78	42	54	80	91	40	26	23	22	20	18	7	12	59	28	15	22	18	15	26	14	13	20	16	36	30	22	25	24
ENSMUSG00000019359	Gdpd2	0	1	0	0	0	0	0	0	0	0	0	0	0	0	0	0	0	0	0	0	0	0	0	0	0	0	0	0	0	0	0	0	0	1	0	0	0	0	0	0	0	1	0	0	0	0	0	0
ENSMUSG00000019362	D8Ertd738e	143	138	162	160	139	115	199	268	183	155	102	233	104	190	174	131	278	190	153	140	94	89	167	198	138	80	95	74	81	81	37	73	161	102	51	103	66	84	111	72	85	80	79	118	85	80	96	102
ENSMUSG00000019368	Sec14l4	209	127	258	272	228	229	290	295	197	210	148	365	155	498	226	170	319	284	256	178	127	150	209	251	370	223	504	413	272	367	204	590	507	424	174	340	462	535	565	375	568	267	306	344	251	299	294	371
ENSMUSG00000019370	Calm3	120	81	102	90	50	50	96	77	154	129	59	107	82	77	113	80	141	123	77	89	68	82	121	144	70	58	46	35	30	42	20	24	116	67	46	88	58	30	58	41	29	56	37	109	112	41	53	51
ENSMUSG00000019373	Cops3	35	40	59	39	32	36	43	23	48	53	22	45	31	40	44	44	59	64	23	49	18	24	35	53	45	23	31	23	22	33	15	25	43	41	17	45	47	34	45	26	28	23	30	50	27	23	25	32
ENSMUSG00000019428	Fkbp8	100	80	104	104	77	96	119	111	109	121	53	179	83	112	117	67	117	127	110	108	54	65	109	146	195	78	163	119	134	144	62	104	181	143	66	157	153	137	144	125	111	100	114	180	122	122	137	181
ENSMUSG00000019432	Ddx39b	82	55	82	72	67	43	109	134	101	100	48	146	62	87	88	70	135	142	77	89	57	75	79	183	96	50	55	41	26	40	27	49	80	69	35	105	57	53	67	47	40	55	37	88	46	42	30	76
ENSMUSG00000019433	Gipc1	12	20	18	21	11	8	22	42	15	10	2	24	14	15	19	9	21	19	13	12	9	13	13	17	8	9	8	6	5	5	1	6	5	10	7	12	5	4	6	7	5	13	11	12	7	4	2	12
ENSMUSG00000019437	Tlcd1	27	26	34	31	18	23	37	23	34	37	17	46	29	47	28	27	42	44	30	18	19	30	22	36	30	18	24	21	15	25	6	11	39	18	12	33	29	22	17	24	22	17	17	18	20	12	11	29
ENSMUSG00000019461	Plscr3	18	8	20	8	9	12	24	19	29	20	8	30	21	6	29	14	34	17	13	13	10	10	19	39	35	25	17	11	13	17	10	16	38	38	11	37	27	16	35	18	13	19	14	39	14	6	13	26
ENSMUSG00000019464	Ptger1	0	0	0	1	0	0	1	0	0	1	0	3	0	1	0	0	0	0	0	0	0	0	0	1	0	0	0	0	0	0	0	0	0	0	0	0	0	0	1	0	0	0	0	0	0	0	0	0
ENSMUSG00000019467	Arhgef25	10	6	5	0	6	4	7	12	17	16	12	27	10	12	10	5	24	11	8	8	10	14	13	24	15	12	5	7	1	6	4	1	23	17	7	17	18	3	9	6	6	10	5	8	8	6	6	13
ENSMUSG00000019470	Xab2	16	11	16	23	20	9	18	17	22	16	13	26	19	23	18	20	25	27	19	23	7	10	22	23	17	11	14	11	6	6	2	9	10	11	2	7	10	15	23	6	12	11	9	10	10	9	11	9
ENSMUSG00000019471	Cdc37	67	57	79	68	67	62	97	113	91	96	47	97	66	85	109	67	109	104	56	78	58	55	83	104	162	93	121	85	97	113	59	110	223	165	70	133	112	93	139	74	111	121	89	187	106	94	108	129
ENSMUSG00000019478	Rab4a	37	41	57	48	29	26	50	55	60	47	25	74	41	64	44	39	72	69	55	47	31	36	52	56	40	11	20	15	10	15	9	13	34	18	11	36	18	21	21	17	14	14	24	37	19	19	23	25
ENSMUSG00000019487	Trip10	19	11	10	5	3	8	8	1	12	12	3	2	5	3	7	9	13	11	7	7	5	4	6	10	16	13	5	10	7	9	3	5	23	16	7	22	4	5	14	8	5	11	10	13	8	9	7	14
ENSMUSG00000019489	Cd70	0	0	0	0	0	0	0	0	0	0	0	0	0	0	0	0	0	1	0	0	0	0	0	0	2	0	0	0	0	0	0	0	0	0	0	0	0	0	0	0	0	0	0	0	0	0	0	0
ENSMUSG00000019494	Cops6	54	40	77	58	46	47	81	79	57	83	36	82	54	79	62	61	108	79	53	42	31	42	78	97	112	48	67	44	44	63	33	67	131	85	46	91	74	69	82	59	56	64	68	119	75	40	49	92
ENSMUSG00000019505	Ubb	57	56	62	73	38	50	63	38	84	64	34	109	41	46	77	67	80	79	86	59	50	52	69	127	79	45	59	52	31	64	32	89	113	95	41	111	124	80	106	67	44	77	66	91	70	42	42	83
ENSMUSG00000019518	Ap4m1	32	25	22	29	19	22	42	28	48	50	35	49	36	57	39	27	72	43	32	24	11	19	36	45	22	30	17	22	7	12	12	5	26	27	8	25	8	17	27	17	13	15	12	23	21	11	12	24
ENSMUSG00000019528	Gyg	16	16	4	3	4	7	12	11	10	19	9	17	10	4	10	5	19	13	8	9	10	9	15	24	8	10	4	5	5	6	1	3	11	12	5	11	5	9	14	3	3	8	10	7	11	7	6	10
ENSMUSG00000019539	Rcn3	7	10	5	4	3	4	12	12	16	14	4	11	6	4	13	8	23	15	4	8	6	4	12	22	8	5	3	2	2	0	0	4	16	8	6	13	6	2	6	4	2	7	3	18	9	3	1	2
ENSMUSG00000019558	Slc6a8	47	30	16	8	7	7	61	36	56	58	37	71	30	15	34	22	60	34	32	19	20	33	51	86	45	32	6	7	4	9	10	13	48	27	17	31	14	7	22	9	5	26	11	51	28	5	11	17
ENSMUSG00000019564	Arid3a	11	13	11	2	2	4	5	5	3	11	7	10	5	5	9	2	16	10	7	3	2	9	10	19	18	6	3	6	3	6	2	3	12	8	8	8	3	3	3	1	5	10	5	13	6	2	4	12
ENSMUSG00000019577	Pdk4	6	2	1	3	0	1	4	0	0	0	2	0	2	0	3	1	6	5	8	5	2	3	0	10	5	5	5	3	5	2	4	5	5	9	4	8	0	5	2	2	1	7	3	4	2	1	2	9
ENSMUSG00000019578	Ubxn6	127	152	140	169	94	102	182	227	151	143	77	199	85	160	138	108	215	172	116	107	82	90	112	162	154	61	94	75	73	84	33	70	160	112	61	119	67	72	119	78	67	69	88	139	84	65	75	90
ENSMUSG00000019579	Mydgf	284	272	279	250	198	186	402	348	344	304	150	377	200	288	355	242	488	327	267	278	179	192	279	334	295	184	188	150	159	174	108	142	349	224	117	211	133	125	257	139	99	161	163	228	237	168	164	204
ENSMUSG00000019590	Cyb561	47	44	24	25	15	9	45	24	57	39	28	41	26	35	45	28	85	38	19	21	20	23	26	48	34	20	3	5	10	17	3	14	36	29	14	27	20	20	58	9	2	17	6	30	22	13	20	17
ENSMUSG00000019647	Sema6a	43	30	20	39	17	22	34	29	36	35	15	46	24	36	40	26	59	31	26	34	23	22	32	43	40	25	21	21	18	17	10	21	51	25	27	28	11	13	32	26	15	22	16	24	28	19	21	38
ENSMUSG00000019659	Ccdc12	18	18	15	14	17	14	28	28	31	25	6	29	18	14	21	10	46	35	26	17	14	21	26	31	36	17	27	11	16	14	7	11	26	22	9	29	15	14	26	9	9	18	13	20	20	19	13	18
ENSMUSG00000019689	1110001J03Rik	432	483	647	654	514	465	698	838	592	440	233	683	332	680	450	367	753	579	495	428	267	302	553	588	643	332	429	279	342	381	171	272	639	476	243	425	311	271	477	367	329	259	360	503	411	279	378	496
ENSMUSG00000019699	Akt3	6	7	1	5	5	1	7	6	6	7	4	7	6	2	5	7	13	13	6	4	3	1	8	9	5	9	4	5	4	3	1	2	6	4	7	4	4	0	4	1	1	4	4	8	7	5	2	3
ENSMUSG00000019710	Mrpl24	152	213	184	200	158	138	247	212	239	219	129	328	145	268	231	193	369	262	225	190	134	136	197	306	183	122	138	102	118	123	69	106	242	155	71	138	98	101	158	99	102	104	82	165	134	93	83	132
ENSMUSG00000019715	Gle1	138	209	205	222	160	147	205	144	203	165	92	199	128	196	188	125	282	175	157	147	84	110	146	201	115	74	96	72	91	107	39	66	152	93	45	103	66	83	103	79	56	66	100	119	119	107	100	121
ENSMUSG00000019718	L3hypdh	39	37	66	70	42	53	50	31	50	63	16	65	63	69	58	53	102	86	72	58	30	46	54	76	52	31	42	45	35	48	17	40	45	42	28	51	55	36	36	43	38	30	46	42	23	32	40	59
ENSMUSG00000019726	Lyst	4	1	4	2	2	2	11	6	4	7	2	4	4	3	6	5	9	4	4	1	3	2	3	6	24	14	18	8	17	12	11	16	10	20	15	24	12	12	24	14	21	15	13	32	12	7	22	25
ENSMUSG00000019731	Slc35e1	35	43	48	44	25	33	56	50	39	57	24	45	32	57	43	35	66	64	32	42	20	24	34	49	44	29	34	30	24	34	17	37	48	45	11	38	47	43	53	35	26	24	28	37	29	31	25	34
ENSMUSG00000019732	Calr3	1	1	1	3	1	1	1	1	1	0	1	1	0	2	2	1	0	3	0	1	0	2	0	0	0	1	0	1	0	0	1	0	0	1	1	0	1	1	1	0	0	1	0	1	0	3	2	1
ENSMUSG00000019734	Tmc4	0	0	2	2	1	1	2	3	1	3	1	5	1	1	2	0	5	3	3	3	3	1	4	1	2	2	3	1	1	1	0	0	3	1	2	4	2	1	2	0	1	1	0	4	0	0	1	0
ENSMUSG00000019737	Syne4	7	12	9	9	9	2	16	10	11	14	13	8	9	11	7	4	4	6	11	12	2	7	14	19	7	2	3	1	7	6	5	9	13	6	6	10	7	1	14	2	1	7	4	14	4	6	3	11
ENSMUSG00000019738	Polr2i	31	33	43	60	43	41	63	59	48	44	23	56	20	60	38	34	62	61	27	33	31	34	39	77	42	29	38	39	22	34	23	29	61	56	24	41	38	49	46	35	26	36	37	48	41	41	41	64
ENSMUSG00000019761	Krt10	11	20	23	34	20	15	17	7	12	27	11	12	16	18	28	9	39	26	21	28	7	18	18	23	22	12	22	12	19	14	9	11	19	24	6	17	9	8	15	10	9	11	16	29	11	9	17	19
ENSMUSG00000019762	Iyd	224	208	305	267	182	217	298	298	256	310	194	387	201	351	274	243	416	402	357	230	148	174	327	391	271	182	328	238	190	299	118	232	359	190	127	219	194	174	239	188	209	206	173	231	140	162	193	245
ENSMUSG00000019763	Rmnd1	11	9	5	10	7	11	13	15	11	12	8	18	5	14	13	10	19	17	10	11	8	2	12	16	11	7	11	19	11	12	4	8	19	21	7	19	13	7	15	6	7	1	15	21	5	12	10	8
ENSMUSG00000019768	Esr1	24	20	27	25	23	22	25	15	27	28	27	30	20	42	34	21	42	39	27	26	13	13	20	44	30	27	14	20	18	23	6	26	36	41	24	36	23	23	50	34	24	15	20	47	12	26	16	35
ENSMUSG00000019772	Vip	0	1	0	0	0	0	0	0	0	0	0	1	0	0	0	0	0	0	0	0	0	0	1	0	0	0	0	0	0	0	0	0	0	0	0	0	0	0	0	0	0	0	0	0	0	0	0	0
ENSMUSG00000019773	Fbxo5	4	6	3	4	8	3	7	5	10	6	6	13	3	12	8	5	10	6	6	2	6	4	5	6	1	1	2	1	2	2	1	0	3	9	4	6	1	2	4	2	1	8	4	3	2	2	2	4
ENSMUSG00000019774	Mtrf1l	12	3	9	14	15	5	14	5	11	9	7	24	9	15	19	12	26	20	15	7	9	4	7	16	18	7	11	6	6	7	3	6	9	8	12	15	8	7	10	10	11	11	7	7	10	5	10	8
ENSMUSG00000019775	Rgs17	0	1	0	0	0	0	0	0	1	2	1	4	0	0	0	1	3	0	2	0	1	0	1	2	0	0	0	0	0	1	0	2	4	5	0	0	3	1	2	0	0	0	1	0	1	0	0	0
ENSMUSG00000019777	Hdac2	63	43	46	62	34	21	58	33	65	74	18	54	52	57	69	45	105	55	50	50	37	30	58	98	71	41	36	31	26	25	17	33	85	57	24	45	43	38	53	35	22	44	31	56	29	39	33	32
ENSMUSG00000019779	Frk	24	12	18	14	5	10	22	14	28	26	13	35	13	17	32	17	36	41	16	19	17	17	36	43	36	15	6	2	14	4	7	10	36	19	13	16	12	8	15	6	9	18	3	33	22	12	8	23
ENSMUSG00000019782	Rwdd1	5	0	1	3	1	1	2	0	3	1	1	1	0	1	2	0	4	4	1	0	1	0	0	0	2	5	3	4	4	4	1	3	4	2	2	4	2	3	4	4	1	1	4	4	7	4	3	5
ENSMUSG00000019787	Trdn	0	12	0	0	0	0	1	0	1	0	5	0	0	0	0	0	0	0	7	0	0	0	0	1	0	15	2	0	2	1	0	0	0	1	0	0	0	0	4	0	0	2	0	0	0	0	2	0
ENSMUSG00000019789	Hey2	0	1	2	0	0	0	0	1	0	1	0	0	0	1	1	0	1	1	0	0	1	1	0	1	0	0	1	0	0	0	0	1	0	1	0	0	0	0	1	0	1	0	0	1	0	0	0	0
ENSMUSG00000019790	Stxbp5	38	27	33	42	23	31	45	27	38	31	18	34	33	45	32	39	59	40	31	24	24	29	26	70	53	21	23	18	19	30	11	23	39	34	12	36	16	19	34	21	14	19	17	34	22	16	16	22
ENSMUSG00000019791	Hint3	61	75	76	74	49	51	65	52	78	77	37	103	49	74	63	48	134	93	72	63	38	38	62	74	44	25	31	33	31	48	24	28	67	48	30	59	36	38	42	24	25	26	40	58	35	31	38	47
ENSMUSG00000019792	Trmt11	5	8	12	7	2	6	20	9	15	12	6	20	6	11	20	4	15	13	9	10	8	11	14	18	28	13	11	12	11	10	3	13	29	27	6	24	12	9	22	10	8	12	12	13	12	11	7	7
ENSMUSG00000019794	Katna1	75	75	83	81	82	75	104	57	105	88	51	104	58	112	110	69	161	115	109	63	65	58	94	165	58	36	60	52	35	57	28	49	87	68	29	67	64	46	81	28	53	51	25	59	48	43	31	54
ENSMUSG00000019795	Pcmt1	116	102	118	110	49	82	134	95	101	102	52	97	68	95	125	84	198	122	78	73	53	73	96	130	111	60	84	60	54	52	29	59	129	73	40	81	68	74	103	73	43	84	52	94	83	55	59	84
ENSMUSG00000019796	Lrp11	4	2	4	3	0	1	1	1	12	2	5	4	1	1	5	4	5	4	1	5	1	3	4	1	1	3	3	1	1	1	1	2	3	4	2	4	2	0	3	4	0	0	0	8	4	4	1	6
ENSMUSG00000019797	1700021F05Rik	46	44	54	51	43	33	53	51	57	48	32	66	39	47	51	32	56	52	28	34	26	43	61	72	43	26	31	24	31	27	19	30	55	36	20	36	45	24	43	20	28	23	31	33	25	14	23	27
ENSMUSG00000019802	Sec63	481	552	582	620	573	483	796	652	591	537	330	778	349	640	686	482	815	722	601	564	383	396	604	811	423	346	366	324	253	350	198	333	577	353	198	331	378	315	492	304	252	307	277	408	369	320	291	344
ENSMUSG00000019804	Snx3	194	210	228	274	154	165	256	69	290	232	122	174	179	256	285	217	393	315	260	259	149	156	273	347	267	103	158	142	122	160	64	88	306	200	97	186	114	148	195	139	90	97	131	244	137	126	127	195
ENSMUSG00000019806	Aig1	110	208	94	89	51	59	194	136	186	104	64	168	76	128	110	96	246	115	107	87	81	88	165	152	72	46	33	19	22	12	9	18	99	67	33	67	21	20	62	21	19	39	24	60	47	26	21	39
ENSMUSG00000019808	Adat2	2	2	7	4	0	2	8	3	4	5	1	6	1	3	2	2	5	7	3	3	3	5	6	7	4	2	3	2	2	1	2	2	4	6	5	8	5	7	5	3	4	8	7	7	1	1	0	5
ENSMUSG00000019809	Pex3	19	22	19	25	27	30	33	14	29	33	7	26	11	31	24	32	45	47	33	23	8	16	18	39	53	16	43	39	29	42	27	36	60	41	22	35	36	28	42	23	36	28	48	55	30	24	29	47
[truncated: 20,898 more rows]
