# Supplementary material for: Male apoE*3‐Leiden.CETP mice on high‐fat high‐cholesterol diet exhibit a biphasic dyslipidemic response, mimicking the changes in plasma lipids observed through life in men
Source: Physiol Rep. 2017 Oct 16;5(19):e13376. doi: 10.14814/phy2.13376 (PMC5641925; doi:10.14814/phy2.13376)
Supplement: Supplementary file 3 — Data S1. The R‐code to reproduce the gene expression analysis. [file PHY2-5-e13376-s003.zip › phy213376-sup-0003-DataS1/SimDataFig_Manuscript_Longitudinal_RNA_Z/SimDataFig_Manuscript_Longitudinal_RNA_Z/RNA_analysis_DE_over_time/descriptions.txt]

mgi_symbol	description
1500017E21Rik	RIKEN cDNA 1500017E21 gene [Source:MGI Symbol;Acc:MGI:1919243]
4632428N05Rik	RIKEN cDNA 4632428N05 gene [Source:MGI Symbol;Acc:MGI:1921298]
Aatk	apoptosis-associated tyrosine kinase [Source:MGI Symbol;Acc:MGI:1197518]
Abcb1a	ATP-binding cassette, sub-family B (MDR/TAP), member 1A [Source:MGI Symbol;Acc:MGI:97570]
Abcg1	ATP-binding cassette, sub-family G (WHITE), member 1 [Source:MGI Symbol;Acc:MGI:107704]
Abr	active BCR-related gene [Source:MGI Symbol;Acc:MGI:107771]
Adgre1	adhesion G protein-coupled receptor E1 [Source:MGI Symbol;Acc:MGI:106912]
Aif1	allograft inflammatory factor 1 [Source:MGI Symbol;Acc:MGI:1343098]
Anxa2	annexin A2 [Source:MGI Symbol;Acc:MGI:88246]
Anxa5	annexin A5 [Source:MGI Symbol;Acc:MGI:106008]
Arhgap30	Rho GTPase activating protein 30 [Source:MGI Symbol;Acc:MGI:2684948]
Arhgdib	Rho, GDP dissociation inhibitor (GDI) beta [Source:MGI Symbol;Acc:MGI:101940]
Arhgef2	rho/rac guanine nucleotide exchange factor (GEF) 2 [Source:MGI Symbol;Acc:MGI:103264]
Arl4c	ADP-ribosylation factor-like 4C [Source:MGI Symbol;Acc:MGI:2445172]
Arpc1b	actin related protein 2/3 complex, subunit 1B [Source:MGI Symbol;Acc:MGI:1343142]
Axl	AXL receptor tyrosine kinase [Source:MGI Symbol;Acc:MGI:1347244]
B4galt6	UDP-Gal:betaGlcNAc beta 1,4-galactosyltransferase, polypeptide 6 [Source:MGI Symbol;Acc:MGI:1928380]
Bicc1	bicaudal C homolog 1 (Drosophila) [Source:MGI Symbol;Acc:MGI:1933388]
C8b	complement component 8, beta polypeptide [Source:MGI Symbol;Acc:MGI:88236]
Car3	carbonic anhydrase 3 [Source:MGI Symbol;Acc:MGI:88270]
Cbr1	carbonyl reductase 1 [Source:MGI Symbol;Acc:MGI:88284]
Ccdc80	coiled-coil domain containing 80 [Source:MGI Symbol;Acc:MGI:1915146]
Ccl6	chemokine (C-C motif) ligand 6 [Source:MGI Symbol;Acc:MGI:98263]
Cd44	CD44 antigen [Source:MGI Symbol;Acc:MGI:88338]
Cd52	CD52 antigen [Source:MGI Symbol;Acc:MGI:1346088]
Cd5l	CD5 antigen-like [Source:MGI Symbol;Acc:MGI:1334419]
Cd63	CD63 antigen [Source:MGI Symbol;Acc:MGI:99529]
Cd63-ps	CD63 antigen, pseudogene [Source:MGI Symbol;Acc:MGI:105972]
Cd74	CD74 antigen (invariant polypeptide of major histocompatibility complex, class II antigen-associated) [Source:MGI Symbol;Acc:MGI:96534]
Cd84	CD84 antigen [Source:MGI Symbol;Acc:MGI:1336885]
Cd9	CD9 antigen [Source:MGI Symbol;Acc:MGI:88348]
Cela1	chymotrypsin-like elastase family, member 1 [Source:MGI Symbol;Acc:MGI:95314]
Ces3b	carboxylesterase 3B [Source:MGI Symbol;Acc:MGI:3644960]
Cidec	cell death-inducing DFFA-like effector c [Source:MGI Symbol;Acc:MGI:95585]
Clec7a	C-type lectin domain family 7, member a [Source:MGI Symbol;Acc:MGI:1861431]
Col1a1	collagen, type I, alpha 1 [Source:MGI Symbol;Acc:MGI:88467]
Col1a2	collagen, type I, alpha 2 [Source:MGI Symbol;Acc:MGI:88468]
Col3a1	collagen, type III, alpha 1 [Source:MGI Symbol;Acc:MGI:88453]
Col4a1	collagen, type IV, alpha 1 [Source:MGI Symbol;Acc:MGI:88454]
Col6a3	collagen, type VI, alpha 3 [Source:MGI Symbol;Acc:MGI:88461]
Cotl1	coactosin-like 1 (Dictyostelium) [Source:MGI Symbol;Acc:MGI:1919292]
Crip1	cysteine-rich protein 1 (intestinal) [Source:MGI Symbol;Acc:MGI:88501]
Cstb	cystatin B [Source:MGI Symbol;Acc:MGI:109514]
Ctss	cathepsin S [Source:MGI Symbol;Acc:MGI:107341]
Cxcr4	chemokine (C-X-C motif) receptor 4 [Source:MGI Symbol;Acc:MGI:109563]
Cyba	cytochrome b-245, alpha polypeptide [Source:MGI Symbol;Acc:MGI:1316658]
Cybb	cytochrome b-245, beta polypeptide [Source:MGI Symbol;Acc:MGI:88574]
Cygb	cytoglobin [Source:MGI Symbol;Acc:MGI:2149481]
Cyp2c29	cytochrome P450, family 2, subfamily c, polypeptide 29 [Source:MGI Symbol;Acc:MGI:103238]
Cyp2c50	cytochrome P450, family 2, subfamily c, polypeptide 50 [Source:MGI Symbol;Acc:MGI:2147497]
Cyp2d40	cytochrome P450, family 2, subfamily d, polypeptide 40 [Source:MGI Symbol;Acc:MGI:1919004]
Cyp2d9	cytochrome P450, family 2, subfamily d, polypeptide 9 [Source:MGI Symbol;Acc:MGI:88606]
Cyp2e1	cytochrome P450, family 2, subfamily e, polypeptide 1 [Source:MGI Symbol;Acc:MGI:88607]
Cyp2f2	cytochrome P450, family 2, subfamily f, polypeptide 2 [Source:MGI Symbol;Acc:MGI:88608]
Cyp2u1	cytochrome P450, family 2, subfamily u, polypeptide 1 [Source:MGI Symbol;Acc:MGI:1918769]
Cyp4a12a	cytochrome P450, family 4, subfamily a, polypeptide 12a [Source:MGI Symbol;Acc:MGI:88612]
Cyp4a14	cytochrome P450, family 4, subfamily a, polypeptide 14 [Source:MGI Symbol;Acc:MGI:1096550]
Cyp7b1	cytochrome P450, family 7, subfamily b, polypeptide 1 [Source:MGI Symbol;Acc:MGI:104978]
Cyp8b1	cytochrome P450, family 8, subfamily b, polypeptide 1 [Source:MGI Symbol;Acc:MGI:1338044]
Ddr1	discoidin domain receptor family, member 1 [Source:MGI Symbol;Acc:MGI:99216]
Dmpk	dystrophia myotonica-protein kinase [Source:MGI Symbol;Acc:MGI:94906]
Dpt	dermatopontin [Source:MGI Symbol;Acc:MGI:1928392]
Egfr	epidermal growth factor receptor [Source:MGI Symbol;Acc:MGI:95294]
Elovl3	elongation of very long chain fatty acids (FEN1/Elo2, SUR4/Elo3, yeast)-like 3 [Source:MGI Symbol;Acc:MGI:1195976]
Emp2	epithelial membrane protein 2 [Source:MGI Symbol;Acc:MGI:1098726]
Etnppl	ethanolamine phosphate phospholyase [Source:MGI Symbol;Acc:MGI:1919010]
Fabp2	fatty acid binding protein 2, intestinal [Source:MGI Symbol;Acc:MGI:95478]
Fcer1g	Fc receptor, IgE, high affinity I, gamma polypeptide [Source:MGI Symbol;Acc:MGI:95496]
Fcgr3	Fc receptor, IgG, low affinity III [Source:MGI Symbol;Acc:MGI:95500]
Frzb	frizzled-related protein [Source:MGI Symbol;Acc:MGI:892032]
Fyb	FYN binding protein [Source:MGI Symbol;Acc:MGI:1346327]
Gadd45g	growth arrest and DNA-damage-inducible 45 gamma [Source:MGI Symbol;Acc:MGI:1346325]
Gas6	growth arrest specific 6 [Source:MGI Symbol;Acc:MGI:95660]
Gls	glutaminase [Source:MGI Symbol;Acc:MGI:95752]
Gnmt	glycine N-methyltransferase [Source:MGI Symbol;Acc:MGI:1202304]
Gpcpd1	glycerophosphocholine phosphodiesterase GDE1 homolog (S. cerevisiae) [Source:MGI Symbol;Acc:MGI:104898]
Gsta2	glutathione S-transferase, alpha 2 (Yc2) [Source:MGI Symbol;Acc:MGI:95863]
Gstm1	glutathione S-transferase, mu 1 [Source:MGI Symbol;Acc:MGI:95860]
Gstm2	glutathione S-transferase, mu 2 [Source:MGI Symbol;Acc:MGI:95861]
Gstm3	glutathione S-transferase, mu 3 [Source:MGI Symbol;Acc:MGI:106026]
H2-Aa	histocompatibility 2, class II antigen A, alpha [Source:MGI Symbol;Acc:MGI:95895]
H2-Ab1	histocompatibility 2, class II antigen A, beta 1 [Source:MGI Symbol;Acc:MGI:103070]
H2-DMb1	histocompatibility 2, class II, locus Mb1 [Source:MGI Symbol;Acc:MGI:95922]
H2-Eb1	histocompatibility 2, class II antigen E beta [Source:MGI Symbol;Acc:MGI:95901]
Hamp	hepcidin antimicrobial peptide [Source:MGI Symbol;Acc:MGI:1933533]
Hexb	hexosaminidase B [Source:MGI Symbol;Acc:MGI:96074]
Hpd	4-hydroxyphenylpyruvic acid dioxygenase [Source:MGI Symbol;Acc:MGI:96213]
Ier5	immediate early response 5 [Source:MGI Symbol;Acc:MGI:1337072]
Ifi27l2b	interferon, alpha-inducible protein 27 like 2B [Source:MGI Symbol;Acc:MGI:1916390]
Il1rn	interleukin 1 receptor antagonist [Source:MGI Symbol;Acc:MGI:96547]
Inmt	indolethylamine N-methyltransferase [Source:MGI Symbol;Acc:MGI:102963]
Iqgap1	IQ motif containing GTPase activating protein 1 [Source:MGI Symbol;Acc:MGI:1352757]
Keg1	kidney expressed gene 1 [Source:MGI Symbol;Acc:MGI:1928492]
Kifc3	kinesin family member C3 [Source:MGI Symbol;Acc:MGI:109202]
Lair1	leukocyte-associated Ig-like receptor 1 [Source:MGI Symbol;Acc:MGI:105492]
Laptm5	lysosomal-associated protein transmembrane 5 [Source:MGI Symbol;Acc:MGI:108046]
Lcn2	lipocalin 2 [Source:MGI Symbol;Acc:MGI:96757]
Lgals3	lectin, galactose binding, soluble 3 [Source:MGI Symbol;Acc:MGI:96778]
Lgmn	legumain [Source:MGI Symbol;Acc:MGI:1330838]
Lifr	leukemia inhibitory factor receptor [Source:MGI Symbol;Acc:MGI:96788]
Lpl	lipoprotein lipase [Source:MGI Symbol;Acc:MGI:96820]
Lyz2	lysozyme 2 [Source:MGI Symbol;Acc:MGI:96897]
Mapt	microtubule-associated protein tau [Source:MGI Symbol;Acc:MGI:97180]
Marcks	myristoylated alanine rich protein kinase C substrate [Source:MGI Symbol;Acc:MGI:96907]
Mcm10	minichromosome maintenance deficient 10 (S. cerevisiae) [Source:MGI Symbol;Acc:MGI:1917274]
Mfge8	milk fat globule-EGF factor 8 protein [Source:MGI Symbol;Acc:MGI:102768]
Mmp14	matrix metallopeptidase 14 (membrane-inserted) [Source:MGI Symbol;Acc:MGI:101900]
Ms4a6b	membrane-spanning 4-domains, subfamily A, member 6B [Source:MGI Symbol;Acc:MGI:1917024]
Ms4a6c	membrane-spanning 4-domains, subfamily A, member 6C [Source:MGI Symbol;Acc:MGI:2385644]
Mup-ps22	major urinary protein, pseudogene 22 [Source:MGI Symbol;Acc:MGI:3651342]
Mup3	major urinary protein 3 [Source:MGI Symbol;Acc:MGI:97235]
Mup6	major urinary protein 6 [Source:MGI Symbol;Acc:MGI:3650962]
Nckap1l	NCK associated protein 1 like [Source:MGI Symbol;Acc:MGI:1926063]
Nid1	nidogen 1 [Source:MGI Symbol;Acc:MGI:97342]
Nrep	neuronal regeneration related protein [Source:MGI Symbol;Acc:MGI:99444]
Nudt7	nudix (nucleoside diphosphate linked moiety X)-type motif 7 [Source:MGI Symbol;Acc:MGI:1914778]
Oat	ornithine aminotransferase [Source:MGI Symbol;Acc:MGI:97394]
Osbpl3	oxysterol binding protein-like 3 [Source:MGI Symbol;Acc:MGI:1918970]
Pck1	phosphoenolpyruvate carboxykinase 1, cytosolic [Source:MGI Symbol;Acc:MGI:97501]
Pdgfrb	platelet derived growth factor receptor, beta polypeptide [Source:MGI Symbol;Acc:MGI:97531]
Pik3cd	phosphatidylinositol 3-kinase catalytic delta polypeptide [Source:MGI Symbol;Acc:MGI:1098211]
Pltp	phospholipid transfer protein [Source:MGI Symbol;Acc:MGI:103151]
Pmepa1	prostate transmembrane protein, androgen induced 1 [Source:MGI Symbol;Acc:MGI:1929600]
Ppic	peptidylprolyl isomerase C [Source:MGI Symbol;Acc:MGI:97751]
Ppl	periplakin [Source:MGI Symbol;Acc:MGI:1194898]
Ptprc	protein tyrosine phosphatase, receptor type, C [Source:MGI Symbol;Acc:MGI:97810]
Rassf4	Ras association (RalGDS/AF-6) domain family member 4 [Source:MGI Symbol;Acc:MGI:2386853]
Rcan2	regulator of calcineurin 2 [Source:MGI Symbol;Acc:MGI:1858219]
Rgs1	regulator of G-protein signaling 1 [Source:MGI Symbol;Acc:MGI:1354694]
Rgs2	regulator of G-protein signaling 2 [Source:MGI Symbol;Acc:MGI:1098271]
Rhoc	ras homolog gene family, member C [Source:MGI Symbol;Acc:MGI:106028]
S100a6	S100 calcium binding protein A6 (calcyclin) [Source:MGI Symbol;Acc:MGI:1339467]
Selenbp2	selenium binding protein 2 [Source:MGI Symbol;Acc:MGI:104859]
Serpina1c	serine (or cysteine) peptidase inhibitor, clade A, member 1C [Source:MGI Symbol;Acc:MGI:891969]
Serpina1d	serine (or cysteine) peptidase inhibitor, clade A, member 1D [Source:MGI Symbol;Acc:MGI:891968]
Serpina1e	serine (or cysteine) peptidase inhibitor, clade A, member 1E [Source:MGI Symbol;Acc:MGI:891967]
Serpina3k	serine (or cysteine) peptidase inhibitor, clade A, member 3K [Source:MGI Symbol;Acc:MGI:98377]
Serpina7	serine (or cysteine) peptidase inhibitor, clade A (alpha-1 antiproteinase, antitrypsin), member 7 [Source:MGI Symbol;Acc:MGI:3041197]
Serpine1	serine (or cysteine) peptidase inhibitor, clade E, member 1 [Source:MGI Symbol;Acc:MGI:97608]
Serpinh1	serine (or cysteine) peptidase inhibitor, clade H, member 1 [Source:MGI Symbol;Acc:MGI:88283]
Sirpa	signal-regulatory protein alpha [Source:MGI Symbol;Acc:MGI:108563]
Sla	src-like adaptor [Source:MGI Symbol;Acc:MGI:104295]
Slc10a1	solute carrier family 10 (sodium/bile acid cotransporter family), member 1 [Source:MGI Symbol;Acc:MGI:97379]
Slc29a3	solute carrier family 29 (nucleoside transporters), member 3 [Source:MGI Symbol;Acc:MGI:1918529]
Slc39a4	solute carrier family 39 (zinc transporter), member 4 [Source:MGI Symbol;Acc:MGI:1919277]
Smoc2	SPARC related modular calcium binding 2 [Source:MGI Symbol;Acc:MGI:1929881]
Snhg18	small nucleolar RNA host gene 18 [Source:MGI Symbol;Acc:MGI:1914085]
Soat1	sterol O-acyltransferase 1 [Source:MGI Symbol;Acc:MGI:104665]
Sox4	SRY (sex determining region Y)-box 4 [Source:MGI Symbol;Acc:MGI:98366]
Sox9	SRY (sex determining region Y)-box 9 [Source:MGI Symbol;Acc:MGI:98371]
Spp1	secreted phosphoprotein 1 [Source:MGI Symbol;Acc:MGI:98389]
Srxn1	sulfiredoxin 1 homolog (S. cerevisiae) [Source:MGI Symbol;Acc:MGI:104971]
Sult2a8	sulfotransferase family 2A, dehydroepiandrosterone (DHEA)-preferring, member 8 [Source:MGI Symbol;Acc:MGI:1924221]
Tagln2	transgelin 2 [Source:MGI Symbol;Acc:MGI:1312985]
Tmem86a	transmembrane protein 86A [Source:MGI Symbol;Acc:MGI:1915143]
Tmsb4x	thymosin, beta 4, X chromosome [Source:MGI Symbol;Acc:MGI:99510]
Tnfaip2	tumor necrosis factor, alpha-induced protein 2 [Source:MGI Symbol;Acc:MGI:104960]
Ttc39c	tetratricopeptide repeat domain 39C [Source:MGI Symbol;Acc:MGI:1919997]
Tubb2a	tubulin, beta 2A class IIA [Source:MGI Symbol;Acc:MGI:107861]
Twf2	twinfilin, actin-binding protein, homolog 2 (Drosophila) [Source:MGI Symbol;Acc:MGI:1346078]
Txnip	thioredoxin interacting protein [Source:MGI Symbol;Acc:MGI:1889549]
Ubd	ubiquitin D [Source:MGI Symbol;Acc:MGI:1344410]
Ugt2a3	UDP glucuronosyltransferase 2 family, polypeptide A3 [Source:MGI Symbol;Acc:MGI:1919344]
Ugt2b1	UDP glucuronosyltransferase 2 family, polypeptide B1 [Source:MGI Symbol;Acc:MGI:1919023]
Upp2	uridine phosphorylase 2 [Source:MGI Symbol;Acc:MGI:1923904]
Vat1	vesicle amine transport protein 1 homolog (T californica) [Source:MGI Symbol;Acc:MGI:1349450]
Vim	vimentin [Source:MGI Symbol;Acc:MGI:98932]
