# Supplementary material for: Male apoE*3‐Leiden.CETP mice on high‐fat high‐cholesterol diet exhibit a biphasic dyslipidemic response, mimicking the changes in plasma lipids observed through life in men
Source: Physiol Rep. 2017 Oct 16;5(19):e13376. doi: 10.14814/phy2.13376 (PMC5641925; doi:10.14814/phy2.13376)
Supplement: Supplementary file 3 — Data S1. The R‐code to reproduce the gene expression analysis. [file PHY2-5-e13376-s003.zip › phy213376-sup-0003-DataS1/SimDataFig_Manuscript_Longitudinal_RNA_Z/SimDataFig_Manuscript_Longitudinal_RNA_Z/RNA_analysis_DE_over_time/load_gene_expression.R]

# R script
# rm(list=ls())
# graphics.off()
# load data
print("Welcome to R")
file <- "../1605_Paalvast_Lexogen.expression.genelevel.v82.htseq.txt.table"
RNA_tbl <- read.delim(file, check.names = FALSE, stringsAsFactors = FALSE, header = TRUE, sep = '\t')

# load library
# if you do not have these installed the script will not run
# some may be directly installed with install.packages()
# others are bioconductor packages, google 'bioconductor'  and package name for installation instructions
library(edgeR)
library(plyr)
library(locfit)
library(statmod)
library(GO.db)
library(org.Mm.eg.db)
library(biomaRt)
# listMarts(host = 'sep2015.archive.ensembl.org')
ensembl82=useMart(host='sep2015.archive.ensembl.org', biomart='ENSEMBL_MART_ENSEMBL', dataset='mmusculus_gene_ensembl')
# listAttributes(ensembl82)

# indexes
ind_1m <- c(3:7,14,38:41) + 2
ind_2m <- c(26:32,46:48) + 2
ind_3m <- c(8,15:20,42,43) + 2
not6m <- c(ind_1m, ind_2m, ind_3m) + 2
ind_6m <- setdiff(3:50, not6m)

# extract counts
y <- DGEList(counts = RNA_tbl[,3:50], genes = RNA_tbl[,1:2])
names(y$genes)[2]<-"gene.names"


# remove duplicate probes if present
print(nrow(y))
o <- order(rowSums(y$counts), decreasing=TRUE)
y <- y[o,]
d <- duplicated(y$genes$gene.name)
y <- y[!d,]
print(nrow(y))


# remove genes that are lowly expressed or not expressed across all samples
keep <- rowSums(cpm(y)>5) >= 48 # all animals must have all genes expressed
table(keep)
y <- y[keep, , keep.lib.sizes=FALSE]

# normalize
y <- calcNormFactors(y)
plotMDS(y)

# make design
keys <- read.delim("../keys.txt", stringsAsFactors = FALSE, header = TRUE, sep = '\t')
thfd <- mapvalues(row.names(y$samples), from = keys$Samples, to = keys$Time.HFD) # time high fat diet    
batch <- factor(c(rep.int(1, 24),rep.int(2,24)))  
design <- model.matrix(~thfd+batch)

rownames(design) <- colnames(y)
