# Supplementary material for: Male apoE*3‐Leiden.CETP mice on high‐fat high‐cholesterol diet exhibit a biphasic dyslipidemic response, mimicking the changes in plasma lipids observed through life in men
Source: Physiol Rep. 2017 Oct 16;5(19):e13376. doi: 10.14814/phy2.13376 (PMC5641925; doi:10.14814/phy2.13376)
Supplement: Supplementary file 3 — Data S1. The R‐code to reproduce the gene expression analysis. [file PHY2-5-e13376-s003.zip › phy213376-sup-0003-DataS1/SimDataFig_Manuscript_Longitudinal_RNA_Z/SimDataFig_Manuscript_Longitudinal_RNA_Z/RNA_analysis_DE_over_time/toptags_vm_2vs1.txt]

"probe"	"gene.names"	"logFC"	"AveExpr"	"t"	"P.Value"	"adj.P.Val"	"B"
"ENSMUSG00000038393"	"Txnip"	2.16090768798907	9.68853489904709	6.13885211557387	1.24262996229744e-07	0.000850083157207677	7.12586229200546
