# Supplementary material for: Male apoE*3‐Leiden.CETP mice on high‐fat high‐cholesterol diet exhibit a biphasic dyslipidemic response, mimicking the changes in plasma lipids observed through life in men
Source: Physiol Rep. 2017 Oct 16;5(19):e13376. doi: 10.14814/phy2.13376 (PMC5641925; doi:10.14814/phy2.13376)
Supplement: Supplementary file 3 — Data S1. The R‐code to reproduce the gene expression analysis. [file PHY2-5-e13376-s003.zip › phy213376-sup-0003-DataS1/SimDataFig_Manuscript_Longitudinal_RNA_Z/SimDataFig_Manuscript_Longitudinal_RNA_Z/RNA_analysis_DE_over_time/toptags_vm_6vs3.txt]

"probe"	"gene.names"	"thfd3M.thfd2M"	"thfd6M.thfd3M"	"AveExpr"	"F"	"P.Value"	"adj.P.Val"
"ENSMUSG00000038754"	"Elovl3"	-0.875673694589082	-1.52288946958065	5.41051312063073	60.1820491138905	3.790352861788e-14	3.790352861788e-14
