# Supplementary material for: Male apoE*3‐Leiden.CETP mice on high‐fat high‐cholesterol diet exhibit a biphasic dyslipidemic response, mimicking the changes in plasma lipids observed through life in men
Source: Physiol Rep. 2017 Oct 16;5(19):e13376. doi: 10.14814/phy2.13376 (PMC5641925; doi:10.14814/phy2.13376)
Supplement: Supplementary file 3 — Data S1. The R‐code to reproduce the gene expression analysis. [file PHY2-5-e13376-s003.zip › phy213376-sup-0003-DataS1/SimDataFig_Manuscript_Longitudinal_RNA_Z/SimDataFig_Manuscript_Longitudinal_RNA_Z/RNA_analysis_DE_over_time/RNA_analysis_dsgn1.R]

source("load_gene_expression.R")

# define contrasts
the_levels<-c("Intercept", "thfd2M", "thfd3M", "thfd6M","batch2")
the_contrasts<-c("thfd3M-thfd2M", "thfd6M-thfd3M")
contrasts <- makeContrasts(contrasts=the_contrasts, levels=the_levels)

# voom / limma # 
y_vm <- voom(y, design=design, plot=TRUE)
fit_vm <- lmFit(y_vm, design)
fit_vm <- eBayes(fit_vm)

# time points with voom
toptags_vm_2vs1 <- topTable(fit_vm, n=Inf, coef=2, sort.by = "logFC", p.value=0.05, lfc=1)
toptags_vm_3vs1 <- topTable(fit_vm, n=Inf, coef=3, sort.by = "logFC", p.value=0.05, lfc=1)
toptags_vm_6vs1 <- topTable(fit_vm, n=Inf, coef=4, sort.by = "logFC", p.value=0.05, lfc=1)

fit_vm2 <- contrasts.fit(fit_vm, contrasts=contrasts)
fit_vm2 <- eBayes(fit_vm2)
de_list_ts <- decideTests(fit_vm2, lfc=1)

toptags_vm_3vs2_up <- topTable(fit_vm2[which(de_list_ts[,1]==1), ])
toptags_vm_3vs2_down <- topTable(fit_vm2[which(de_list_ts[,1]==-1), ])
toptags_vm_3vs2<-rbind(toptags_vm_3vs2_up, toptags_vm_3vs2_down)

# toptags_vm_6vs3_up <- topTable(fit_vm2[which(de_list_ts[,2]==1), ])
# toptags_vm_6vs3_down <- topTable(fit_vm2[which(de_list_ts[,2]==-1), ])
# toptags_vm_6vs3<-rbind(toptags_vm_6vs3_up, toptags_vm_6vs3_down)
toptags_vm_6vs3 <- topTable(fit_vm2[which(de_list_ts[,2]==-1), ])

write.table(toptags_vm_2vs1, file="toptags_vm_2vs1.txt", sep = '\t' ,row.names=FALSE)
write.table(toptags_vm_3vs1, file="toptags_vm_3vs1.txt", sep = '\t' ,row.names=FALSE)
write.table(toptags_vm_6vs1, file="toptags_vm_6vs1.txt", sep = '\t' ,row.names=FALSE)

write.table(toptags_vm_3vs2, file="toptags_vm_3vs2.txt", sep = '\t' ,row.names=FALSE)
write.table(toptags_vm_6vs3, file="toptags_vm_6vs3.txt", sep = '\t' ,row.names=FALSE)


# find more overlap
overlap_withinvm<-intersect(toptags_vm_3vs1$gene.names, toptags_vm_6vs1$gene.names)
diff_vm36<-setdiff(toptags_vm_3vs1$gene.names, toptags_vm_6vs1$gene.names)
diff_vm63<-setdiff(toptags_vm_6vs1$gene.names, toptags_vm_3vs1$gene.names)

# all differentially expressed genes
all_genes <- union(union(toptags_vm_2vs1$gene.names, toptags_vm_3vs1$gene.names), toptags_vm_6vs1$gene.names)
all_genes_inc <- union(all_genes, toptags_vm_6vs3$gene.names)
# genes of interest
goi <- c("Txnip", "Col3a1", "Lpl", "Sult2a8", "Slc10a1", "Pltp", "Cyp8b1", "Cyp7b1", "Osbpl3", "Apob")
goi <- c("G6pc", "Lpl", "Slc10a1", "Pltp", "Cyp8b1", "Cyp7b1")
goi <- c("Col1a1", "Col3a1", "col4a1", "Col6a3")
goi <- c("Cyp2a12", "Cyp2c29", "Cyp2c50", "Cyp2d9", "Cyp2e1", "Cyp2f2")
goi <- c("Serpina1c", "Serpina1d", "Serpina1e", "Serpina3k", "Serpina7", "Serpine1", "Serpinh1", "Sirpa")
goi <- c("Col1a1","Col1a2","Col3a1","Col6a3", "Ccl6", "Cxcr4", "Gstm1", "Gstm3", "Lgals1", "Lgals3", "G6pc", "Lpl", "Pltp")

chol_genes <- c("Nr1h3", "Nr1h2", "Nr5a2", "Srebf2", "Insig", "Scap", "Hmgcr", "Abcg5", "Abcg8")
ba_genes <-c("Nr1h4", "Cyp7a1", "Cyp7b1", "Cyp8a1", "Cyp8b1","Cyp27a1", "Slc10a1", "Abcb4", "Abcb11")
tg_genes <-c("Srebf1", "Fasn", "Dgat2", "Acly", "Acaca", "Acacb", "Scd1", "Mogat2", "Gpd1")
cholbatg <- union(union(chol_genes, ba_genes),tg_genes)
cholbatg_diff <- intersect(cholbatg, all_genes)
all_important <- union(cholbatg, goi)

# make a dataframe with logFC, samples, thfd, and genes
# get cpms for every sample for every gene, and later extract genes we want
norm_factors <- y$samples$norm.factors
norm_counts <- y$counts*matrix(norm_factors,nrow=nrow(y$counts), ncol=48, byrow=TRUE)
ydf <- as.data.frame(norm_counts, row.names = y$genes$gene.names)
keys <- read.delim("../keys.txt", stringsAsFactors = FALSE, header = TRUE, sep = '\t')
thfd <- mapvalues(colnames(ydf), from = keys$Samples, to = keys$Time.HFD)  # time high fat diet
nr <- mapvalues(colnames(ydf), from = keys$Samples, to = keys$NR) 		     # R vs NR
# batch <- mapvalues(colnames(ydf), from = keys$Samples, to = keys$Batch)  # Batch // isolation day RNA
batch <- c(rep.int(1,24), rep.int(2,24))
designdf <- as.data.frame(cbind(as.factor(thfd),batch))
designdf <- as.data.frame(cbind(as.factor(thfd),batch))

# remove batch effect
library(sva)
modcombat <- model.matrix(~ thfd, data=designdf)
combat_edata <- ComBat(dat=ydf, batch=batch,mod=modcombat)
cpm_edata <- cpm(combat_edata, log=TRUE)
ref_cpm <- rowMeans(cpm_edata[,thfd == "1M"], na.rm =TRUE)
ref_cpm_matrix <- matrix(ref_cpm, nrow = length(ref_cpm), ncol=48)
cpm_edata_cor <- cpm_edata - ref_cpm_matrix

cpm_edata_cor <- cpm_edata_cor[which(rownames(cpm_edata_cor) %in% all_important),]
cpm_edata_cor <- na.omit(cpm_edata_cor)

# heatmap
library(superheat)
superheat(X=cpm_edata_cor, membership.cols = thfd, membership.rows=rownames(cpm_edata_cor), smooth.heat = FALSE,
          left.label.text.angle = 0, left.label.text.size = 3, heat.col.scheme = "red", column.title="LogFC", grid.hline = FALSE,
          grid.vline = FALSE )
