# Supplementary material for: Male apoE*3‐Leiden.CETP mice on high‐fat high‐cholesterol diet exhibit a biphasic dyslipidemic response, mimicking the changes in plasma lipids observed through life in men
Source: Physiol Rep. 2017 Oct 16;5(19):e13376. doi: 10.14814/phy2.13376 (PMC5641925; doi:10.14814/phy2.13376)
Supplement: Supplementary file 3 — Data S1. The R‐code to reproduce the gene expression analysis. [file PHY2-5-e13376-s003.zip › phy213376-sup-0003-DataS1/SimDataFig_Manuscript_Longitudinal_RNA_Z/SimDataFig_Manuscript_Longitudinal_RNA_Z/RNA_analysis_DE_over_time/toptags_vm_3vs1.txt]

probe	gene.names	logFC	AveExpr	t	P.Value	adj.P.Val	B
ENSMUSG00000004038	Gstm3	2.75402137768728	7.58798717319247	6.74516158429649	1.37609902719993e-08	4.64719955253364e-05	9.54547727083673
ENSMUSG00000023031	Cela1	-2.65561215406991	7.05531554503208	-4.06324130675241	0.000167328581871106	0.00397897261390554	0.688182324009043
ENSMUSG00000026822	Lcn2	1.93076832965973	6.78915445484975	5.58142285294001	9.21321973626311e-07	0.000169201537442983	5.57576920955837
ENSMUSG00000072849	Serpina1e	-1.92045597192284	9.83119112228341	-5.27629857813127	2.71854263034861e-06	0.000338137275167542	4.55171373053963
ENSMUSG00000037411	Serpine1	1.90811661924749	6.01945241426785	5.01738918293232	6.7326148815972e-06	0.000550950635603619	3.71492779753873
ENSMUSG00000001506	Col1a1	1.86516576846611	6.46620229363201	4.77384222474764	1.56182136806917e-05	0.000868652030809851	2.92458774723902
ENSMUSG00000050335	Lgals3	1.8108023300884	5.734648271585	6.02854674495563	1.85101271123194e-07	7.53190196520352e-05	7.0509962636013
ENSMUSG00000035186	Ubd	1.7766051898892	5.95666195070382	4.79459636139855	1.45445856474388e-05	0.000842196037275706	3.00315495745114
ENSMUSG00000032802	Srxn1	1.60043662804868	9.27541477473888	4.88963689546228	1.0484387645535e-05	0.000709804836452135	3.27237697260057
ENSMUSG00000079293	Clec7a	1.58939298240595	7.27685929276122	5.61763019467735	8.09652640135714e-07	0.000167065772148063	5.69465787000593
ENSMUSG00000029661	Col1a2	1.51997630666539	6.13037097945059	4.80366958470957	1.40982913372873e-05	0.000836926339094776	3.02825971781263
ENSMUSG00000073421	H2-Ab1	1.44082741121266	5.97961916758392	6.56153328290435	2.68298077628266e-08	4.64719955253364e-05	8.86958997759963
ENSMUSG00000062181	Ces3b	-1.43154125814614	6.04069842304657	-5.64160635377871	7.43198928419762e-07	0.000167065772148063	5.77767265305349
ENSMUSG00000080738	Mup-ps22	-1.42120415485428	9.60147177288843	-3.85981031224123	0.000320680759551646	0.00612786892763355	0.0744930072349055
ENSMUSG00000032231	Anxa2	1.37874482690668	7.43774987242236	5.07729577964006	5.46399427594435e-06	0.000485377284116077	3.88658577293616
ENSMUSG00000015568	Lpl	1.36370804739641	8.55550356131085	4.88598308603576	1.06175342559255e-05	0.000709804836452135	3.25594113202783
ENSMUSG00000024610	Cd74	1.34306312926569	4.98716792917496	5.34633139634399	2.12315579885516e-06	0.000280296169353756	4.7663210141298
ENSMUSG00000060586	H2-Eb1	1.33252800878654	6.7345129639794	6.28078637924106	7.43324552804999e-08	7.04984559004705e-05	7.9516198043127
ENSMUSG00000040562	Gstm2	1.329249910575	6.91432415413458	6.22543869502984	9.08360512037433e-08	7.04984559004705e-05	7.76607521120644
ENSMUSG00000056708	Ier5	1.31309176275508	6.3426272644943	6.1310932456732	1.27798763271123e-07	7.04984559004705e-05	7.43852948366637
ENSMUSG00000030378	Sult2a8	-1.30960769886322	6.66629432862378	-3.06972154541201	0.00342936205708598	0.030430743511503	-2.11723994892072
ENSMUSG00000021453	Gadd45g	-1.29535030039382	6.71112020834331	-4.83374897436865	1.27127667121382e-05	0.000790618518888523	3.10145499022023
ENSMUSG00000050440	Hamp	-1.2930164180188	7.23132214098292	-4.06917114787631	0.000164150746948632	0.00394019389430031	0.681149154536501
ENSMUSG00000038147	Cd84	1.28132114392942	4.38461015186745	6.02546845645066	1.87169029978746e-07	7.53190196520352e-05	6.89911772131326
ENSMUSG00000069516	Lyz2	1.27856397260955	7.8651967010108	6.09621276990155	1.44971934038352e-07	7.08395000540263e-05	7.3236351569328
ENSMUSG00000045382	Cxcr4	1.27415058682936	4.87430077349366	5.33446461029934	2.21408988826095e-06	0.000285784696709305	4.71594024421827
ENSMUSG00000026043	Col3a1	1.26747343549642	6.36581931543276	4.19286420178364	0.000109751051842201	0.00301108964408086	1.10346045441048
ENSMUSG00000066154	Mup3	-1.26623719966938	10.5628032638794	-3.95106576237276	0.000239952241911372	0.00490003966243492	0.354584242296992
ENSMUSG00000054263	Lifr	-1.25416996342034	7.44849030529639	-5.68981995735505	6.25500666344929e-07	0.000167065772148063	5.93543406330762
ENSMUSG00000027346	Gpcpd1	-1.25262794702193	7.28109217008434	-4.29550566337466	7.82982782203557e-05	0.00241278613200655	1.3736571083422
ENSMUSG00000068877	Selenbp2	-1.23011991362125	6.57654873390026	-3.77155821623182	0.000423269609776598	0.00734920660020737	-0.195224945036673
ENSMUSG00000021208	Ifi27l2b	1.22998262707695	6.09309269532623	5.64157710886997	7.43276597594103e-07	0.000167065772148063	5.77741549027302
ENSMUSG00000058135	Gstm1	1.21009001552119	10.631568244769	6.07420003495135	1.56972297988971e-07	7.15898327028368e-05	7.2467827601208
ENSMUSG00000028715	Cyp4a14	1.19365876785505	8.63766790407187	3.39452337782712	0.0013380784703436	0.0163194354818189	-1.26352631066736
ENSMUSG00000021135	Slc10a1	-1.19264263240789	5.74416486343921	-5.04972984054897	6.01546901977265e-06	0.00051408954087873	3.81375437097828
ENSMUSG00000025351	Cd63	1.18924674253624	8.53227693349459	4.24489793437751	9.25199077028977e-05	0.0027518638634588	1.21702096439645
ENSMUSG00000057933	Gsta2	1.18611269178373	5.71171591472957	5.8275772364648	3.81685881766902e-07	0.000118686959871244	6.38053121335773
ENSMUSG00000027004	Frzb	1.18590417124029	5.64836598582969	4.31333066149147	7.38148348171577e-05	0.00234868504643803	1.49117121230629
ENSMUSG00000031271	Serpina7	1.17163573265255	6.76732143666077	4.96808394654101	7.99079259421142e-06	0.000614213619516858	3.53654659678188
ENSMUSG00000036594	H2-Aa	1.12054051966325	6.99384316105809	4.77634474124835	1.54847447973098e-05	0.000868288025888497	2.91061341804829
ENSMUSG00000079547	H2-DMb1	1.11424263285522	5.74556944909234	4.4977807431177	3.98887446568323e-05	0.00161466806033958	2.07086511400481
ENSMUSG00000022665	Ccdc80	1.11298214995498	5.36632065292672	4.38827677325743	5.75484942661304e-05	0.00197073419923705	1.74074676788616
ENSMUSG00000018411	Mapt	1.10925323547942	4.3494370181708	5.6050227329756	8.46924829246376e-07	0.000167065772148063	5.51422712869341
ENSMUSG00000015854	Cd5l	1.10348656632799	10.4840728024675	5.04750352815348	6.06232825905459e-06	0.00051408954087873	3.7949330889144
ENSMUSG00000096956	Snhg18	1.09708344936153	4.97397127875326	4.88409412042758	1.06870191718418e-05	0.000709804836452135	3.28950274127725
ENSMUSG00000029656	C8b	-1.09420258428571	6.73697057495342	-4.71745717643356	1.89430352586083e-05	0.000998161605048352	2.71534665091211
ENSMUSG00000076431	Sox4	1.09064972574828	5.51185534236268	3.02239000756765	0.00391670961664471	0.0332434373293629	-2.07976911033414
ENSMUSG00000031767	Nudt7	-1.08730057084667	8.9369593276421	-4.90242003088069	1.00313486610821e-05	0.000700090603204591	3.31378731877268
ENSMUSG00000029822	Osbpl3	1.08158932216179	5.09358278437436	5.67596804669394	6.57281785334781e-07	0.000167065772148063	5.84559121748197
ENSMUSG00000051483	Cbr1	1.06746426120839	5.61116349854703	4.4939733347095	4.04025430560213e-05	0.00162584586497789	2.05273620707316
ENSMUSG00000058672	Tubb2a	1.06334995504474	7.50646127875981	3.0233243362431	0.00390649231281029	0.0331979054806648	-2.23653875850428
ENSMUSG00000038754	Elovl3	-1.05236343178258	5.41051312063073	-4.22026450293204	0.000100321709139498	0.00286458384368147	1.18282475827391
ENSMUSG00000048126	Col6a3	1.05190370401341	6.83663282607226	3.35908403076162	0.00148633054877942	0.0173567312166773	-1.32618330098079
ENSMUSG00000001025	S100a6	1.050329936088	5.02516762499384	4.92706324154145	9.21162037986128e-06	0.000670390372538628	3.41820694206763
ENSMUSG00000058207	Serpina3k	-1.03257429951384	11.9355013957472	-4.68113798445648	2.14422604891165e-05	0.00107070440880326	2.61823621488288
ENSMUSG00000038642	Ctss	1.02643459016637	8.12156814612639	5.82852620921023	3.80386877588948e-07	0.000118686959871244	6.40764705157933
ENSMUSG00000027513	Pck1	-1.02096596541985	11.9844322708342	-4.62026583459491	2.63736609606052e-05	0.00124429113538965	2.42265238101625
ENSMUSG00000018927	Ccl6	1.01145077069529	6.60562781748182	3.6030721786629	0.000713072056831562	0.010508121047406	-0.659352685148333
ENSMUSG00000063354	Slc39a4	1.00843537275563	5.94803335715745	5.08546785016927	5.31029798784785e-06	0.000485377284116077	3.93558887468341
ENSMUSG00000002769	Gnmt	-1.00574961743233	10.4081543666493	-5.2030703754438	3.51748627093892e-06	0.000375986305929581	4.30843130484627
ENSMUSG00000026547	Tagln2	1.00546082781813	7.66488101840216	4.41000568625449	5.3525489851441e-05	0.00187778397986517	1.73083971820173
ENSMUSG00000015340	Cybb	1.00197414647322	6.81822034028398	5.42662571837554	1.59776113364096e-06	0.000227714248234121	5.0532069160661
ENSMUSG00000039519	Cyp7b1	-1.00063252320067	6.86314496556204	-3.87649002852175	0.000304193066846497	0.00589514099234246	0.107353383912502
