# Supplementary material for: Male apoE*3‐Leiden.CETP mice on high‐fat high‐cholesterol diet exhibit a biphasic dyslipidemic response, mimicking the changes in plasma lipids observed through life in men
Source: Physiol Rep. 2017 Oct 16;5(19):e13376. doi: 10.14814/phy2.13376 (PMC5641925; doi:10.14814/phy2.13376)
Supplement: Supplementary file 3 — Data S1. The R‐code to reproduce the gene expression analysis. [file PHY2-5-e13376-s003.zip › phy213376-sup-0003-DataS1/SimDataFig_Manuscript_Longitudinal_RNA_Z/SimDataFig_Manuscript_Longitudinal_RNA_Z/RNA_analysis_DE_over_time/toptags_vm_3vs2.txt]

probe	gene.names	thfd3M.thfd2M	thfd6M.thfd3M	AveExpr	F	P.Value	adj.P.Val
ENSMUSG00000060586	H2-Eb1	1.31557443082203	0.486208662045448	6.7345129639794	37.2766203203296	1.05508292696319e-10	1.89914926853375e-09
ENSMUSG00000063354	Slc39a4	1.08006250590849	0.388443190460078	5.94803335715745	27.9821023316965	6.27643417355975e-09	3.88706326237831e-08
ENSMUSG00000079419	Ms4a6c	1.06108571376369	0.370282891208869	6.06916605439409	27.9157014319089	6.47843877063052e-09	3.88706326237831e-08
ENSMUSG00000036594	H2-Aa	1.01412158966449	0.616151612413317	6.99384316105809	26.4231772194254	1.33443986153337e-08	6.00497937690016e-08
ENSMUSG00000073421	H2-Ab1	1.10890904259149	0.440537859032372	5.97961916758392	25.5877037840938	2.01805859972582e-08	7.26501095901295e-08
ENSMUSG00000079547	H2-DMb1	1.16689411080728	0.50559144232123	5.74556944909234	24.4953778487494	3.50169014761153e-08	1.05050704428346e-07
ENSMUSG00000024610	Cd74	1.17002149964755	0.573780398786106	4.98716792917496	23.7686300986153	5.08666656280514e-08	1.30799997329275e-07
ENSMUSG00000097375	6720427I07Rik	1.32190085336299	-0.718774163237284	4.87609312346994	20.6075760723663	2.75899680173958e-07	6.20774280391407e-07
ENSMUSG00000026822	Lcn2	1.52480781718046	0.489550950852563	6.78915445484975	17.0290616014523	2.16479440419975e-06	4.3295888083995e-06
ENSMUSG00000060147	Serpinb6a	1.07473873278975	0.176077409135672	5.17892775654721	14.5894784471672	9.763438187431e-06	1.75741887373758e-05
ENSMUSG00000027559	Car3	-1.12520871451148	-0.575447757956441	12.3321975610356	29.8934365532354	2.56368065088446e-09	1.79457645561912e-08
ENSMUSG00000038393	Txnip	-2.4685522489329	1.00020580457548	9.68853489904709	21.5822114818659	1.61847477742127e-07	5.66466172097444e-07
ENSMUSG00000026819	Slc25a25	-1.31491882219679	0.00645202841026959	6.85891414828934	17.0039697590864	2.19761793067784e-06	5.12777517158162e-06
ENSMUSG00000078650	G6pc	-1.80663361634913	0.519970964341954	7.3008514948843	14.7368584363119	8.89131605474218e-06	1.55598030957988e-05
ENSMUSG00000048489	8430408G22Rik	-1.13870626811216	0.255754642501427	7.9771495121802	13.5204472088212	1.94497814251165e-05	2.72296939951631e-05
ENSMUSG00000021453	Gadd45g	-1.52316652110019	0.689749587167073	6.71112020834331	12.9429844259585	2.84462492391685e-05	3.31872907790299e-05
ENSMUSG00000024190	Dusp1	-1.30558804653018	0.663956821597352	8.10526855238287	10.5120806878013	0.000150455284431354	0.000150455284431354
