# Supplementary material for: Male apoE*3‐Leiden.CETP mice on high‐fat high‐cholesterol diet exhibit a biphasic dyslipidemic response, mimicking the changes in plasma lipids observed through life in men
Source: Physiol Rep. 2017 Oct 16;5(19):e13376. doi: 10.14814/phy2.13376 (PMC5641925; doi:10.14814/phy2.13376)
Supplement: Supplementary file 3 — Data S1. The R‐code to reproduce the gene expression analysis. [file PHY2-5-e13376-s003.zip › phy213376-sup-0003-DataS1/SimDataFig_Manuscript_Longitudinal_RNA_Z/SimDataFig_Manuscript_Longitudinal_RNA_Z/RNA_analysis_DE_over_time/toptags_vm_6vs1.txt]

probe	gene.names	logFC	AveExpr	t	P.Value	adj.P.Val	B
ENSMUSG00000072849	Serpina1e	-2.97783058822627	9.83119112228341	-9.7217337108955	3.34970338715543e-13	2.29153208715303e-10	19.8736641264001
ENSMUSG00000035186	Ubd	2.92111300350537	5.95666195070382	8.87448306684946	6.42592365051118e-12	3.13998169236764e-09	16.9483413196278
ENSMUSG00000038754	Elovl3	-2.57525290136323	5.41051312063073	-11.0080080007022	4.41831670268477e-15	1.51128522815333e-11	23.9527828013213
ENSMUSG00000030378	Sult2a8	-2.56144880796082	6.66629432862378	-6.74529295204084	1.37544163998643e-08	7.02193750682626e-07	9.52136869342019
ENSMUSG00000004038	Gstm3	2.45971041956173	7.58798717319247	6.967927158486	6.11930377564104e-09	3.98581923980091e-07	10.3152369766951
ENSMUSG00000026822	Lcn2	2.42031928051229	6.78915445484975	7.96013956668083	1.67828828919714e-10	2.73361194914229e-08	13.821256533887
ENSMUSG00000066154	Mup3	-2.27866769915143	10.5628032638794	-8.46297454644836	2.7671734910633e-11	7.28085917398618e-09	15.5719191039942
ENSMUSG00000023031	Cela1	-2.27476799649088	7.05531554503208	-4.19979741235033	0.00010728683229982	0.000831199569380598	0.830437610974641
ENSMUSG00000068877	Selenbp2	-2.23889266954249	6.57654873390026	-7.84380386954659	2.55288923853742e-10	3.71581176187967e-08	13.404174383996
ENSMUSG00000001506	Col1a1	2.16872642349715	6.46620229363201	6.28233095745267	7.39175229515842e-08	2.44284915223086e-06	7.92353700597781
ENSMUSG00000080738	Mup-ps22	-2.08638222375926	9.60147177288843	-6.72742315655433	1.46781096286294e-08	7.32941226054408e-07	9.444945337521
ENSMUSG00000078689	Mup6	-2.04649044906966	10.1716987718108	-7.68920305447893	4.46296140548635e-10	5.26574199416661e-08	12.8566027718696
ENSMUSG00000029304	Spp1	1.92859759391203	6.63920578973978	6.83247514659093	1.00163345116277e-08	5.48173955152361e-07	9.84249007043633
ENSMUSG00000025351	Cd63	1.92034557804812	8.53227693349459	8.1027240841878	1.00484095470862e-10	1.85786945166532e-08	14.3062223070681
ENSMUSG00000024610	Cd74	1.9168435280518	4.98716792917496	8.66567445286593	1.34549498966557e-11	4.38311010681055e-09	16.1813706678013
ENSMUSG00000062181	Ces3b	-1.9024212634018	6.04069842304657	-8.81113808419248	8.03740118881729e-12	3.43649134579369e-09	16.776310494538
ENSMUSG00000018411	Mapt	1.89653420586235	4.3494370181708	11.2614446425688	1.92909475998908e-15	1.31969372530853e-11	24.3005593967674
ENSMUSG00000073421	H2-Ab1	1.88136527024503	5.97961916758392	9.72805641453414	3.27761714139597e-13	2.29153208715303e-10	19.8224057325121
ENSMUSG00000050335	Lgals3	1.87961469620615	5.734648271585	7.0017132494249	5.41161033886214e-09	3.62949277727018e-07	10.4665649573138
ENSMUSG00000015568	Lpl	1.87735919308268	8.55550356131085	7.96084257973152	1.67404380109246e-10	2.73361194914229e-08	13.8078033045468
ENSMUSG00000058207	Serpina3k	-1.85261047927641	11.9355013957472	-9.99033708722812	1.33467127169649e-13	1.743029508071e-10	20.7579837147825
ENSMUSG00000027983	Cyp2u1	-1.82318664029178	6.39750468460127	-10.1268377080132	8.38844140561716e-14	1.743029508071e-10	21.2173370205194
ENSMUSG00000060586	H2-Eb1	1.81873667083199	6.7345129639794	9.90544840252583	1.78354137647961e-13	1.743029508071e-10	20.4736133553871
ENSMUSG00000029661	Col1a2	1.80516755687369	6.13037097945059	6.49065023016054	3.47108774040118e-08	1.38863808374763e-06	8.66584986804243
ENSMUSG00000079293	Clec7a	1.80286475676574	7.27685929276122	7.42375114087438	1.16759908844588e-09	1.12201725809054e-07	11.9208285221179
ENSMUSG00000076431	Sox4	1.80247978618048	5.51185534236268	5.77491981304698	4.61108696414964e-07	9.91963708231059e-06	6.19689181283119
ENSMUSG00000036594	H2-Aa	1.73669213207656	6.99384316105809	8.60560222049997	1.66544306719144e-11	4.95360696637245e-09	16.0671654627396
ENSMUSG00000048126	Col6a3	1.73123471949947	6.83663282607226	6.41393899870999	4.58601533690966e-08	1.72378741317577e-06	8.35380938928385
ENSMUSG00000003534	Ddr1	1.70335243882939	5.57002250011618	4.72452302063304	1.84911217939428e-05	0.000197344405916323	2.65368673791571
ENSMUSG00000069516	Lyz2	1.66820169719936	7.8651967010108	9.36289911227143	1.15976121990161e-12	6.61160542112244e-10	18.666875120061
ENSMUSG00000031767	Nudt7	-1.65261257188721	8.9369593276421	-8.8450854591951	7.12878254580982e-12	3.251200093059e-09	16.8940612198839
ENSMUSG00000079547	H2-DMb1	1.61983407517645	5.74556944909234	7.55373409679162	7.28809151986662e-10	7.87589955747756e-08	12.3987155333252
ENSMUSG00000085939	Cd63-ps	1.60455997561383	5.18159754964075	7.14683807493925	3.19241299359264e-09	2.42658858768525e-07	10.9697291440552
ENSMUSG00000014329	Bicc1	1.59769762165926	5.63047406942428	5.99893593818588	2.05970868832493e-07	5.37804089192018e-06	6.96085840768072
ENSMUSG00000030342	Cd9	1.58936618528176	5.9577790471465	5.63679330777381	7.56090401308747e-07	1.4570181508037e-05	5.67406440304234
ENSMUSG00000087579	1500017E21Rik	-1.58175656798912	5.59510011564332	-6.2428888581007	8.52728652146934e-08	2.72594238754073e-06	7.7817353403084
ENSMUSG00000054827	Cyp2c50	-1.58161985480816	7.28124319909162	-4.56647622812758	3.16432830792249e-05	0.000303606871732086	1.98052150004765
ENSMUSG00000050445	Cyp8b1	-1.55209879156375	6.08058874772506	-6.24716395974658	8.39625246427255e-08	2.69665554498068e-06	7.7649234053723
ENSMUSG00000066071	Cyp4a12a	-1.54242069122243	6.4447524915945	-5.55735397947706	1.00386390501681e-06	1.80247584625197e-05	5.33980182389233
ENSMUSG00000026043	Col3a1	1.52790676979853	6.36581931543276	5.80235649449547	4.17870416656375e-07	9.42692326227029e-06	6.23606820403812
ENSMUSG00000032231	Anxa2	1.52118746976638	7.43774987242236	6.58155827066796	2.49464932240713e-08	1.12275631674916e-06	8.92491869949126
ENSMUSG00000039519	Cyp7b1	-1.51869774138354	6.86314496556204	-6.90514682701305	7.6893568389562e-09	4.50054765663962e-07	10.0689461081967
ENSMUSG00000001025	S100a6	1.47943895315456	5.02516762499384	7.96502386829065	1.64902090090098e-10	2.73361194914229e-08	13.7894066304904
ENSMUSG00000038642	Ctss	1.47840809469983	8.12156814612639	9.9278594384544	1.65198962977898e-13	1.743029508071e-10	20.5697201666766
ENSMUSG00000022665	Ccdc80	1.47016503395475	5.36632065292672	6.6231646066848	2.14449218884219e-08	9.97991228834655e-07	9.14322187915948
ENSMUSG00000045382	Cxcr4	1.4533900703602	4.87430077349366	6.8978283608373	7.89683310879216e-09	4.50185294143726e-07	10.095740556612
ENSMUSG00000038147	Cd84	1.45258459382254	4.38461015186745	7.76908880512956	3.34350760324668e-10	4.39864144496357e-08	13.0628394578089
ENSMUSG00000040584	Abcb1a	1.45099634810553	4.46523419846698	8.754489270008	9.82108577349282e-12	3.73255820980358e-09	16.4045898073709
ENSMUSG00000027004	Frzb	1.44439588376034	5.64836598582969	5.96464695901531	2.33075439164474e-07	5.92739434692999e-06	6.82756892509372
ENSMUSG00000068086	Cyp2d9	-1.44287767020926	9.11738173551191	-7.04046363796762	4.70017063827645e-09	3.28100687106625e-07	10.5510289866709
ENSMUSG00000029822	Osbpl3	1.4372841995343	5.09358278437436	8.61581300819818	1.60609918278781e-11	4.95360696637245e-09	16.0233931621865
ENSMUSG00000057933	Gsta2	1.43457646130977	5.71171591472957	8.06506832655377	1.15046479848935e-10	2.07113939117517e-08	14.1744289092889
ENSMUSG00000055541	Lair1	1.43186459746635	4.77468312126918	8.78771520497825	8.73153540656478e-12	3.51367257154763e-09	16.5683197830016
ENSMUSG00000035836	Ugt2b1	-1.42410453751173	7.46168779526472	-8.28190491073513	5.2845373305054e-11	1.20505066259958e-08	14.9353544458974
ENSMUSG00000022505	Emp2	1.41939782855228	5.85221596859731	6.38508063435092	5.09237545364516e-08	1.8432243639358e-06	8.29067988952482
ENSMUSG00000003053	Cyp2c29	-1.41561031367217	8.74958542235813	-4.67226737605617	2.21001547931042e-05	0.000226667404707085	2.32663174800784
ENSMUSG00000051483	Cbr1	1.41177480096132	5.61116349854703	6.76193940015066	1.2946292736495e-08	6.76073195498947e-07	9.62060847012506
ENSMUSG00000054263	Lifr	-1.40908594546712	7.44849030529639	-7.56791381104099	6.92314076061494e-10	7.638904184414e-08	12.4171930946827
ENSMUSG00000005397	Nid1	1.40541319938071	4.47275874505657	7.38569969540965	1.34048744846309e-09	1.23922630201838e-07	11.7590034343605
ENSMUSG00000063354	Slc39a4	1.39687856321571	5.94803335715745	8.11299120958158	9.68453605572179e-11	1.84033086547758e-08	14.3534974847486
ENSMUSG00000026547	Tagln2	1.39551333461097	7.66488101840216	7.21786464746103	2.46601542023834e-09	2.00833470117268e-07	11.1773659839797
ENSMUSG00000079015	Serpina1c	-1.3944598287631	11.1406773865898	-10.0241431501449	1.18941641373311e-13	1.743029508071e-10	20.8753760573445
ENSMUSG00000032802	Srxn1	1.39234102207136	9.27541477473888	5.09179278978874	5.19427286053281e-06	6.89980983279708e-05	3.72560582371501
ENSMUSG00000037411	Serpine1	1.38243585966953	6.01945241426785	4.06711538707034	0.00016524576548598	0.00119750665433219	0.542934738798089
ENSMUSG00000079419	Ms4a6c	1.36936789688687	6.06916605439409	8.15475907450708	8.33577737203243e-11	1.67720744123747e-08	14.5001171445127
ENSMUSG00000030605	Mfge8	1.36475613727419	7.48314638972661	6.93735717978906	6.83910592922907e-09	4.26314902209118e-07	10.1853494507014
ENSMUSG00000015340	Cybb	1.35163722878117	6.81822034028398	8.53980767797909	2.10454339022492e-11	5.75887253301146e-09	15.8391134777993
ENSMUSG00000017631	Abr	1.34439284778144	4.97506522163992	8.56771997708924	1.90556695112368e-11	5.43165979693212e-09	15.8629277818588
ENSMUSG00000021135	Slc10a1	-1.34360455755083	5.74416486343921	-6.78617633977311	1.18537562508043e-08	6.28616639625988e-07	9.67500901819093
ENSMUSG00000068083	Cyp2d40	-1.3368526305177	5.46113147783629	-4.90596060255519	9.90930918831011e-06	0.000119138109239419	3.19284072429023
ENSMUSG00000031271	Serpina7	1.32800593363511	6.76732143666077	6.52678913792627	3.04402752935016e-08	1.27755781155119e-06	8.75016732037222
ENSMUSG00000029656	C8b	-1.32314327742196	6.73697057495342	-6.75648770681858	1.32055866759445e-08	6.84389533713154e-07	9.54377217990799
ENSMUSG00000028715	Cyp4a14	1.31657764010626	8.63766790407187	4.4521136599444	4.64951690838468e-05	0.000421289340003438	1.60594461898644
ENSMUSG00000042834	Nrep	-1.28595559413691	5.13910368364789	-6.50863846512515	3.25152617979964e-08	1.31619470982304e-06	8.72913884492602
ENSMUSG00000026574	Dpt	1.27415620656651	4.49131141640429	4.90440117637548	9.9628799588764e-06	0.000119362630120269	3.31228295242863
ENSMUSG00000000682	Cd52	1.26696470070723	5.91795276474553	7.81001142245445	2.88409676966642e-10	4.02655224516081e-08	13.2965639497367
ENSMUSG00000037902	Sirpa	1.2552681786825	7.24977500805134	7.99240549287756	1.4941894105029e-10	2.62096147621803e-08	13.9234615888813
ENSMUSG00000056124	B4galt6	1.25434052617623	4.86408050819355	6.13546815954151	1.25792953932737e-07	3.68548623809164e-06	7.45429969303165
ENSMUSG00000003477	Inmt	-1.25378864325722	8.30004683557445	-5.53208618079644	1.09840185139946e-06	1.95681433995409e-05	5.22782340389664
ENSMUSG00000022372	Sla	1.24883337812983	4.35347284657877	6.94210758715366	6.72193119206371e-09	4.25784548934332e-07	10.2403750903731
ENSMUSG00000026358	Rgs1	1.23717659584399	6.04977998233799	3.9751747927342	0.000222144751266057	0.00152273771884879	0.221964212111236
ENSMUSG00000070436	Serpinh1	1.23428109940129	6.20277604795108	7.09947594812538	3.79234629162238e-09	2.81993923706399e-07	10.79257341797
ENSMUSG00000027559	Car3	-1.23320756379749	12.3321975610356	-6.22533029444407	9.08717157529783e-08	2.85162113516571e-06	7.68981936136163
ENSMUSG00000039936	Pik3cd	1.22892197779363	5.81518841723661	8.26660972225742	5.58201707622622e-11	1.23182512317624e-08	14.8839431619299
ENSMUSG00000027346	Gpcpd1	-1.22139531643849	7.28109217008434	-4.97634335617406	7.76497267986267e-06	9.7289703485239e-05	3.32953534904777
ENSMUSG00000058715	Fcer1g	1.21310875884976	4.92788426999679	7.17199786829676	2.91337593155416e-09	2.2648187213366e-07	11.0558585906438
ENSMUSG00000026981	Il1rn	1.20942668480206	6.44102704550833	5.99221165893995	2.11026966239098e-07	5.44768104166667e-06	6.8759538712742
ENSMUSG00000049866	Arl4c	1.20715906250006	5.05805366982868	6.77493164692643	1.23486807718213e-08	6.49825578154072e-07	9.67440579880174
ENSMUSG00000021208	Ifi27l2b	1.20650830893767	6.09309269532623	6.29158025934456	7.14806542102204e-08	2.39705468358881e-06	7.9502483700874
ENSMUSG00000026839	Upp2	-1.2033092414582	10.9978227929658	-5.71184872032996	5.7806933445176e-07	1.17346359554436e-05	5.8820115681143
ENSMUSG00000024424	Ttc39c	-1.19214411459662	7.46213112389442	-7.74352717964858	3.6670657040917e-10	4.64562897809098e-08	13.0385789051756
ENSMUSG00000050440	Hamp	-1.18791069634585	7.23132214098292	-4.44821661383106	4.71060076262697e-05	0.000424574701147972	1.59222155965834
ENSMUSG00000024538	Ppic	1.1868102796964	4.36033804981197	7.67553284433007	4.68920583863612e-10	5.43709443086606e-08	12.7624202232151
ENSMUSG00000030536	Iqgap1	1.18475756828628	5.33663697729723	6.63460277299883	2.05714105582448e-08	9.77284858534391e-07	9.18353050063527
ENSMUSG00000022488	Nckap1l	1.17742049324777	4.64386576368016	7.68911084598471	4.46445016315836e-10	5.26574199416661e-08	12.830216660153
ENSMUSG00000059498	Fcgr3	1.1768480841175	5.19881081302126	7.86681440988085	2.34948865377084e-10	3.49409823487963e-08	13.4836624918952
ENSMUSG00000023886	Smoc2	1.17621851063196	4.97169464001717	5.26729942881123	2.80612704894751e-06	4.26593669818887e-05	4.48345704566973
ENSMUSG00000039601	Rcan2	1.17542444779837	4.24033877593322	7.20079815980408	2.62381364016963e-09	2.11170695440005e-07	11.1186275012103
ENSMUSG00000026395	Ptprc	1.17170227636991	4.72108389379374	7.41682813378001	1.19729951528445e-09	1.12201725809054e-07	11.8908250107876
ENSMUSG00000026728	Vim	1.17090136430269	5.78163392306718	7.47965389490019	9.53303381123627e-10	9.88113398525262e-08	12.1388316280244
ENSMUSG00000031451	Gas6	1.17030479915576	6.98128151537776	6.6463092327566	1.97141912036039e-08	9.43110363803178e-07	9.15525529152915
ENSMUSG00000030278	Cidec	1.16831573348668	5.37853599559566	4.81127559943423	1.37345443374136e-05	0.000155046234013608	2.94201874923663
ENSMUSG00000026669	Mcm10	-1.16490431779267	6.80668744551229	-8.99680253751697	4.17587935621257e-12	2.19747620583463e-09	17.4162624713073
ENSMUSG00000028581	Laptm5	1.16377774956912	7.48797929209356	7.94245297004064	1.78870471325326e-10	2.84570440543385e-08	13.7435575284757
ENSMUSG00000026360	Rgs2	1.1618549650053	6.89280988614353	5.80635318598576	4.11917196676028e-07	9.3659608896459e-06	6.20601244772404
ENSMUSG00000005087	Cd44	1.16115081525213	5.88161491929466	7.82188208864686	2.76309958893443e-10	3.93799255997925e-08	13.3380150479055
ENSMUSG00000006519	Cyba	1.15589982703459	5.63252463564589	6.96260367060821	6.23896289565134e-09	3.98885468870568e-07	10.3248647208013
ENSMUSG00000025375	Aatk	-1.14106173662166	6.19307365343089	-3.48760218125025	0.00101269870143167	0.00531278513534818	-1.27572494226801
ENSMUSG00000020810	Cygb	1.13225652381277	5.600384438239	6.52201674400143	3.09726944418923e-08	1.29197684559137e-06	8.78014102298527
ENSMUSG00000052974	Cyp2f2	-1.1318154838638	8.59629492137278	-7.73481287573548	3.78441082136286e-10	4.70711898708061e-08	13.0097022320347
ENSMUSG00000027712	Anxa5	1.12985903206612	7.86401329340353	7.33657164102647	1.60220678230643e-09	1.44219692075767e-07	11.5974327675711
ENSMUSG00000020100	Slc29a3	1.12803990427794	4.87767847441291	6.6879301793848	1.69452994677799e-08	8.33976932799155e-07	9.37065016899837
ENSMUSG00000026600	Soat1	1.12400694734051	4.32650612218065	6.39665342933973	4.88294332086593e-08	1.80563325719156e-06	8.35408997501042
ENSMUSG00000005054	Cstb	1.12380676271173	7.5515734538612	6.57203348082309	2.58252322493316e-08	1.15470858704364e-06	8.88101031804989
ENSMUSG00000024030	Abcg1	1.12363505842241	4.67832482053692	5.49968208924196	1.23263844511237e-06	2.13480496278828e-05	5.28472132473363
ENSMUSG00000025479	Cyp2e1	-1.11290567070579	10.032908726809	-4.64518842950766	2.4233166168181e-05	0.000245963041181789	2.2587662141633
ENSMUSG00000049775	Tmsb4x	1.11267301839188	10.7133755436071	6.89026931952985	8.11700914395138e-09	4.55151307817798e-07	10.0268428095856
ENSMUSG00000071177	Serpina1d	-1.11257006140826	9.79810280245587	-8.40810788026435	3.36554999188253e-11	8.52730647943274e-09	15.3794802929288
ENSMUSG00000024397	Aif1	1.11106842160071	5.72183255701981	7.22631950536926	2.39139853020369e-09	1.97103100543656e-07	11.2491941000906
ENSMUSG00000026103	Gls	1.10686322694173	5.13474710771941	7.1903273028163	2.7255942411468e-09	2.14319427628566e-07	11.1232721411025
ENSMUSG00000028059	Arhgef2	1.09997673555612	5.22776535873425	4.78477153116486	1.50434875473526e-05	0.000166794972952089	2.86196541044974
ENSMUSG00000031788	Kifc3	1.09625188949752	5.19853928013323	5.5949056913219	8.78059819170121e-07	1.64120415927399e-05	5.57620090457103
ENSMUSG00000024620	Pdgfrb	1.09180408188006	4.48726070134535	5.7881239330034	4.39772292812198e-07	9.63990287395709e-06	6.26749958311513
ENSMUSG00000002233	Rhoc	1.08928341870286	6.54844543321283	6.0408350097686	1.77070865651084e-07	4.78791222102397e-06	7.03547354976133
ENSMUSG00000000567	Sox9	1.08826345358801	6.13915701092739	5.37895119729093	1.89177768187239e-06	3.05227620794553e-05	4.77676835214491
ENSMUSG00000024694	Keg1	-1.08639747297017	5.55380511128804	-6.58396120827603	2.47295585007679e-08	1.1203636404222e-06	8.97592062519143
ENSMUSG00000031827	Cotl1	1.08595846630136	7.37987943355253	7.09260819288033	3.88824885493434e-09	2.85929621028777e-07	10.734504957617
ENSMUSG00000035780	Ugt2a3	-1.07467201985989	7.80049511431922	-8.12140712136201	9.39616990316461e-11	1.83654852307283e-08	14.3703962608237
ENSMUSG00000022148	Fyb	1.07437696169899	4.41907989863217	7.60096303873832	6.14210734938446e-10	6.88822235690805e-08	12.5007239777175
ENSMUSG00000017754	Pltp	1.07234665876555	5.65779499610594	5.87914609113659	3.1710117280633e-07	7.4928650162849e-06	6.52931161759954
ENSMUSG00000021281	Tnfaip2	1.07223869818354	5.97040140096485	6.15312687462869	1.18010323790261e-07	3.51003750021381e-06	7.46903513096436
ENSMUSG00000034993	Vat1	1.07170363347536	5.43791420373913	7.04102525982841	4.69057944431477e-09	3.28100687106625e-07	10.6017293245197
ENSMUSG00000018927	Ccl6	1.06868965867312	6.60562781748182	4.42876176496891	5.02744768574751e-05	0.000447822521070296	1.57627111251714
ENSMUSG00000029622	Arpc1b	1.06866808874323	7.81300421201025	7.88622564835126	2.19061113413009e-10	3.33021572635198e-08	13.5438078165716
ENSMUSG00000039457	Ppl	1.06768018406993	4.79015333957841	6.56084108409555	2.68973859520275e-08	1.18035966844582e-06	8.92903998924008
ENSMUSG00000056708	Ier5	1.06734465360993	6.3426272644943	5.71510633723581	5.71364774923773e-07	1.17027138480645e-05	5.91691586470368
ENSMUSG00000024677	Ms4a6b	1.06533918610072	4.4594388440896	5.18567760696654	3.73898371201856e-06	5.31775209436985e-05	4.23826077105508
ENSMUSG00000030934	Oat	-1.06443190061522	9.53491299683371	-5.74826069206023	5.07367168807162e-07	1.07126506228697e-05	5.98996301639296
ENSMUSG00000030220	Arhgdib	1.06441717516749	4.40747692731362	6.31330626946846	6.60668759732558e-08	2.25981749266522e-06	8.06951899007461
ENSMUSG00000048865	Arhgap30	1.04397451928322	4.01033577806064	6.20302878285573	9.85136591471148e-08	3.03572946948384e-06	7.68353065640702
ENSMUSG00000020101	4632428N05Rik	1.03967281085197	4.61528300760621	5.6381856783456	7.52338399835167e-07	1.45388333143288e-05	5.74989434110197
ENSMUSG00000031502	Col4a1	1.03633844694222	5.7611374250661	6.56064511932224	2.6916548498399e-08	1.18035966844582e-06	8.90683570276877
ENSMUSG00000023057	Fabp2	-1.03405299587722	6.28728613129329	-6.73673925907548	1.41890775402557e-08	7.19018366317697e-07	9.4818913156005
ENSMUSG00000038400	Pmepa1	1.03359107510353	4.22808915079572	6.22033643704684	9.25299382115306e-08	2.89039866349352e-06	7.7471059654384
ENSMUSG00000021665	Hexb	1.03331301011799	4.97419997728286	7.42709325996929	1.15352655905855e-09	1.12201725809054e-07	11.948589508322
ENSMUSG00000069662	Marcks	1.03055274458966	7.60588489103656	7.44090172149713	1.09716394809038e-09	1.08778240128786e-07	11.968548494865
ENSMUSG00000006360	Crip1	1.02893867134758	4.30722429072537	6.17080547230742	1.10699154394081e-07	3.35085360712348e-06	7.57911849990296
ENSMUSG00000021190	Lgmn	1.02612778095644	7.13506781214587	6.13369364358218	1.26602728541373e-07	3.68548623809164e-06	7.34111141610006
ENSMUSG00000010307	Tmem86a	1.0199642526369	4.92319758267797	6.86259056850359	8.97692799761786e-09	4.95251326062127e-07	9.97752862261066
ENSMUSG00000000957	Mmp14	1.01890755501408	6.37756216266773	6.29842183954863	6.9729793406374e-08	2.34985968814288e-06	7.9472837076521
ENSMUSG00000020122	Egfr	-1.01514926968775	8.17916777334936	-5.12438995226724	4.63478651684229e-06	6.3160507095056e-05	3.82961333260635
ENSMUSG00000029445	Hpd	-1.01338186526348	8.66436524413608	-8.35301570826403	4.09760281343637e-11	9.77724279473487e-09	15.1843892014727
ENSMUSG00000023277	Twf2	1.01286886387777	4.14572262937211	5.75003459776519	5.04150997918695e-07	1.06919587128592e-05	6.14376606439952
ENSMUSG00000096956	Snhg18	1.01258442004472	4.97397127875326	5.04444590914809	6.12727106958915e-06	7.96894703176033e-05	3.74101716563183
ENSMUSG00000042129	Rassf4	1.01116513248552	4.02511344402949	6.91110653198159	7.5244351021497e-09	4.47605743772227e-07	10.1052708407851
ENSMUSG00000030409	Dmpk	1.00785964774785	4.52271179609	5.64719660544862	7.28499016332926e-07	1.42941356485425e-05	5.78992032351078
ENSMUSG00000019232	Etnppl	-1.00600572924155	5.90480361722436	-5.93299128629177	2.61233193619959e-07	6.45550266248425e-06	6.66897230517105
ENSMUSG00000002602	Axl	1.00213325780347	5.26408438488661	6.60669365072869	2.27682414122418e-08	1.04535261410165e-06	9.0853484161088
ENSMUSG00000004730	Adgre1	1.00139849775138	4.47770166114899	6.51571808985562	3.16896385205007e-08	1.30595672963099e-06	8.76797420842539
