# Supplementary material for: Male apoE*3‐Leiden.CETP mice on high‐fat high‐cholesterol diet exhibit a biphasic dyslipidemic response, mimicking the changes in plasma lipids observed through life in men
Source: Physiol Rep. 2017 Oct 16;5(19):e13376. doi: 10.14814/phy2.13376 (PMC5641925; doi:10.14814/phy2.13376)
Supplement: Supplementary file 4 — Data S2. Matlab code to reproduce the mixed modeling results. [file PHY2-5-e13376-s004.zip › phy213376-sup-0004-DataS2/SimDataFig_Manuscript_Longitudinal_Z/Data/BileFeces/bile_data.m]

% bile data

% mumol/h
BA_flux = [
3660.98	978.63	1143.72	4277.44
1747.91	2063.03	2497.15	1639.00
1099.31	1677.66	2110.23	1424.20
1285.69	1685.46	5064.91	1477.90
1190.62	2234.51	4612.97	2866.74
NaN     2233.27	3360.14	3514.14
2493.93	2029.31	3293.38	2702.42
2451.62	1561.77	1800.47	1858.52
1712.73	3420.04	1651.86	2464.87
1648.64	2270.15	NaN     3083.30
NaN	NaN	NaN             2191.43
NaN	NaN	NaN             2144.01
NaN	NaN	NaN             1643.96
NaN	NaN	NaN             1442.62
NaN	NaN	NaN             2236.18
NaN	NaN	NaN             2251.52
NaN	NaN	NaN             3653.62]/1000;

% mumol/h
PL_flux = [
1597.82	301.15	901.21	1614.95
953.73	608.85	1453.39	909.95
555.77	696.15	1314.61	958.87
510.76	616.00	2513.21	767.20
632.96	640.90	1990.27	905.58
NaN     874.00	1646.10	1657.75
950.35	706.80	1401.87	1271.37
859.73	519.75	948.09	900.82
711.58	1383.30	913.33	1077.97
784.90	744.00	NaN     1419.12
NaN	NaN	NaN             902.40
NaN	NaN	NaN             1001.47
NaN	NaN	NaN             862.00
NaN	NaN	NaN             658.80
NaN	NaN	NaN             1093.97
NaN	NaN	NaN             959.93
NaN	NaN	NaN             1218.53]/1000;

% mumol/h
C_flux = [
187.72	58.16	168.66	191.83
105.63	35.23	172.90	149.35
76.34	25.22	108.38	110.18
32.31	56.11	284.10	173.23
65.42	43.90	398.91	233.58
NaN     69.89	237.20	239.28
183.03	66.99	227.29	186.15
113.27	29.63	115.33	155.78
85.65	108.22	86.21	159.06
128.66	59.66	NaN	    216.53
NaN	NaN	NaN             108.16
NaN	NaN	NaN             89.62
NaN	NaN	NaN             72.01
NaN	NaN	NaN             54.72
NaN	NaN	NaN             126.87
NaN	NaN	NaN             81.88
NaN	NaN	NaN             106.24]/1000;

% bodyweight at sacrifice (gram)
BA_BW = [
51.5	32.9	47.6	47.7
45.4	39.7	48.3	55.9
45.3	44.2	52      58
36.6	48.3	52      41.8
35      33.9	54.9	38.2
26.3	46.8	45.2	49
37.8	44.9	51.3	54.6
35.9	45.2	51.9	57.7
41.4	54.9	46.4	42
34.1	35.6	NaN     47.2
NaN	NaN	NaN             74.3
NaN	NaN	NaN             58.6
NaN	NaN	NaN             50.2
NaN	NaN	NaN             46.6
NaN	NaN	NaN             70.5
NaN	NaN	NaN             48.9
NaN	NaN	NaN             53.2];

bile_flow_1M = [
    0.2034
    0.138
    0.1119
    0.1017
    0.1032
    -0.0006
    0.1236
    0.093
    0.0846
    0.0705];
bile_flow_2M =[
    0.057
    0.123
    0.117
    0.105
    0.102
    0.12
    0.114
    0.105
    0.174
    0.12];
bile_flow_3M = [
    0.0771
    0.1374
    0.1887
    0.2007
    0.177
    0.1395
    0.1689
    0.1683
    0.1311];
bile_flow_6MA =[
    0.1716
    0.1554
    0.114
    0.084
    0.1161
    0.1425
    0.129
    0.1314
    0.1488
    0.1314];
bile_flow_6MC =[
    0.108
    0.111
    0.09
    0.081
    0.111
    0.102
    0.114];
    
% profile
% micromolar
% Month	CA	GCA	TUDCA	TCA     TDCA	B-MCA	O-MCA	TA-MCA	TB-MCA	THDCA
BA_profile = [
1	NaN     NaN     612	9570	405	131     NaN     NaN     1870	5970
1	NaN     NaN     427	6120	348	118     NaN     NaN     1100	4980
1	NaN     NaN     407	4590	323	476     NaN     NaN     775     3660
1	NaN     NaN     554	4370	358	134     NaN     NaN     1100	6680
1	NaN     NaN     386	5610	242	315     NaN     NaN     770     4600
1	NaN     NaN     NaN	NaN     NaN	NaN     NaN     NaN     NaN     NaN
1	NaN     NaN     626	11300	340	620     NaN     NaN     1300	6540
1	NaN     NaN     666	13400	448	391     NaN     NaN     1830	10200
1	NaN     NaN     577	9640	488	487     NaN     NaN     1630	8000
1	99.4	NaN     258	5910	206	153     214     96.5	806     15900
2	NaN     NaN     186	6740	292	89.6	90.3	NaN     597     9360
2	50.8	NaN     637	8650	260	266     70.6	55.2	1290	6130
2	NaN     NaN     419	8020	234	933     NaN     NaN     912     4240
2	NaN     NaN     484	8910	232	244     NaN     NaN     826     5840
2	157     NaN     568	11700	251	848     126     139     1330	7190
2	63.7	NaN     501	8660	250	571     96.9	114     1430	7320
2	NaN     NaN     455	9350	306	588     NaN     NaN     1330	6120
2	NaN     NaN     321	8310	274	536     NaN     NaN     834     4920
2	NaN     NaN     467	11300	361	188     NaN     NaN     1420	6330
2	NaN     NaN     580	11300	423	544     51.2	NaN     1350	5160
6	NaN     NaN     294	11700	243	974     NaN     NaN     624     6750
6	73.7	NaN     345	10400	261	361     NaN     56.7	773     7390
6	NaN     NaN     334	9370	228	338     NaN     51.2	602     7620
6	NaN     NaN     259	8260	261	392     NaN     NaN     651     8170
6	NaN     NaN     402	12100	352	1020	NaN     NaN     963     5660
6	72.3	NaN     280	11300	177	484     66.1	71.6	650     9180
6	50      61.3	416	16300	244	244     NaN     NaN     950     14200
6	67.8	NaN     370	12500	264	296     NaN     68.5	940     10700
6	NaN     NaN     200	5140	321	229 	NaN     NaN     487     4370
6	NaN     NaN     238	6140	327	430     NaN     NaN     596     5000
6	NaN     NaN     265	6640	347	154     NaN     NaN     703     9750
6	NaN     NaN     304	9520	234	111     NaN     NaN     627     14200
6	NaN     NaN     352	11000	353	534     67.5	53.1	853     11800
6	NaN     NaN     364	10100	379	320     NaN     NaN     960     9190
6	NaN     NaN     179	6680	278	155     NaN     NaN     601     6430
6	NaN     NaN     522	5600	328	247     NaN     52.1	1370	8910
6	NaN     NaN     510	11800	412	156     NaN     NaN     997     10100
3	NaN     NaN     400	6240	435	527     NaN     NaN     808     6770
3	NaN     NaN     342	6970	305	357     NaN     NaN     960     9520
3	NaN     NaN     379	5520	288	216     NaN     NaN     509     4650
3	NaN     NaN     550	12900	271	267     NaN     57.2	1040	10600
3	NaN     NaN     373	9720	489	173     NaN     NaN     1180	14500
3	NaN     NaN     632	10700	373	284     NaN     NaN     1230	11500
3	NaN     NaN     545	8570	390	149     NaN     NaN     1430	8960
3	NaN     NaN     293	4820	239	218     NaN     NaN     611     4810
3	NaN     NaN     290	7220	401	540     NaN     NaN     729     3650];

% hydrofobicity index
% Hueman / Twisk Index 
% CA        0.13
% GCA       0.07
% TUDCA     -0.47
% TCA       0.00
% TDCA      0.59
% B-MCA     -0.76
% O-MCA     -0.79
% TA-MCA    -0.84
% TB-MCA    -0.78
% THDCA     -0.35

HFix = [0.13 0.07 -0.47 0 0.59 -0.76 -0.79 -0.84 -0.78 -0.35];

% hydrofobicity index
bile_hydro = BA_profile(:,2:end);
sums_hydro = nansum(bile_hydro,2);
bile_hydro = bile_hydro./repmat(sums_hydro, 1, length(bile_hydro(1,:)));
bile_hydro = bile_hydro.*repmat(HFix, length(bile_hydro(:,1)),1);
bile_hydro = nansum(bile_hydro,2);
