# Supplementary material for: Male apoE*3‐Leiden.CETP mice on high‐fat high‐cholesterol diet exhibit a biphasic dyslipidemic response, mimicking the changes in plasma lipids observed through life in men
Source: Physiol Rep. 2017 Oct 16;5(19):e13376. doi: 10.14814/phy2.13376 (PMC5641925; doi:10.14814/phy2.13376)
Supplement: Supplementary file 4 — Data S2. Matlab code to reproduce the mixed modeling results. [file PHY2-5-e13376-s004.zip › phy213376-sup-0004-DataS2/SimDataFig_Manuscript_Longitudinal_Z/Data/boxplot_bile.m]

% manuscript bile
set(0, 'DefaultFigureWindowStyle', 'normal'); % docked / normal
% set(0,'defaultTextInterpreter','latex'); 
addpath('BileFeces');addpath('FE/plotSpread');addpath('Liver');addpath('FE/export');
bile_data;feces_data_6MA;LiverLipids;feces_data_6MC;

% colors = parula(10);
% colors = colors(1:4,:);
catidx = [repmat(0, 17,1);repmat(1, 17,1);repmat(2,17,1);repmat(3, 17,1)];

% normalize by 100g bW, from mumol/h --> nmol/min/100g BW
BA_flux = 1e3 * (100 / 60) * BA_flux ./ BA_BW;
PL_flux = 1e3 * (100 / 60) * PL_flux ./ BA_BW;
C_flux = 1e3 * (100 / 60) * C_flux ./ BA_BW;

% aspect hook : vertical length = ylim / 32

figure();subplot(1,3,1);
% plotSpread(BA_flux, 'xValues', [4 9 13 28], 'xNames', {'4', '9', '13', '28'}, 'categoryIdx', catidx, ...
%     'categoryMarkers', {'s', 'd', 'o', 'h'}, 'showMM', 1, 'categoryColors', colors);
bh = boxplot(BA_flux, catidx, 'Positions', [4 9 13 28], 'Labels', {'4', '9', '13', '28'},'color', 'k', 'Symbol', 'k+');
set(gca, 'FontSize', 12, 'FontName', 'Arial', 'FontWeight', 'Normal');
set(bh,'LineWidth', 1);
% ylabel('Bil. BA secr. (\mumol/h)', 'FontWeight', 'Normal'); % mumol/ml * ml = mumol, ugh, will have to manually change all uses of \mu in adobe
ylabel('Bil. BA secr. (nmol/min/100g BW)', 'FontWeight', 'Normal');
xlabel('Time (weeks HFCD)');
ylim([0 180]);
set(gca, 'LineWidth', 1);
box(gca, 'off');

subplot(1,3,3);hold on;
% plotSpread(PL_flux, 'xValues', [4 9 13 28], 'xNames', {'4', '9', '13', '28'}, 'categoryIdx', catidx, ...
%     'categoryMarkers', {'s', 'd', 'o', 'h'}, 'showMM', 1, 'categoryColors', colors);
bh = boxplot(PL_flux, catidx, 'Positions', [4 9 13 28], 'Labels', {'4', '9', '13', '28'},'color', 'k', 'Symbol', 'k+');
set(gca, 'FontSize', 12, 'FontName', 'Arial', 'FontWeight', 'Normal');
set(bh,'LineWidth', 1);hold on;
% p = 0.0018, for diff between 9wk and 13wk
% p = 0.0384 for diff between 13wk and 28wk
height = 110;
aspect = height/32;
barx = [9, 9, 13, 13];bary = [100-aspect 100 100 100-aspect];
barx1 = [13, 13, 28, 28];bary1 = [90-aspect 90 90 90-aspect];
plot(barx,bary1, '-k', barx1, bary, '-k', 'LineWidth', 1);
xlabel('Time  (weeks HFCD)');
% ylabel('Bil. PL secr. (\mumol/h)', 'FontWeight', 'Normal'); % mumol/ml * ml = mumol
ylabel('Bil. PL secr. (nmol/min/100g BW)', 'FontWeight', 'Normal');
ylim([0 height]);
set(gca, 'LineWidth', 1);
box(gca, 'off');

subplot(1,3,2);
% plotSpread(C_flux, 'xValues', [4 9 13 28], 'xNames', {'4', '9', '13', '28'}, 'categoryIdx', catidx, ...
%     'categoryMarkers', {'s', 'd', 'o', 'h'}, 'showMM', 1, 'categoryColors', colors);
bh = boxplot(C_flux, catidx, 'Positions', [4 9 13 28], 'Labels', {'4', '9', '13', '28'},'color', 'k', 'Symbol', 'k+');
set(gca, 'FontSize', 12, 'FontName', 'Arial', 'FontWeight', 'Normal');
set(bh,'LineWidth', 1);hold on;
% p = 0.0006, for diff between 9 wk and 13 wk
% p = 0.0250, for diff between 9 wk and 28 wk
height = 16;
aspect = height/32;
barx2 = [9, 9, 13, 13];bary2 = [13-aspect 13 13 13-aspect];
barx3 = [9, 9, 28, 28];bary3 = [14.5-aspect 14.5 14.5 14.5-aspect];
plot(barx2, bary2, '-k', barx3, bary3, '-k', 'LineWidth', 1);
xlabel('Time  (weeks HFCD)');
% ylabel('Bil. Chol. secr. (\mumol/h)', 'FontWeight', 'Normal'); % mumol/ml * ml = mumol
ylabel('Bil. Chol. secr. (nmol/min/100g BW)', 'FontWeight', 'Normal');
set(gca, 'LineWidth', 1);
box(gca, 'off');
ylim([0 16]);

fig = gcf;
fig.PaperPositionMode = 'auto';
fig.PaperUnits = 'inches';
fig.PaperPosition = [0 0 7.1 3];
print('box_bile', '-depsc', '-r0');
