# Supplementary material for: Male apoE*3‐Leiden.CETP mice on high‐fat high‐cholesterol diet exhibit a biphasic dyslipidemic response, mimicking the changes in plasma lipids observed through life in men
Source: Physiol Rep. 2017 Oct 16;5(19):e13376. doi: 10.14814/phy2.13376 (PMC5641925; doi:10.14814/phy2.13376)
Supplement: Supplementary file 4 — Data S2. Matlab code to reproduce the mixed modeling results. [file PHY2-5-e13376-s004.zip › phy213376-sup-0004-DataS2/SimDataFig_Manuscript_Longitudinal_Z/Data/boxplot_dnl.m]

% manuscript dnl

addpath('DNL');dnl;
addpath('Liver');LiverLipids;

%% fractional

addpath('DNL');
dnl;

C160_DNL = [[C160_DNL_1MHFD'; NaN(7,1)],[C160_DNL_2MHFD'; NaN(7,1)],[C160_DNL_3MHFD'; NaN(8,1)], ...
    [C160_DNL_6MHFDa'; C160_DNL_6MHFDc']];
C180_DNL = [[C180_DNL_1MHFD'; NaN(7,1)],[C180_DNL_2MHFD'; NaN(7,1)],[C180_DNL_3MHFD'; NaN(8,1)], ...
    [C180_DNL_6MHFDa'; C180_DNL_6MHFDc']];
C181_DNL = [[C181_DNL_1MHFD'; NaN(7,1)],[C181_DNL_2MHFD'; NaN(7,1)],[C181_DNL_3MHFD'; NaN(8,1)], ...
    [C181_DNL_6MHFDa'; C181_DNL_6MHFDc']];
C180_CE = [[C180_CE_1MHFD' ; NaN(7,1)],[C180_CE_2MHFD'; NaN(7,1)],[C180_CE_3MHFD'; NaN(8,1)], ...
    [C180_CE_6MHFDa'; C180_CE_6MHFDc']];
C181_CE = [[C181_CE_1MHFD' ; NaN(7,1)],[C181_CE_2MHFD'; NaN(7,1)],[C181_CE_3MHFD'; NaN(8,1)], ...
    [C181_CE_6MHFDa'; C181_CE_6MHFDc']];

catidx = [repmat(0, 17,1);repmat(1,17,1);repmat(2,17,1);repmat(3,17,1)];

xtick = [4 9 13 28];
xticklabel = {'4', '9', '13', '28'};
figure();
subplot(2,3,1);hold on;
% plotSpread(C160_DNL*100, 'xValues', [4 9 13 28], 'xNames', {'4', '9', '13', '28'}, 'categoryIdx', catidx, ...
%     'categoryMarkers', {'s', 'd', 'o', 'h'}, 'showMM', 1);
bh = boxplot(C160_DNL*100, catidx,'position',xtick,'label',xticklabel,'color', 'k', 'Symbol', 'k+');
set(gca, 'FontSize', 12);
set(bh,'LineWidth', 1);
% p = 0.021, for diff between 4wk and 13wk
% p = 0.0006, for diff between 4 wk and 28 wk
% p = 0.026, for diff between 9wk and 13wk
% p = 0.0008, for diff between 9wk and 28 wk
height = 9;
aspect = 9/32;
barx1 = [4 4 13 13];bary1 = [5.5-aspect 5.5 5.5 5.5-aspect];
barx2 = [9 9 13 13];bary2 = [6.5-aspect 6.5 6.5 6.5-aspect];
barx3 = [4 4 28 28];bary3 = [7.5-aspect 7.5 7.5 7.5-aspect];
barx4 = [9 9 28 28];bary4 = [8.5-aspect 8.5 8.5 8.5-aspect];
plot(barx1, bary1, '-k', barx2, bary2, '-k', barx3, bary3, '-k', barx4, bary4, '-k', 'LineWidth', 1);
box(gca, 'off');
ylabel('fDNL C16:0  (%)');ylim([0 9]);
xlabel('Time  (weeks HFCD)');

subplot(2,3,2);hold on;
% plotSpread(C180_DNL*100, 'xValues', [4 9 13 28], 'xNames', {'4', '9', '13', '28'}, 'categoryIdx', catidx, ...
%     'categoryMarkers', {'s', 'd', 'o', 'h'}, 'showMM', 1);
bh = boxplot(C180_DNL*100, catidx,'position',xtick,'label',xticklabel,'color', 'k', 'Symbol', 'k+');
set(gca, 'FontSize', 12);
set(bh,'LineWidth', 1);
% p = 0.0193 for diff between 4wk and 13wk
% p = 0.0015 for diff between 4wk and 28wk
% p = 0.0123 for diff between 9wk and 13wk
% p = 0.0009 for diff between 9wk and 28wk
height = 5;
aspect = height/32;
barx1 = [4 4 13 13];bary1 = [3-aspect 3 3 3-aspect];
barx2 = [9 9 13 13];bary2 = [3.5-aspect 3.5 3.5 3.5-aspect];
barx3 = [4 4 28 28];bary3 = [4-aspect 4 4 4-aspect];
barx4 = [9 9 28 28];bary4 = [4.5-aspect 4.5 4.5 4.5-aspect];
plot(barx1, bary1, '-k', barx2, bary2, '-k', barx3, bary3, '-k', barx4, bary4, '-k', 'LineWidth', 1);
box(gca, 'off');
ylabel('fDNL C18:0  (%)');ylim([0 height]);
xlabel('Time  (weeks HFCD)');

subplot(2,3,3);hold on;
% plotSpread(C181_DNL*100, 'xValues', [4 9 13 28], 'xNames', {'4', '9', '13', '28'}, 'categoryIdx', catidx, ...
%     'categoryMarkers', {'s', 'd', 'o', 'h'}, 'showMM', 1);
bh = boxplot(C181_DNL*100, catidx,'position',xtick,'label',xticklabel,'color', 'k', 'Symbol', 'k+');
set(gca, 'FontSize', 12);
set(bh,'LineWidth', 1);
% p = 0.0103 for idff between 9wk and 13wk
% p = 0.0019 for diff between 9wk and 28wk
height = 2;
aspect = height/32;
barx1 = [9 9 13 13];bary1 = [1-aspect 1 1 1-aspect];
barx2 = [9 9 28 28];bary2 = [1.4-aspect 1.4 1.4 1.4-aspect];
plot(barx1, bary1, '-k', barx2, bary2, '-k', 'LineWidth', 1);
box(gca, 'off');
ylabel('fDNL C18:1  (%)');ylim([0 height]);
xlabel('Time  (weeks HFCD)');

% fig = gcf;
% fig.PaperPositionMode = 'auto';
% fig.PaperUnits = 'inches';
% fig.PaperPosition = [0 0 7.1 3];
% print('box_fdnl', '-depsc', '-r0');

% figure();
subplot(2,3,4);hold on;
bh = boxplot(C180_CE*100, catidx,'position',xtick,'label',xticklabel,'color', 'k', 'Symbol', 'k+');
set(gca, 'FontSize', 12);
set(bh,'LineWidth', 1);
% p = 0.0219 for diff between 4wk and 9 wk
% p = 0.0003 for diff between 9wk and 13wk
% p = 0.0000 for diff between 9wk and 28 wk
height = 10;
aspect = 10/32;
barx1 = [4 4 9 9 ];bary1=[7-aspect 7 7 7-aspect];
barx2 = [9 9 13 13];bary2 = [8-aspect 8 8 8-aspect];
barx3 = [9 9  28 28];bary3 = [9-aspect 9 9 9-aspect];
plot(barx1, bary1, '-k', barx2, bary2, '-k', barx3, bary3, '-k', 'LineWidth', 1);
box(gca, 'off');
ylabel('fCE C18:0  (%)');ylim([0 height]);
xlabel('Time  (weeks HFCD)');

subplot(2,3,5);hold on;
% plotSpread(C181_CE*100, 'xValues', [4 9 13 28], 'xNames', {'4', '9', '13', '28'}, 'categoryIdx', catidx, ...
%     'categoryMarkers', {'s', 'd', 'o', 'h'}, 'showMM', 1);
bh = boxplot(C181_CE*100, catidx,'position',xtick,'label',xticklabel,'color', 'k', 'Symbol', 'k+');
set(gca, 'FontSize', 12);
set(bh,'LineWidth', 1);
% p = 0.0481 between 4wk and 28wk
height = 3;
aspect = height/32;
barx1 = [4 4 28 28];bary1 = [2.5-aspect 2.5 2.5 2.5-aspect];
plot(barx1, bary1, '-k', 'LineWidth', 1);
box(gca, 'off');
ylabel('fCE C18:1  (%)');ylim([0 height]);
xlabel('Time  (weeks HFCD)');

fig = gcf;
fig.PaperPositionMode = 'auto';
fig.PaperUnits = 'inches';
fig.PaperPosition = [0 0 7.1 6];
print('box_fce', '-depsc', '-r0');
