# Supplementary material for: Male apoE*3‐Leiden.CETP mice on high‐fat high‐cholesterol diet exhibit a biphasic dyslipidemic response, mimicking the changes in plasma lipids observed through life in men
Source: Physiol Rep. 2017 Oct 16;5(19):e13376. doi: 10.14814/phy2.13376 (PMC5641925; doi:10.14814/phy2.13376)
Supplement: Supplementary file 4 — Data S2. Matlab code to reproduce the mixed modeling results. [file PHY2-5-e13376-s004.zip › phy213376-sup-0004-DataS2/SimDataFig_Manuscript_Longitudinal_Z/Data/boxplot_liver.m]

% manuscript_liver

addpath('Liver');LiverLipids;

LiverTG = [[LTG(1:10); NaN(11,1)], [LTG(11:20); NaN(11,1)], [LTG(21:29);NaN(12,1)],LTG(30:50)] ;
LiverTC = [[LTC(1:10); NaN(11,1)], [LTC(11:20); NaN(11,1)], [LTC(21:29);NaN(12,1)],LTC(30:50)] ;
LiverFC = [[LFC(1:10); NaN(11,1)], [LFC(11:20); NaN(11,1)], [LFC(21:29);NaN(12,1)],LFC(30:50)] ;
LiverPL = [[LPL(1:10); NaN(7,1)], [LPL(11:20); NaN(7,1)], [LPL(21:29);NaN(8,1)],LPL(30:46)] ;

catidx = [repmat(0, 21,1);repmat(1, 21,1);repmat(2,21,1);repmat(3, 21,1)];
xtick = [4 9 13 28];
xticklabel = {'4', '9', '13', '28'};

figure();subplot(2,2,1);hold on;
bh = boxplot(LiverTG, catidx, 'position', xtick, 'label',xticklabel,'color', 'k', 'Symbol', 'k+');
set(gca, 'FontSize', 12);
set(bh,'LineWidth', 1);
box(gca,'off');
xlabel(gca, 'Time (weeks HFCD)');
ylabel('Liver TG  (\mumol/g)');

subplot(2,2,2);hold on;
bh = boxplot(LiverTC, catidx, 'position', xtick, 'label',xticklabel,'color', 'k', 'Symbol', 'k+');
set(gca, 'FontSize', 12);
set(bh,'LineWidth', 1);
box(gca,'off');
ylim([0 35]);
xlabel(gca, 'Time (weeks HFCD)');
ylabel('Liver TC  (\mumol/g)');

subplot(2,2,3);hold on;
bh = boxplot(LiverFC, catidx, 'position', xtick, 'label',xticklabel,'color', 'k', 'Symbol', 'k+');
set(gca, 'FontSize', 12);
set(bh,'LineWidth', 1);
box(gca,'off');
xlabel(gca, 'Time (weeks HFCD)');
ylabel('Liver FC  (\mumol/g)');
ylim([0 15]);

catidx1 = [repmat(0, 17,1);repmat(1, 17,1);repmat(2, 17,1);repmat(3, 17,1)];

subplot(2,2,4);hold on;
bh = boxplot(LiverPL, catidx1, 'position', xtick, 'label',xticklabel,'color', 'k', 'Symbol', 'k+');
set(gca, 'FontSize', 12);
set(bh,'LineWidth', 1);
box(gca,'off');
xlabel(gca, 'Time (weeks HFCD)');
ylabel('Liver PL  (\mumol/g)');
ylim([0 45]);

%% 
fig = gcf;
fig.PaperPositionMode = 'auto';
fig.PaperUnits = 'inches';
fig.PaperPosition = [0 0 7.1 6];
print('box_liverlipids', '-depsc', '-r0');

%% nash

NAS = [[NAS_1MHFD';NaN(11,1)],[NAS_2MHFD'; NaN(11,1)], [NAS_3MHFD';NaN(12,1)], [NAS_6MHFDa'; NAS_6MHFDc']];
FIB = [[SR_1MHFD';NaN(11,1)], [SR_2MHFD';NaN(11,1)], [SR_3MHFD';NaN(12,1)],[SR_6MaHFD';SR_6McHFD']];

figure();
subplot(1,2,1);hold on;
bh = boxplot(NAS, catidx, 'position', xtick, 'label',xticklabel,'color', 'k', 'Symbol', 'k+');
set(gca, 'FontSize', 12);
set(bh,'LineWidth', 1);
box(gca,'off');
xlabel(gca, 'Time (weeks HFCD)');
ylabel(gca, 'NASH score');

subplot(1,2,2);hold on;
bh = boxplot(FIB, catidx, 'position', xtick, 'label',xticklabel,'color', 'k', 'Symbol', 'k+');
set(gca, 'FontSize', 12);
set(bh,'LineWidth', 1);
box(gca,'off');
xlabel(gca, 'Time (weeks HFCD)');
ylabel(gca, 'Fibrotic Area (%)');

%% 
fig = gcf;
fig.PaperPositionMode = 'auto';
fig.PaperUnits = 'inches';
fig.PaperPosition = [0 0 7.1 3];
print('box_nash', '-depsc', '-r0');
