# Supplementary material for: Male apoE*3‐Leiden.CETP mice on high‐fat high‐cholesterol diet exhibit a biphasic dyslipidemic response, mimicking the changes in plasma lipids observed through life in men
Source: Physiol Rep. 2017 Oct 16;5(19):e13376. doi: 10.14814/phy2.13376 (PMC5641925; doi:10.14814/phy2.13376)
Supplement: Supplementary file 4 — Data S2. Matlab code to reproduce the mixed modeling results. [file PHY2-5-e13376-s004.zip › phy213376-sup-0004-DataS2/SimDataFig_Manuscript_Longitudinal_Z/Data/corliv.m]

% 
set(0,'defaultAxesFontName', 'Arial')
set(0,'defaultTextFontName', 'Arial')
set(0, 'DefaultFigureWindowStyle', 'normal');
set(0, 'DefaultFigurePaperPositionMode','auto')

addpath('Liver');
LiverLipids;

% liver weights over time
figure();
bh = boxplot([LiverWeights_1MHFD' LiverWeights_2MHFD' LiverWeights_3MHFD' LiverWeights_6MHFD'], ...
    'labels', {'4', '9', '13' '28'}, 'Color', [0 0 0]);ylabel('Liver Weight (gram)');
xlabel('Time (weeks HFCD)');
set(gca, 'FontSize', 12);
box(gca, 'off');
set(bh,'LineWidth', 1);

fig = gcf;
fig.PaperPositionMode = 'auto';
fig.PaperUnits = 'inches';
fig.PaperPosition = [0 0 3.375 3];
print('box_liverweights', '-depsc', '-r0');

% correlations // see below
[rho1, p1, Rsq1, line_1] = mod_corrcoef(BW, LW);
% [rho2, p2, Rsq2, line_2] = mod_corrcoef(BW, LTG);
[rho2, p2, Rsq2, line_2] = mod_corrcoef(BW, LTGp);

% correlation body and liver weight
figure();
subplot(1,2,1);
scatter(BW, LW, 20, 'ko', 'filled');hold on;
scatter(BW(30:50), LW(30:50), 20, 'bo', 'filled');
xlabel('Body Weight  (g)');
ylabel('Liver Weight  (g)');
ylim([0 5.5]);
set(gca, 'FontSize', 12);

% correlation liver weight and liver TG
subplot(1,2,2);hold on;
scatter(BW, LTGp, 20,'ko', 'filled');
scatter(BW(30:50),LTGp(30:50), 20, 'bo', 'filled');
xlabel('Body Weight  (g)');
ylabel('Liver Triglyceride  (nmol/mg prot)');
% xlim([0 5.5]);
set(gca, 'FontSize', 12);

fig = gcf;
fig.PaperPositionMode = 'auto';
fig.PaperUnits = 'inches';
fig.PaperPosition = [0 0 7.1 3];
print('scatter_livcors', '-depsc', '-r0');
