# Supplementary material for: Male apoE*3‐Leiden.CETP mice on high‐fat high‐cholesterol diet exhibit a biphasic dyslipidemic response, mimicking the changes in plasma lipids observed through life in men
Source: Physiol Rep. 2017 Oct 16;5(19):e13376. doi: 10.14814/phy2.13376 (PMC5641925; doi:10.14814/phy2.13376)
Supplement: Supplementary file 4 — Data S2. Matlab code to reproduce the mixed modeling results. [file PHY2-5-e13376-s004.zip › phy213376-sup-0004-DataS2/SimDataFig_Manuscript_Longitudinal_Z/Data/Correlations/corbile.m]

% corbile

% load data
addpath('../Liver');addpath('../BileFeces');
bile_data;LiverLipids;

% 
% [5, 7, 10, 11] of 6MA have liver lipid data, but no bile
% also bile missing from 1M [ 6 ]
% LTG = [1:10, 11:20, 21:29, [30:33, 35, 37:38, 41:50]]

lin_CFlux = C_flux(:);lin_CFlux = lin_CFlux(~isnan(lin_CFlux));
lin_BAFlux = BA_flux(:);lin_BAFlux = lin_BAFlux(~isnan(lin_BAFlux));
lin_PLFlux = PL_flux(:);lin_PLFlux = lin_PLFlux(~isnan(lin_PLFlux));
inds = [1:5 7:33 35 37 38 41:50];
inds1 = [1:33 35 37 38 41:50];
inds2 = [1:5 7:46];

LTG = LTG.*LW;
LTC = LTC.*LW;
LFC = LFC.*LW;
LPL = LPL.*LW(inds1);

figure();
subplot(2,2,1);
scatter(lin_CFlux, lin_BAFlux);xlabel('Bil FC');ylabel('Bil BA');
subplot(2,2,2);
scatter(lin_CFlux, lin_PLFlux);xlabel('Bil FC');ylabel('Bil PL');
subplot(2,2,3);
scatter(lin_BAFlux, lin_PLFlux);xlabel('Bil BA');ylabel('Bil PL');


figure();
subplot(2,2,1);
scatter(LTG(inds), lin_CFlux);xlabel('Liver TG');ylabel('Bil FC');
subplot(2,2,2);
scatter(LTC(inds), lin_CFlux);xlabel('Liver TC');ylabel('Bil FC');
subplot(2,2,3);
scatter(LFC(inds), lin_CFlux);xlabel('Liver FC');ylabel('Bil FC');
subplot(2,2,4);
scatter(LPL(inds2), lin_CFlux);xlabel('Liver PL');ylabel('Bil FC');

figure();
subplot(2,2,1);
scatter(LTG(inds), lin_PLFlux);xlabel('Liver TG');ylabel('Bil PL');
subplot(2,2,2);
scatter(LTC(inds), lin_PLFlux);xlabel('Liver TC');ylabel('Bil PL');
subplot(2,2,3);
scatter(LFC(inds), lin_PLFlux);xlabel('Liver FC');ylabel('Bil PL');
subplot(2,2,4);
scatter(LPL(inds2), lin_PLFlux);xlabel('Liver PL');ylabel('Bil PL');

figure();
subplot(2,2,1);
scatter(LTG(inds), lin_BAFlux);xlabel('Liver TG');ylabel('Bil BA');
subplot(2,2,2);
scatter(LTC(inds), lin_BAFlux);xlabel('Liver TC');ylabel('Bil BA');
subplot(2,2,3);
scatter(LFC(inds), lin_BAFlux);xlabel('Liver FC');ylabel('Bil BA');
subplot(2,2,4);
scatter(LPL(inds2), lin_BAFlux);xlabel('Liver PL');ylabel('Bil BA');
