# Supplementary material for: Male apoE*3‐Leiden.CETP mice on high‐fat high‐cholesterol diet exhibit a biphasic dyslipidemic response, mimicking the changes in plasma lipids observed through life in men
Source: Physiol Rep. 2017 Oct 16;5(19):e13376. doi: 10.14814/phy2.13376 (PMC5641925; doi:10.14814/phy2.13376)
Supplement: Supplementary file 4 — Data S2. Matlab code to reproduce the mixed modeling results. [file PHY2-5-e13376-s004.zip › phy213376-sup-0004-DataS2/SimDataFig_Manuscript_Longitudinal_Z/Data/Correlations/corcor.m]

% correlation in cardial punctions

addpath('../EnergyBalance');addpath('../Glucose');
addpath('../Plasma');
Glucose;BodyWeight;Insulin_recalc;FoodIntake;plasma_all;

BW_6MA = BW_6MHFDa(:,end);
BW_6MC = BW_6MHFDc(:,end);
BW_3M = BW_3MHFD(:,end);
BW_2M = BW_2MHFD(:,end);
BW_1M = BW_1MHFD(:,end);

Ins_6MA = Insulin_6Ma(:,end);
Ins_6MC = Insulin_6Mc(:,end);
Ins_3M = Insulin_3M(:,end);
Ins_2M = Insulin_2M(:,end);
Ins_1M = Insulin_1M(:,end);

FI_6MA = FI_6MHFDa(:,end);
FI_6MC = FI_6MHFDc(:,end);
FI_3M = FI_3MHFD(:,end);
FI_2M = FI_2MHFD(:,end);
FI_1M = FI_1MHFD(:,end);

TG_6MA = Plasma_TG_6MA(:,end);
TG_6MC = Plasma_TG_6MC(:,end);
TG_3M = Plasma_TG_3M(:,end);
TG_2M = Plasma_TG_2M(:,end);
TG_1M = Plasma_TG_1M(:,end);

TC_6MA = Plasma_TC_6MA(:,end);
TC_6MC = Plasma_TC_6MC(:,end);
TC_3M = Plasma_TC_3M(:,end);
TC_2M = Plasma_TC_2M(:,end);
TC_1M = Plasma_TC_1M(:,end);

HDLC_6MA = Plasma_HDLC_6MA(:,end);
HDLC_6MC = Plasma_HDLC_6MC(:,end);
HDLC_3M = Plasma_HDLC_3M(:,end);
HDLC_2M = Plasma_HDLC_2M(:,end);
HDLC_1M = Plasma_HDLC_1M(:,end);

BW = [BW_1M;BW_2M;BW_3M;BW_6MA;BW_6MC];
Ins = [Ins_1M;Ins_2M;Ins_3M;Ins_6MA;Ins_6MC];
FI = [FI_1M;FI_2M;FI_3M;FI_6MA;FI_6MC];
TG = [TG_1M;TG_2M;TG_3M;TG_6MA;TG_6MC];
TC = [TC_1M;TC_2M;TC_3M;TC_6MA;TC_6MC];
HDLC = [HDLC_1M;HDLC_2M;HDLC_3M;HDLC_6MA;HDLC_6MC];

tbl_cp = table(BW, Ins, FI, TG, TC, HDLC);

%% plots
figure();
subplot(2,2,1);
scatter(tbl_cp.BW, tbl_cp.Ins, 8, 'k');
xlabel('Body Weight (g)');ylabel('Insulin (ng/ml)');

subplot(2,2,2);
scatter(tbl_cp.BW, tbl_cp.TG, 8, 'k');
xlabel('Body Weight (g)');ylabel('plasma TG (mM)');

subplot(2,2,3);
scatter(tbl_cp.BW, tbl_cp.TC, 8, 'k');
xlabel('Body Weight (g)');ylabel('plasma TC (mM)');

subplot(2,2,4);
scatter(tbl_cp.TG, tbl_cp.HDLC, 8, 'k');
xlabel('plasma TG (mM)');ylabel('plasma HDLC (mM)');

figure();
subplot(2,2,1);
scatter(tbl_cp.Ins, tbl_cp.TG, 8, 'k');
xlabel('plasma insulin (ng/ml)');ylabel('plasma TG');

%% through time

addpath('../FE/plotSpread');
% distribution of plasma TG in cardial punction for 4wk, 9wk, 13wk, and 28wk cohorts

m_tg = NaN(46,4);
m_tg(1:20,1) = TG_1M;
m_tg(1:19,2) = TG_2M;
m_tg(1:20,3) = TG_3M;
m_tg(1:46,4) = [TG_6MA;TG_6MC];

m_ins = NaN(46,4);
m_ins(1:20,1) = Ins_1M;
m_ins(1:19,2) = Ins_2M;
m_ins(1:20,3) = Ins_3M;
m_ins(1:46,4) = [Ins_6MA;Ins_6MC];

m_tc = NaN(46,4);
m_tc(1:20,1) = TC_1M;
m_tc(1:19,2) = TC_2M;
m_tc(1:20,3) = TC_3M;
m_tc(1:46,4) = [TC_6MA;TC_6MC];

m_hdlc = NaN(46,4);
m_hdlc(1:20,1) = HDLC_1M;
m_hdlc(1:19,2) = HDLC_2M;
m_hdlc(1:20,3) = HDLC_3M;
m_hdlc(1:46,4) = [HDLC_6MA;HDLC_6MC];

xNames = {'4wk', '9wk', '13wk', '28wk'};
xValues = [4, 9, 13, 28];
cat_idx = ones(46,4);
colors = repmat([0 0 0], 4,1);

figure();
subplot(2,2,1);
plotSpread(m_tg,'xNames', xNames, 'xValues', xValues, 'categoryIdx', cat_idx, 'categoryMarkers', {'.', '.', '.', '.'}, 'categoryColors', colors, 'showMM', 0);
ylabel('plasma TG (mM)');

subplot(2,2,2);
plotSpread(m_ins,'xNames', xNames, 'xValues', xValues, 'categoryIdx', cat_idx, 'categoryMarkers', {'.', '.', '.', '.'}, 'categoryColors', colors, 'showMM', 0);
ylabel('plasma insulin (ng/ml)');

subplot(2,2,3);
plotSpread(m_tc,'xNames', xNames, 'xValues', xValues, 'categoryIdx', cat_idx, 'categoryMarkers', {'.', '.', '.', '.'}, 'categoryColors', colors, 'showMM', 0);
ylabel('plasma TC (mM)');

subplot(2,2,4);
plotSpread(m_hdlc,'xNames', xNames, 'xValues', xValues, 'categoryIdx', cat_idx, 'categoryMarkers', {'.', '.', '.', '.'}, 'categoryColors', colors, 'showMM', 0);
ylabel('plasma HDLC (mM)');
