# Supplementary material for: Male apoE*3‐Leiden.CETP mice on high‐fat high‐cholesterol diet exhibit a biphasic dyslipidemic response, mimicking the changes in plasma lipids observed through life in men
Source: Physiol Rep. 2017 Oct 16;5(19):e13376. doi: 10.14814/phy2.13376 (PMC5641925; doi:10.14814/phy2.13376)
Supplement: Supplementary file 4 — Data S2. Matlab code to reproduce the mixed modeling results. [file PHY2-5-e13376-s004.zip › phy213376-sup-0004-DataS2/SimDataFig_Manuscript_Longitudinal_Z/Data/Correlations/corfi2.m]

% correlations of food intake with 'other parameters'

% median food intake vs. max parameter x

% food intake vs. plasma parameters
% food intake vs. fecNS and fecBA?
% food intake vs. insulin and glucose

%% load data
addpath('../EnergyBalance');addpath('../Glucose');addpath('../Plasma');
% addpath('../BileFeces');
Glucose;BodyWeight;Insulin_recalc;FoodIntake;plasma_all;

med_fi_4wk = nanmedian(FI_1MHFD,2);
med_fi_9wk = nanmedian(FI_2MHFD,2);
med_fi_13wk = nanmedian(FI_3MHFD,2);
med_fi_28awk = nanmedian(FI_6MHFDa,2);
med_fi_28cwk = nanmedian(FI_6MHFDc,2);
med_fi_28wk = [med_fi_28awk;med_fi_28cwk];

m_fi = NaN(46,4);
m_fi(1:20,1) = med_fi_4wk;
m_fi(1:19,2) = med_fi_9wk;
m_fi(1:20,3) = med_fi_13wk;
m_fi(1:46,4) = med_fi_28wk;

% dropouts
do_13wk = [13 15];
do_28wk = [1,10,19,21,27,30,32,39];
ndo_13wk = 1:20;ndo_13wk(do_13wk) = [];
ndo_28wk = 1:46;ndo_28wk(do_28wk) = [];

% 
max_tg_4wk = max(Plasma_TG_1M')';
max_tg_9wk = max(Plasma_TG_2M')';
max_tg_13wk = max(Plasma_TG_3M')';
max_tg_28awk = max(Plasma_TG_6MA')';
max_tg_28cwk = max(Plasma_TG_6MC')';
max_tg_28wk = [max_tg_28awk;max_tg_28cwk];

max_ins_4wk = max(Insulin_1M')';
max_ins_9wk = max(Insulin_2M')';
max_ins_13wk = max(Insulin_3M')';
max_ins_28awk = max(Insulin_6Ma')';
max_ins_28cwk = max(Insulin_6Mc')';
max_ins_28wk = [max_ins_28awk;max_ins_28cwk];

% max_tg_4wk = median(Plasma_TG_1M')';
% max_tg_9wk = median(Plasma_TG_2M')';
% max_tg_13wk = median(Plasma_TG_3M')';
% max_tg_28awk = median(Plasma_TG_6MA')';
% max_tg_28cwk = median(Plasma_TG_6MC')';
% max_tg_28wk = [max_tg_28awk;max_tg_28cwk];
% 
% max_ins_4wk = median(Insulin_1M')';
% max_ins_9wk = median(Insulin_2M')';
% max_ins_13wk = median(Insulin_3M')';
% max_ins_28awk = median(Insulin_6Ma')';
% max_ins_28cwk = median(Insulin_6Mc')';
% max_ins_28wk = [max_ins_28awk;max_ins_28cwk];

% make table

% do correlations

% make plots
figure();
subplot(2,2,1);
scatter(med_fi_4wk, max_tg_4wk, 8, 'k', 'Filled');hold on;
% plot(med_fi_4wk, line_4wk, '-k');
% text(x,y,['\rho = ' num2str(rho_4wk,2) ', p=' num2str(p_4wk,2)]);
xlabel('Median FI (g/day)');
ylabel('Max TG (mM)');
title('4wk cohort');

subplot(2,2,2);
scatter(med_fi_9wk, max_tg_9wk, 8, 'k', 'Filled');hold on;
% plot(med_fi_9wk, line_9wk, '-k');
% text(x,y+1,['\rho = ' num2str(rho_9wk,2) ', p=' num2str(p_9wk,2)]);
xlabel('Median FI (g/day)');
ylabel('Max TG (mM)');
title('9wk cohort');

subplot(2,2,3);
scatter(med_fi_13wk, max_tg_13wk,8, 'k', 'Filled');hold on;
plot(med_fi_13wk(do_13wk), max_tg_13wk(do_13wk), 'r.');
% plot(med_fi_13wk(ndo_13wk), line_13wkr, '-k');
% text(x,y+3,['\rho = ' num2str(rho_13wkr,2) ', p=' num2str(p_13wkr,2)]);
xlabel('Median FI (g/day)');
ylabel('Max TG (mM)');
title('13wk cohort');

subplot(2,2,4);
scatter(med_fi_28wk, max_tg_28wk,8, 'k', 'Filled');hold on;
plot(med_fi_28wk(do_28wk), max_tg_28wk(do_28wk), 'r.');
% plot(med_fi_28wk(ndo_28wk), line_28wkr, '-k');
% text(x-0.4,y+18,['\rho = ' num2str(rho_28wkr,2) ', p=' num2str(p_28wkr,2)]);
xlabel('Median FI (g/day)');
ylabel('Max TG (mM)');
title('28wk cohort');

% make plots
figure();
subplot(2,2,1);
scatter(med_fi_4wk, max_ins_4wk, 8, 'k', 'Filled');hold on;
% plot(med_fi_4wk, line_4wk, '-k');
% text(x,y,['\rho = ' num2str(rho_4wk,2) ', p=' num2str(p_4wk,2)]);
xlabel('Median FI (g/day)');
ylabel('Max insulin (ng/ml)');
title('4wk cohort');

subplot(2,2,2);
scatter(med_fi_9wk, max_ins_9wk, 8,'k', 'Filled');hold on;
% plot(med_fi_9wk, line_9wk, '-k');
% text(x,y+1,['\rho = ' num2str(rho_9wk,2) ', p=' num2str(p_9wk,2)]);
xlabel('Median FI (g/day)');
ylabel('Max insulin (ng/ml)');
title('9wk cohort');

subplot(2,2,3);
scatter(med_fi_13wk, max_ins_13wk, 8, 'k', 'Filled');hold on;
plot(med_fi_13wk(do_13wk), max_ins_13wk(do_13wk), 'r.');
% plot(med_fi_13wk(ndo_13wk), line_13wkr, '-k');
% text(x,y+3,['\rho = ' num2str(rho_13wkr,2) ', p=' num2str(p_13wkr,2)]);
xlabel('Median FI (g/day)');
ylabel('Max insulin (ng/ml)');
title('13wk cohort');

subplot(2,2,4);
scatter(med_fi_28wk, max_tg_28wk, 8, 'k', 'Filled');hold on;
plot(med_fi_28wk(do_28wk), max_tg_28wk(do_28wk), 'r.');
% plot(med_fi_28wk(ndo_28wk), line_28wkr, '-k');
% text(x-0.4,y+18,['\rho = ' num2str(rho_28wkr,2) ', p=' num2str(p_28wkr,2)]);
xlabel('Median FI (g/day)');
ylabel('Max insulin (ng/ml)');
title('28wk cohort');

%% all together

max_plasmaTG = [max_tg_4wk;max_tg_9wk;max_tg_13wk;max_tg_28wk];
max_ins = [max_ins_4wk;max_ins_9wk;max_ins_13wk;max_ins_28wk];
med_fi = [med_fi_4wk;med_fi_9wk;med_fi_13wk;med_fi_28wk];

figure();
subplot(2,2,1);
scatter(med_fi, max_plasmaTG, 8, 'k', 'Filled');
xlabel('med FI (g)');ylabel('plasma TG (max mM)');

subplot(2,2,2);
scatter(med_fi, max_ins, 8, 'k', 'Filled');
xlabel('med FI (g)');ylabel('plasma insulin (max ng/ml)');

subplot(2,2,3);
scatter(max_ins, max_plasmaTG, 8, 'k', 'Filled');
xlabel('max ins');ylabel('max plasma TG');
