# Supplementary material for: Male apoE*3‐Leiden.CETP mice on high‐fat high‐cholesterol diet exhibit a biphasic dyslipidemic response, mimicking the changes in plasma lipids observed through life in men
Source: Physiol Rep. 2017 Oct 16;5(19):e13376. doi: 10.14814/phy2.13376 (PMC5641925; doi:10.14814/phy2.13376)
Supplement: Supplementary file 4 — Data S2. Matlab code to reproduce the mixed modeling results. [file PHY2-5-e13376-s004.zip › phy213376-sup-0004-DataS2/SimDataFig_Manuscript_Longitudinal_Z/Data/Correlations/corVLDLprod.m]

% correlation VLDL-TG production vs. basal TG and plasma TG at that time

addpath('../VLDLprod');
VLDLprod_all;

base_TG_1M = [VLDLprod_1MHFDa(1,:), VLDLprod_1MHFDb(1,:)];base_TG_1M = base_TG_1M';
base_TG_2M = VLDLprod_2MHFD(1,:)';
base_TG_3M = VLDLprod_3MHFD(1,:)';
base_TG_6Ma = VLDLprod_6MHFD(1,[1:3, 5:10])';
base_TG_6Mc = VLDLprod_6MHFDc(1,:)';

base_TG = [base_TG_1M;base_TG_2M;base_TG_3M;base_TG_6Ma;base_TG_6Mc];
VLDLprod = [VLDLprod1';VLDLprod2';VLDLprod3';VLDLprod6';VLDLprod6c'];
VLDLprod = VLDLprod*60*41.25;

[r, p] = corrcoef(base_TG, VLDLprod)

figure();
scatter(base_TG, VLDLprod, 20, 'ko', 'Filled');
xlabel('basal TG (mM)');ylabel('VLDL-TG production  (\mumol TG/kg BW/h)');
set(gca, 'FontSize', 12);

fig = gcf;
fig.PaperPositionMode = 'auto';
fig.PaperUnits = 'inches';
fig.PaperPosition = [0 0 3.375 3];
print('corVLDLprod', '-depsc', '-r0');
