# Supplementary material for: Male apoE*3‐Leiden.CETP mice on high‐fat high‐cholesterol diet exhibit a biphasic dyslipidemic response, mimicking the changes in plasma lipids observed through life in men
Source: Physiol Rep. 2017 Oct 16;5(19):e13376. doi: 10.14814/phy2.13376 (PMC5641925; doi:10.14814/phy2.13376)
Supplement: Supplementary file 4 — Data S2. Matlab code to reproduce the mixed modeling results. [file PHY2-5-e13376-s004.zip › phy213376-sup-0004-DataS2/SimDataFig_Manuscript_Longitudinal_Z/Data/DNL/dnl.m]

% hepatic de novo lipogenesis

% fractional synthesis

C160_DNL_1MHFD = [0.033	0.021	0.022	0.031	0.018	0.021	0.014	0.013	0.029	0.020];
C180_DNL_1MHFD = [0.019	0.012	0.009	0.014	0.005	0.009	0.003	0.003	0.012	0.005];
C181_DNL_1MHFD = [0.006	0.003	0.002	0.004	0.001	0.003	0.001	0.001	0.003	0.001];
C180_CE_1MHFD =  [0.042	0.031	0.037	0.034	0.051	0.045	0.040	0.032	0.044	0.061];
C181_CE_1MHFD =  [0.013	0.015	0.015	0.000	0.005	-0.003	0.015	0.010	0.012	0.019];

C160_DNL_2MHFD = [0.037	0.024	0.018	0.034	0.025	0.020	0.011	0.014	0.022	0.021];
C180_DNL_2MHFD = [0.012	0.008	0.005	0.018	0.009	0.008	0.002	0.006	0.012	0.006];
C181_DNL_2MHFD = [0.002	0.001	0.001	0.003	0.001	0.002	0.000	0.001	0.001	0.002];
C180_CE_2MHFD =  [0.025	0.030	0.028	0.033	0.039	0.026	0.013	0.014	0.022	0.029];
C181_CE_2MHFD =  [0.017	0.014	0.008	0.013	0.009	0.014	0.019	0.012	0.015	0.015];

C160_DNL_3MHFD = [0.048	0.028	0.046	0.040	0.049	0.045	0.032	0.026	0.016];
C180_DNL_3MHFD = [0.023	0.014	0.024	0.017	0.024	0.019	0.015	0.017	0.009];
C181_DNL_3MHFD = [0.005	0.002	0.006	0.004	0.007	0.005	0.003	0.003	0.002];
C180_CE_3MHFD =  [0.063	0.044	0.067	0.060	0.057	0.057	0.047	0.034	0.025];
C181_CE_3MHFD =  [0.014	0.013	0.016	0.014	0.014	0.016	0.019	0.019	0.012];

C160_DNL_6MHFDa = [0.049	0.040	0.059	0.023	0.017	0.046	0.051	0.036	0.040	0.048];
C180_DNL_6MHFDa = [0.023	0.022	0.033	0.005	0.006	0.024	0.025	0.016	0.016	0.023];
C181_DNL_6MHFDa = [0.006	0.005	0.008	0.003	0.000	0.005	0.007	0.006	0.004	0.005];
C180_CE_6MHFDa =  [0.054     0.055	0.072	0.046	0.042	0.052	0.062	0.053	0.066	0.062];
C181_CE_6MHFDa =  [0.015     0.019	0.021	0.008	0.018	0.014	0.020	0.013	0.016	0.020];

C160_DNL_6MHFDc = [0.039	0.029	0.048	0.056	0.032	0.020	0.047];
C180_DNL_6MHFDc = [0.020	0.013	0.022	0.030	0.017	0.006	0.024];
C181_DNL_6MHFDc = [0.003	0.002	0.004	0.006	0.003	0.000	0.004];
C180_CE_6MHFDc =  [0.045     0.026	0.062	0.047	0.056	0.022	0.039];
C181_CE_6MHFDc =  [0.007     0.009	0.013	0.018	0.013	0.016	0.016];

C160_DNL = [C160_DNL_1MHFD'; C160_DNL_2MHFD'; C160_DNL_3MHFD'; C160_DNL_6MHFDa'; C160_DNL_6MHFDc'];
C180_DNL = [C180_DNL_1MHFD'; C180_DNL_2MHFD'; C180_DNL_3MHFD'; C180_DNL_6MHFDa'; C180_DNL_6MHFDc'];
C181_DNL = [C181_DNL_1MHFD'; C181_DNL_2MHFD'; C181_DNL_3MHFD'; C181_DNL_6MHFDa'; C181_DNL_6MHFDc'];

C180_CE = [C180_CE_1MHFD'; C180_CE_2MHFD'; C180_CE_3MHFD'; C180_CE_6MHFDa'; C180_CE_6MHFDc'];
C181_CE = [C181_CE_1MHFD'; C181_CE_2MHFD'; C181_CE_3MHFD'; C181_CE_6MHFDa'; C181_CE_6MHFDc'];
