# Supplementary material for: Male apoE*3‐Leiden.CETP mice on high‐fat high‐cholesterol diet exhibit a biphasic dyslipidemic response, mimicking the changes in plasma lipids observed through life in men
Source: Physiol Rep. 2017 Oct 16;5(19):e13376. doi: 10.14814/phy2.13376 (PMC5641925; doi:10.14814/phy2.13376)
Supplement: Supplementary file 4 — Data S2. Matlab code to reproduce the mixed modeling results. [file PHY2-5-e13376-s004.zip › phy213376-sup-0004-DataS2/SimDataFig_Manuscript_Longitudinal_Z/Data/DomAnalysis/create_dom_table.m]

function dom_table = create_dom_table(model_list, indices_list, X, Rs)
dom_table = NaN(size(model_list,2),length(X));
for i = 1:size(dom_table,1)
    for j = 1:size(dom_table,2)
        if indices_list(i,j)
            model_ind = indices_list(i,:);
            model_ref = model_ind;
            model_ref(j) = 0;
            row_nmbr = find(ismember(indices_list, model_ref, 'rows'));
            dom_table(i,j) = Rs(i) - Rs(row_nmbr);
        end
    end
end
end
