# Supplementary material for: Male apoE*3‐Leiden.CETP mice on high‐fat high‐cholesterol diet exhibit a biphasic dyslipidemic response, mimicking the changes in plasma lipids observed through life in men
Source: Physiol Rep. 2017 Oct 16;5(19):e13376. doi: 10.14814/phy2.13376 (PMC5641925; doi:10.14814/phy2.13376)
Supplement: Supplementary file 4 — Data S2. Matlab code to reproduce the mixed modeling results. [file PHY2-5-e13376-s004.zip › phy213376-sup-0004-DataS2/SimDataFig_Manuscript_Longitudinal_Z/Data/DomAnalysis/create_model_list.m]

function [model_list, indices_list] = create_model_list(Y, X)
% CREATE_MODEL_LIST make a list of all possible submodel-specifications
% given the variables provided
num_vars = size(X,2);
num_set = 2^num_vars - 1;
model_list = {};
indices_list = [];
for i = 0: num_set
   % full model spec
   % convert number to a binary string and that to logical indices
   Indices = logical(dec2bin(i , num_vars) - '0');
   indices_list = [indices_list;Indices];
   % select the current set by using the logical indices
   currentSet = X(Indices);
   model_spec = [Y ' ~ 1'];
   for j = 1:length(currentSet)
       model_spec = [model_spec ' + ' currentSet{j}];
   end
   model_list{i+1} = [model_spec ' + (1 | subject)'];
end
end
