# Supplementary material for: Male apoE*3‐Leiden.CETP mice on high‐fat high‐cholesterol diet exhibit a biphasic dyslipidemic response, mimicking the changes in plasma lipids observed through life in men
Source: Physiol Rep. 2017 Oct 16;5(19):e13376. doi: 10.14814/phy2.13376 (PMC5641925; doi:10.14814/phy2.13376)
Supplement: Supplementary file 4 — Data S2. Matlab code to reproduce the mixed modeling results. [file PHY2-5-e13376-s004.zip › phy213376-sup-0004-DataS2/SimDataFig_Manuscript_Longitudinal_Z/Data/DomAnalysis/dom_weights.m]

function gen_dom_tbl = dom_weights(Y, X, tbl)

[model_list, indices_list] = create_model_list(Y, X);
Rs = zeros(length(model_list),1);
for i = 1:length(Rs)
    Rs(i) = calcFixed(tbl, model_list{i}, 1); % assuming only intercept for random effects model
end

dom_table = create_dom_table(model_list, indices_list, X, Rs);

% general dominance analysis
gen_dom_tbl = array2table(Rs(end)*nansum(dom_table)/(sum(nansum(dom_table))),'VariableNames', X);

end
