# Supplementary material for: Male apoE*3‐Leiden.CETP mice on high‐fat high‐cholesterol diet exhibit a biphasic dyslipidemic response, mimicking the changes in plasma lipids observed through life in men
Source: Physiol Rep. 2017 Oct 16;5(19):e13376. doi: 10.14814/phy2.13376 (PMC5641925; doi:10.14814/phy2.13376)
Supplement: Supplementary file 4 — Data S2. Matlab code to reproduce the mixed modeling results. [file PHY2-5-e13376-s004.zip › phy213376-sup-0004-DataS2/SimDataFig_Manuscript_Longitudinal_Z/Data/FE/altBoxPlot/+iosr/+dsp/sincFilter.m]

function y = sincFilter(x,Wn,N,dim)
%SINCFILTER Apply a near-ideal low-pass or band-pass brickwall filter
% 
%   Y = IOSR.DSP.SINCFILTER(X,WN) applies a near-ideal low-pass or band-pass
%   brickwall filter to the array X, operating along the first non-
%   singleton dimension (e.g. down the columns of a matrix). The cutoff
%   frequency/frequencies are specified in WN. If WN is a scalar, then WN
%   specifies the low-pass cutoff frequency. If WN is a two-element vector,
%   then WN specifies the band-pass interval. WN must be 0.0 < WN < 1.0,
%   with 1.0 corresponding to half the sample rate.
% 
%   The filtering is performed by FFT-based convolution of X with the sinc
%   kernel.
% 
%   Y = IOSR.DSP.SINCFILTER(X,WN,N) allows the filter length to be specified. The
%   default value is N=1025. The filter length is doubled in the band-pass
%   case. In either case, if N is even the final filter length will be N+1.
%   
%   Y = IOSR.DSP.SINCFILTER(X,WN,N,DIM) applies the specified filter along the
%   dimension DIM.
%   
%   Y = IOSR.DSP.SINCFILTER(X,WN,[],DIM) applies the specified filter along the
%   dimension dim using the default filter length.
% 
%   See also IOSR.DSP.CONVFFT.

%   Copyright 2016 University of Surrey.

    %% test input

    assert(nargin>=2,'Not enough input arguments')
    assert((numel(Wn)==1 || numel(Wn)==2) & isnumeric(Wn),'Wn must be a scalar or two-element vector.')
    assert(isnumeric(x),'x must be a numeric array.')
    assert(all(Wn<=1) & all(Wn>=0),'Wn must be 0.0 < Wn < 1.0, with 1.0 corresponding to half the sample rate.')
    dims = size(x);
    if nargin<4
        dim = [];
    else
        assert(isint(dim) & numel(dim)==1,'dim must be an integer')
        assert(dim<=length(dims),'dim must be less than or equal to the number of dimensions in x')
    end
    if nargin<3
        N = [];
    elseif ~isempty(N)
        assert(isscalar(N) & isint(N),'N must be an integer scalar.')
    end

    %% assign defaults

    if isempty(N)
        N = 1025;
    end
    if isempty(dim)
        dim = find(dims>1,1,'first');
    end

    %% reshape input to matrix with requested dim made as first dimension

    % reshape data so function works down columns
    order = mod(dim-1:dim+length(dims)-2,length(dims))+1;
    x = permute(x,order);
    dims_shift = dims(order);
    x = reshape(x,dims_shift(1),numel(x)/dims_shift(1));
    y = zeros(size(x));

    %% create filter kernel

    if numel(Wn)==1 % low-pass
        n = -floor(N/2):floor(N/2); % create time base
        B = sinc_kernel(Wn,n); % make kernel
    else % band-pass
        n = -N:N; % create time base
        B = sinc_kernel(Wn(2),n)-sinc_kernel(Wn(1),n); % make kernel
    end

    %% apply filter

    for N = 1:size(y,2)
        y(:,N) = iosr.dsp.convFft(x(:,N),B,'same');
    end

    %% reshape out to match input

    y = reshape(y,dims_shift);
    y = ipermute(y,order);

end

function k = sinc_kernel(Wn,n)
% SINC_KERNEL Make sinc kernel

    k = sinc(Wn*n).*Wn;

end

function y = isint(x)
% ISINT Test whether x is integer value (not type)

    y = x==round(x);

end
