# Supplementary material for: Male apoE*3‐Leiden.CETP mice on high‐fat high‐cholesterol diet exhibit a biphasic dyslipidemic response, mimicking the changes in plasma lipids observed through life in men
Source: Physiol Rep. 2017 Oct 16;5(19):e13376. doi: 10.14814/phy2.13376 (PMC5641925; doi:10.14814/phy2.13376)
Supplement: Supplementary file 4 — Data S2. Matlab code to reproduce the mixed modeling results. [file PHY2-5-e13376-s004.zip › phy213376-sup-0004-DataS2/SimDataFig_Manuscript_Longitudinal_Z/Data/FE/altBoxPlot/+iosr/+dsp/smoothSpectrum.m]

function x_oct = smoothSpectrum(X,f,Noct)
%SMOOTHSPECTRUM Apply 1/N-octave smoothing to a frequency spectrum
% 
%   X_OCT = IOSR.DSP.SMOOTHSPECTRUM(X,F,NOCT) applies 1/NOCT-octave
%   smoothing to the frequency spectrum contained in vector X sampled at
%   frequencies in vector F. X can be a log-, magnitude-, or
%   power-spectrum. Setting Noct to 0 results in no smoothing.
%   
%   Algorithm
%   
%   The function calculates the i-th smoothed spectral coefficient X_OCT(i)
%   as the sum of the windowed spectrum. The window is a Gaussian whose
%   centre frequency is F(i), and whose standard deviation is proportional
%   to F(i)/NOCT.
% 
%   Example
% 
%       % Calculate the 1/3-octave-smoothed power spectral density of the
%       % Handel example.
% 
%       % load signal
%       load handel.mat
%       
%       % take fft
%       Y = fft(y);
%       
%       % keep only meaningful frequencies
%       NFFT = length(y);
%       if mod(NFFT,2)==0
%           Nout = (NFFT/2)+1;
%       else
%           Nout = (NFFT+1)/2;
%       end
%       Y = Y(1:Nout);
%       f = ((0:Nout-1)'./NFFT).*Fs;
%       
%       % put into dB
%       Y = 20*log10(abs(Y)./NFFT);
%       
%       % smooth
%       Noct = 3;
%       Z = iosr.dsp.smoothSpectrum(Y,f,Noct);
%       
%       % plot
%       figure
%       semilogx(f,Y,f,Z)
%       grid on
% 
%   See also IOSR.DSP.LTAS, FFT.

%   Copyright 2016 University of Surrey.

    %% Input checking

    assert(isvector(X),'X must be a vector.');
    assert(isvector(f),'F must be a vector.');
    assert(isscalar(Noct),'NOCT must be a scalar.');
    assert(isreal(X),'X must be real.');
    assert(all(f>=0),'F must contain positive values.');
    assert(Noct>=0,'NOCT must be greater than or equal to 0.');
    assert(isequal(size(X),size(f)),'X and F must be the same size.');

    %% Smoothing
    
    % calculates a Gaussian function for each frequency, deriving a
    % bandwidth for that frequency

    x_oct = X; % initial spectrum
    if Noct > 0 % don't bother if no smoothing
        for i = find(f>0,1,'first'):length(f)
            g = gauss_f(f,f(i),Noct);
            x_oct(i) = sum(g.*X); % calculate smoothed spectral coefficient
        end
        % remove undershoot when X is positive
        if all(X>=0)
            x_oct(x_oct<0) = 0;
        end
    end

end

function g = gauss_f(f_x,F,Noct)
% GAUSS_F calculate frequency-domain Gaussian with unity gain
% 
%   G = GAUSS_F(F_X,F,NOCT) calculates a frequency-domain Gaussian function
%   for frequencies F_X, with centre frequency F and bandwidth F/NOCT.

    sigma = (F/Noct)/pi; % standard deviation
    g = exp(-(((f_x-F).^2)./(2.*(sigma^2)))); % Gaussian
    g = g./sum(g); % normalise magnitude

end
