# Supplementary material for: Male apoE*3‐Leiden.CETP mice on high‐fat high‐cholesterol diet exhibit a biphasic dyslipidemic response, mimicking the changes in plasma lipids observed through life in men
Source: Physiol Rep. 2017 Oct 16;5(19):e13376. doi: 10.14814/phy2.13376 (PMC5641925; doi:10.14814/phy2.13376)
Supplement: Supplementary file 4 — Data S2. Matlab code to reproduce the mixed modeling results. [file PHY2-5-e13376-s004.zip › phy213376-sup-0004-DataS2/SimDataFig_Manuscript_Longitudinal_Z/Data/FE/altBoxPlot/+iosr/Contents.m]

% +IOSR
% 
%   Contents file for +IOSR and its subfolders.
%   
%   +IOSR
%   iosr.install                     - Set search paths, and download and install dependencies
%   
%   +IOSR/+ACOUSTICS
%   iosr.acoustics.irStats           - Calculate RT, DRR, Cte, and EDT for impulse response file
%   iosr.acoustics.rtEst             - Estimate reverberation time based on room size and absorption
%   
%   +IOSR/+AUDITORY
%   iosr.auditory.azimuth2itd        - Convert azimuth in degrees to ITD
%   iosr.auditory.binSearch          - Conduct a binary search
%   iosr.auditory.calcIld            - Calculate normalised interaural level difference
%   iosr.auditory.chXcorr            - Calculate cross-correlograms with a wide range of options
%   iosr.auditory.chXcorr2           - Calculate cross-correlograms with a range of options
%   chXcorr2_c.c
%   chXcorr_c.c
%   iosr.auditory.createWindow       - Create a Hann or exp. window with specified onsets/offsets
%   iosr.auditory.dupWeight          - DUP_WEIGHT Calculate duplex weighting coefficients for ITD and ILD
%   iosr.auditory.erbRate2hz         - Convert ERB rate to Hz
%   iosr.auditory.freqMulti          - Calculate frequency coefficient for ITD-azimuth warping
%   iosr.auditory.gammatoneFast      - Produce an array of responses from gammatone filters via FFT
%   iosr.auditory.hz2erbRate         - Convert Hz to ERB rate
%   iosr.auditory.instItd            - Calculate instantaneous ITD
%   iosr.auditory.iso226             - ISO 226:2003 Normal equal-loudness-level contours
%   iosr.auditory.itd2azimuth        - Convert ITD to azimuth
%   iosr.auditory.lindemannInh       - Signal pre-processing for Lindemann's cross-correlation
%   iosr.auditory.loudWeight         - Calculate loudness weighting coefficients based on ISO 226
%   iosr.auditory.makeErbCFs         - Make a series of center frequencies equally spaced in ERB-rate
%   iosr.auditory.meddisHairCell     - Calculate Ray Meddis' hair cell model for a number of channels
%   iosr.auditory.perceptualCentroid - Perceptual spectral centroid
%   iosr.auditory.xcorrLindemann     - Cross-correlation based on Lindemann's precedence model
%   xcorrLindemann_c.c
%   
%   +IOSR/+BSS
%   iosr.bss.applyIdealMasks         - Calculate and apply ideal masks via STFT
%   iosr.bss.applyMask               - Apply a time-frequency mask to an STFT
%   iosr.bss.calcImr                 - Calculates the Ideal Mask Ratio (IMR)
%   iosr.bss.calcSnr                 - Calculate the separation SNR
%   iosr.bss.cfs2fcs                 - Calculate gammatone crossover frequencies
%   iosr.bss.example                 - Determine STFT parameters
%   iosr.bss.getFullMask             - Convert frame rate mask to a sample-by-sample mask
%   iosr.bss.idealMasks              - Calculate ideal time-frequency masks from STFTs
%   iosr.bss.mixture                 - Class of binaural sound source separation mixture
%   iosr.bss.resynthesise            - Resynthesise a target from a time-frequency mask
%   iosr.bss.source                  - Class of sound source separation source
%   
%   +IOSR/+DSP
%   iosr.dsp.audio                   - Abstract superclass providing audio-related properties and methods
%   iosr.dsp.autocorr                - Perform autocorrelation via FFT
%   iosr.dsp.convFft                 - Convolve two vectors using FFT multiplication
%   iosr.dsp.istft                   - Calculate the Inverse Short-Time Fourier Transform
%   iosr.dsp.lapwin                  - Laplace window
%   iosr.dsp.localpeaks              - Find local peaks and troughs in a vector
%   iosr.dsp.ltas                    - Calculate the long-term average spectrum of a signal
%   iosr.dsp.matchEQ                 - Match the LTAS of a signal to an arbitrary spectral magnitude
%   iosr.dsp.rms                     - Calculate the rms of a vector or matrix
%   iosr.dsp.sincFilter              - Apply a near-ideal low-pass or band-pass brickwall filter
%   iosr.dsp.smoothSpectrum          - Apply 1/N-octave smoothing to a frequency spectrum
%   iosr.dsp.stft                    - Calculate the short-time Fourier transform of a signal
%   iosr.dsp.vsmooth                 - Smooth a vector using mathematical functions
%   
%   +IOSR/+FIGURES
%   iosr.figures.chMap               - Create a monochrome-compatible colour map
%   iosr.figures.cmrMap              - Create a monochrome-compatible colour map
%   iosr.figures.multiwaveplot       - Stacked line plots from a matrix or vectors
%   iosr.figures.subfigrid           - Create axis positions for subfigures
%   
%   +IOSR/+GENERAL
%   iosr.general.cell2csv            - Output a cell array to a CSV file
%   iosr.general.checkMexCompiled    - Check if mex file is compiled for system
%   iosr.general.urn                 - Generate random number sequence without duplicates
%   
%   +IOSR/+STATISTICS
%   iosr.statistics.boxPlot          - Draw a box plot
%   iosr.statistics.getRmse          - Calculate the root-mean-square error between input data
%   iosr.statistics.laprnd           - Pseudorandom numbers drawn from the Laplace distribution
%   iosr.statistics.qqPlot           - Quantile-quantile plot with patch option
%   iosr.statistics.quantile         - Quantiles of a sample via various methods
%   iosr.statistics.tab2box          - Prepare tabular data for boxPlot function
%   iosr.statistics.trirnd           - Pseudorandom numbers drawn from the triangular distribution
%   
%   +IOSR/+SVN
%   iosr.svn.buildSvnProfile         - Read data from files tagged with SVN keywords
%   iosr.svn.headRev                 - Retrieve the head revision for specified files
%   iosr.svn.readSvnKeyword          - Read data from a file tagged with an SVN keyword
%    
%   This file was generated by updateContents.m on 07 Jul 2016 at 17:16:16.
