# Supplementary material for: Male apoE*3‐Leiden.CETP mice on high‐fat high‐cholesterol diet exhibit a biphasic dyslipidemic response, mimicking the changes in plasma lipids observed through life in men
Source: Physiol Rep. 2017 Oct 16;5(19):e13376. doi: 10.14814/phy2.13376 (PMC5641925; doi:10.14814/phy2.13376)
Supplement: Supplementary file 4 — Data S2. Matlab code to reproduce the mixed modeling results. [file PHY2-5-e13376-s004.zip › phy213376-sup-0004-DataS2/SimDataFig_Manuscript_Longitudinal_Z/Data/FE/altBoxPlot/classTemplate.m]

classdef classTemplate
%CLASSTEMPLATE Summary of this class goes on this H1 line
%   Detailed explanation goes here
%   
%   CLASSTEMPLATE properties:
%     [Optional category:]
%       prop_1          - Description of property 1
%       prop_2          - Description of property 2
%   
%   CLASSTEMPLATE methods:
%     [Optional category:]
%       classTemplate   - Description of constructor
%       classMethod     - Description of this method
%       
%<-------------------- column is 75 characters wide ---------------------->
%   
%   Example(s)
%   
%     [Example 1: What this example does]
%   
%       % This is an example:
%       [output_args] = functionTemplate(input_args)
%   
%     [Example 2: What this example does]
%   
%   See also RELATED_FUNCTION, SIN, COS.

%   Copyright 2016 University of Surrey.
    
    properties
        prop_1 % A property
        prop_2 % Another property
    end
    
    methods
        
        function obj = classTemplate(inputs)
        %CLASSTEMPLATE Summary of this method here
        %   
        %   Detailed explanation goes here (this is the constructor
        %   method).
        
            % code is indented
        
        end
        
        function out = classMethod(obj,in)
        %CLASSMETHOD Summary of this method here
        %   
        %   Detailed explanation goes here
        %   
        %   OUT = CLASSTEMPLATE.CLASSMETHOD(IN) describe here precisely
        %   what this method does.
        
            % code is indented
            
        end
    end
    
end
