# Supplementary material for: Male apoE*3‐Leiden.CETP mice on high‐fat high‐cholesterol diet exhibit a biphasic dyslipidemic response, mimicking the changes in plasma lipids observed through life in men
Source: Physiol Rep. 2017 Oct 16;5(19):e13376. doi: 10.14814/phy2.13376 (PMC5641925; doi:10.14814/phy2.13376)
Supplement: Supplementary file 4 — Data S2. Matlab code to reproduce the mixed modeling results. [file PHY2-5-e13376-s004.zip › phy213376-sup-0004-DataS2/SimDataFig_Manuscript_Longitudinal_Z/Data/FE/altBoxPlot/release-notes.md]

# v2.3.2 - 13th October 2016

* Added check for OCTAVE in irStats, and a basic check for a unique peak.
* Corrected mistake in boxPlot documentation (pulled from TGabor).
* Moved important bits of documentation into chXcorr.m (the only separately-documented portion of the code).

# v2.3.1 - 25th July 2016

* Minor tweak to magnitude calculation in matchEQ.
* Redefined TIR in mixture class as target w.r.t. sum of interfering sources. Updated documentation.

# v2.3 - 19th July 2016

* Corrected code to restore current directory when installation is complete.
* Added function to generate BSS mixtures by combining sources in various ways.
* Added property to iosr.bss.mixture to return interferer filenames as char array. Also corrected bug setting properties when interferer comprises multiple sources.

# v2.2.3 - 12th July 2016

Corrected boxPlot bug whereby x-separator line would disappear when setting y-axis limits to inf.

# v2.2.2 - 10th July 2016

Corrected calls to other toolbox functions.

# v2.2.1 - 8th July 2016

Fixed erroneous default 'method' in boxPlot.

# v2.2 - 7th July 2016

Added install function that downloads dependencies and sets path. Fixed bug in boxPlot where some set functions check the old value rather than the new value.

# v2.1 - 22nd June 2016

Added match EQ function.

# v2 - 6th June 2016

Restructured toolbox into a Matlab package in order to appropriately restrict namespace. Consolidated some file/function names into a consistent format.
