# Supplementary material for: Male apoE*3‐Leiden.CETP mice on high‐fat high‐cholesterol diet exhibit a biphasic dyslipidemic response, mimicking the changes in plasma lipids observed through life in men
Source: Physiol Rep. 2017 Oct 16;5(19):e13376. doi: 10.14814/phy2.13376 (PMC5641925; doi:10.14814/phy2.13376)
Supplement: Supplementary file 4 — Data S2. Matlab code to reproduce the mixed modeling results. [file PHY2-5-e13376-s004.zip › phy213376-sup-0004-DataS2/SimDataFig_Manuscript_Longitudinal_Z/Data/fi_stats.m]

% food intake vs BW
set(0,'defaultAxesFontName', 'Arial')
set(0,'defaultTextFontName', 'Arial')
set(0, 'DefaultFigureWindowStyle', 'normal');
set(0, 'DefaultFigurePaperPositionMode','auto')

addpath('FE/plotSpread');
addpath('EnergyBalance');
FoodIntake;BodyWeight;

% distribution of median food intakes for 4wk, 9wk, 13wk, and 28wk cohorts

med_fi_4wk = nanmedian(FI_1MHFD,2);
med_fi_9wk = nanmedian(FI_2MHFD,2);
med_fi_13wk = nanmedian(FI_3MHFD,2);
med_fi_28awk = nanmedian(FI_6MHFDa,2);
med_fi_28cwk = nanmedian(FI_6MHFDc,2);
med_fi_28wk = [med_fi_28awk;med_fi_28cwk];

m_fi = NaN(46,4);
m_fi(1:20,1) = med_fi_4wk;
m_fi(1:19,2) = med_fi_9wk;
m_fi(1:20,3) = med_fi_13wk;
m_fi(1:46,4) = med_fi_28wk;

% dropouts
do_13wk = [13 15];
do_28wk = [1,10,19,21,27,30,32,39];
ndo_13wk = 1:20;ndo_13wk(do_13wk) = [];
ndo_28wk = 1:46;ndo_28wk(do_28wk) = [];

xNames = {'4wk', '9wk', '13wk', '28wk'};
xValues = [1, 2, 3, 4];
cat_idx = ones(46,4);
colors = repmat([0 0 0], 4,1);

plotSpread(m_fi,'xNames', xNames, 'xValues', xValues, 'categoryIdx', cat_idx, 'categoryMarkers', {'.', '.', '.', '.'}, 'categoryColors', colors, 'showMM', 0);
ylabel('median food intake (g/day)');

% correlation between maximal body weight and median food intake in 28wk
% cohorts, and other cohorts, mark the dropouts

max_bw_4wk = max(BW_1MHFD')';
max_bw_9wk = max(BW_2MHFD')';
max_bw_13wk = max(BW_3MHFD')';
max_bw_28awk = max(BW_6MHFDa')';
max_bw_28cwk = max(BW_6MHFDc')';
max_bw_28wk = [max_bw_28awk;max_bw_28cwk];

[rho_4wk, p_4wk, Rsq_4wk, line_4wk, poly_4wk] = mod_corrcoef(med_fi_4wk,max_bw_4wk);
[rho_9wk, p_9wk, Rsq_9wk, line_9wk, poly_9wk] = mod_corrcoef(med_fi_9wk,max_bw_9wk);
[rho_13wk, p_13wk, Rsq_13wk, line_13wk, poly_13wk] = mod_corrcoef(med_fi_13wk,max_bw_13wk);
[rho_28wk, p_28wk, Rsq_28wk, line_28wk, poly_28wk] = mod_corrcoef(med_fi_28wk,max_bw_28wk);
% without dropouts
[rho_13wkr, p_13wkr, Rsq_13wkr, line_13wkr, poly_13wkr] = mod_corrcoef(med_fi_13wk(ndo_13wk),max_bw_13wk(ndo_13wk));
[rho_28wkr, p_28wkr, Rsq_28wkr, line_28wkr, poly_28wkr] = mod_corrcoef(med_fi_28wk(ndo_28wk),max_bw_28wk(ndo_28wk));

x = 2.6;y = 55;

figure();
subplot(2,2,1);
plot(med_fi_4wk, max_bw_4wk, 'k.');hold on;
plot(med_fi_4wk, line_4wk, '-k');
text(x,y,['\rho = ' num2str(rho_4wk,2) ', p=' num2str(p_4wk,2)]);
xlabel('Median FI (g/day)');
ylabel('Max BW (g)');
title('4wk cohort');
subplot(2,2,2);
plot(med_fi_9wk, max_bw_9wk, 'k.');hold on;
plot(med_fi_9wk, line_9wk, '-k');
text(x,y+1,['\rho = ' num2str(rho_9wk,2) ', p=' num2str(p_9wk,2)]);
xlabel('Median FI (g/day)');
ylabel('Max BW (g)');
title('9wk cohort');
subplot(2,2,3);
plot(med_fi_13wk, max_bw_13wk, 'k.');hold on;
plot(med_fi_13wk(do_13wk), max_bw_13wk(do_13wk), 'r.');
plot(med_fi_13wk(ndo_13wk), line_13wkr, '-k');
text(x,y+3,['\rho = ' num2str(rho_13wkr,2) ', p=' num2str(p_13wkr,2)]);
xlabel('Median FI (g/day)');
ylabel('Max BW (g)');
title('13wk cohort');
subplot(2,2,4);
plot(med_fi_28wk, max_bw_28wk, 'k.');hold on;
plot(med_fi_28wk(do_28wk), max_bw_28wk(do_28wk), 'r.');
plot(med_fi_28wk(ndo_28wk), line_28wkr, '-k');
text(x-0.4,y+18,['\rho = ' num2str(rho_28wkr,2) ', p=' num2str(p_28wkr,2)]);
xlabel('Median FI (g/day)');
ylabel('Max BW (g)');
title('28wk cohort');

% figure
fig = gcf;
fig.PaperPositionMode = 'auto';
fig.PaperUnits = 'inches';
fig.PaperPosition = [0 0 7.1 6];
print('ficor', '-depsc', '-r0');
