# Supplementary material for: Male apoE*3‐Leiden.CETP mice on high‐fat high‐cholesterol diet exhibit a biphasic dyslipidemic response, mimicking the changes in plasma lipids observed through life in men
Source: Physiol Rep. 2017 Oct 16;5(19):e13376. doi: 10.14814/phy2.13376 (PMC5641925; doi:10.14814/phy2.13376)
Supplement: Supplementary file 4 — Data S2. Matlab code to reproduce the mixed modeling results. [file PHY2-5-e13376-s004.zip › phy213376-sup-0004-DataS2/SimDataFig_Manuscript_Longitudinal_Z/Data/mlm_fecba.m]

% mlm_fecba

%% make the table containing the relevant data
addpath('BileFeces');addpath('DomAnalysis');addpath('EnergyBalance');
feces_data_6MA;feces_data_6MC;BodyWeight;

t_6MA = [3 9 13 17 21 27];
t_6MC = [6 10 16 22 28];

feces_weight_6MA = repmat(nanmean(feces_weight_6MA,2),1,6);
feces_weight_6MC = repmat(nanmean(feces_weight_6MC,2),1,5);

fecBA_6MA = FecBA_6MA .* feces_weight_6MA; 
fecBA_6MC = FecBA_6MC .* feces_weight_6MC; 

weeks_6MA = repmat(t_6MA, 30,1);
weeks_6MC = repmat(t_6MC, 16,1); 

subjects_6MA = nominal(repmat((1:30), 6, 1))';
subjects_6MC = nominal(repmat((87:102), 5, 1))';

%% remove animals that did not complete full trial
% comment this section out to include all animals

% [~, ind] = remove_nans(BW_6MHFDa);
% fecBA_6MA = fecBA_6MA(ind,:);
% subjects_6MA = subjects_6MA(ind,:);
% weeks_6MA = weeks_6MA(ind,:);
% 
% [~, ind] = remove_nans(BW_6MHFDc);
% fecBA_6MC = fecBA_6MC(ind,:);
% subjects_6MC = subjects_6MC(ind,:);
% weeks_6MC = weeks_6MC(ind,:);

%%

fecBA = [fecBA_6MA(:);fecBA_6MC(:)];
weeks = [weeks_6MA(:);weeks_6MC(:)];
subject = [subjects_6MA(:);subjects_6MC(:)];
tbl = table(fecBA, weeks, subject);

%% inspect data 
figure();
scatter(tbl.weeks, tbl.fecBA);title('fecBA');

%% models for fecBA
AICs = ones(6,1);

mdl1 = 'fecBA ~ 1 + (1 | subject)';
mdl2 = 'fecBA ~ weeks + (1 | subject)';
mdl3 = 'fecBA ~ weeks^2 + (1 | subject)';
mdl4 = 'fecBA ~ weeks^2 + (weeks | subject)';
mdl5 = 'fecBA ~ weeks^2 + (weeks^2 | subject)';
mdl6 = 'fecBA ~ weeks^3 + (weeks^3 | subject)';

% intercept model
lme_b0 = fitlme(tbl, mdl1);
AICs(1) = lme_b0.ModelCriterion{1,1};
residuals_b0 = fitted(lme_b0)-response(lme_b0);

% fecBA | linear
lme_b1 = fitlme(tbl,mdl2 );
AICs(2) = lme_b1.ModelCriterion{1,1};
residuals_b1 = fitted(lme_b1)-response(lme_b1);

% fecBa | quadratic model
lme_b2 = fitlme(tbl, mdl3);
AICs(3) = lme_b2.ModelCriterion{1,1};
residuals_b2 = fitted(lme_b2)-response(lme_b2);

% fecBA | quadratic model
lme_b3 = fitlme(tbl, mdl4);
AICs(4) = lme_b3.ModelCriterion{1,1};
residuals_b3 = fitted(lme_b3) - response(lme_b3);

% fecBA | quadratic model 
lme_b4 = fitlme(tbl, mdl5);
AICs(5) = lme_b4.ModelCriterion{1,1};
residuals_b4 = fitted(lme_b4) - response(lme_b4);

% fecBA | third power model
lme_b5 = fitlme(tbl, mdl6);
AICs(6) = lme_b5.ModelCriterion{1,1};
residuals_b5 = fitted(lme_b5) - response(lme_b5);

% obtain fixed effect and random effect R-squared

[FixExplained, RandExplained] = calcFixed(tbl, mdl4, [1 2])
fixed_eff = lme_b3.fixedEffects;

% which model is better
models = {'intercept (1)', 'linear (1)', 'quadratic (1)', 'quadratic (weeks)', 'quadratic (weeks^2)', 'model6'};
model_selection = table(models', AICs, 'VariableNames', {'Models', 'AIC'})
peak = fixed_eff(2)/(-2*fixed_eff(3));
fprintf('minimum is at %.2f weeks\n', peak);

%% checking residuals

% checking residuals is necessary to check the assumption of
% homoscedasticity, if the assumption is violated, type I error will
% increase, thus bigger chance of false positives

figure();
subplot(2,3,1);
plot(fitted(lme_b0), residuals_b0, 'o');hold on;title('intercept model');
[x_b0, ind_b0] = sort(response(lme_b0));
smooth_b0 = smooth(response(lme_b0), residuals_b0, 0.1, 'rloess');
plot(x_b0,smooth_b0(ind_b0));xlabel('fitted values');ylabel('raw residuals');% ylim([-2 2]);
subplot(2,3,2);
plot(fitted(lme_b1), residuals_b1, 'o');hold on;title('linear model');
smooth_b1 = smooth(response(lme_b1), residuals_b1, 0.1, 'rloess');
[x_b1, ind_b1] = sort(response(lme_b1));
plot(x_b1,smooth_b1(ind_b1));xlabel('fitted values');ylabel('raw residuals');% ylim([-2 2]);
subplot(2,3,3);
plot(fitted(lme_b2), residuals_b2, 'o');hold on;title('quadratic model');
smooth_b2 = smooth(response(lme_b2), residuals_b2, 0.1, 'rloess');
[x_b2, ind_b2] = sort(response(lme_b2));
plot(x_b2,smooth_b2(ind_b2));xlabel('fitted values');ylabel('raw residuals');% ylim([-2 2]);

subplot(2,3,4);
plot(fitted(lme_b3), residuals_b3, 'o');hold on;title('model 4');
smooth_b3 = smooth(response(lme_b3), residuals_b3, 0.1, 'rloess');
[x_b3, ind_b3] = sort(response(lme_b3));
plot(x_b3, smooth_b3(ind_b3));xlabel('fitted values');ylabel('raw residuals');
subplot(2,3,5);
plot(fitted(lme_b4), residuals_b4, 'o');hold on;title('model 5');
smooth_b4 = smooth(response(lme_b4), residuals_b4, 0.1, 'rloess');
[x_b4, ind_b4] = sort(response(lme_b4));
plot(x_b4, smooth_b4(ind_b4));xlabel('fitted values');ylabel('raw residuals');
subplot(2,3,6);
plot(fitted(lme_b5), residuals_b5, 'o');hold on;title('model 6');
smooth_b5 = smooth(response(lme_b5), residuals_b5, 0.1, 'rloess');
[x_b5, ind_b5] = sort(response(lme_b5));
plot(x_b5, smooth_b5(ind_b5));xlabel('fitted values');ylabel('raw residuals');

%% make a figure of data vs. best fit

poly_fecba = fliplr(fixed_eff');
times = linspace(0,t_6MA(end));
figure();
plot(t_6MA, FecBA_6MA.*feces_weight_6MA, '--k');hold on;
plot(t_6MC, FecBA_6MC.*feces_weight_6MC, '--k');hold on;
plot(times, polyval(poly_fecba, times), '-*k');
