# Supplementary material for: Male apoE*3‐Leiden.CETP mice on high‐fat high‐cholesterol diet exhibit a biphasic dyslipidemic response, mimicking the changes in plasma lipids observed through life in men
Source: Physiol Rep. 2017 Oct 16;5(19):e13376. doi: 10.14814/phy2.13376 (PMC5641925; doi:10.14814/phy2.13376)
Supplement: Supplementary file 4 — Data S2. Matlab code to reproduce the mixed modeling results. [file PHY2-5-e13376-s004.zip › phy213376-sup-0004-DataS2/SimDataFig_Manuscript_Longitudinal_Z/Data/mlm_foodintake.m]

% mixed linear model

%% make the table containing the relevant data

%% do something complicated to make it fit an intercept model best ?

addpath('EnergyBalance');addpath('DomAnalysis');
FoodIntake;BodyWeight;

fi_6MA = FI_6MHFDa;
fi_6MC = FI_6MHFDc;
fi_3M = FI_3MHFD;
fi_2M = FI_2MHFD;
fi_1M = FI_1MHFD;

t_1M_HFD = 1:4; % weeks
t_2M_HFD = 1:9; % weeks
t_3M_HFD = 1:13;
t_6Ma_HFD = 1:28;
t_6Mc_HFD = 1:28;

weeks6ma = repmat(0:27, length(FI_6MHFDa(:,1)),1); 
weeks6mc = repmat(0:27, length(FI_6MHFDc(:,1)),1); 
weeks3m = repmat(0:12, length(FI_3MHFD(:,1)),1); 
weeks2m = repmat(0:8, length(FI_2MHFD(:,1)),1); 
weeks1m = repmat(0:3, length(FI_1MHFD(:,1)),1); 

subject6ma = nominal(repmat((1:30), 28, 1))';
subject6mc = nominal(repmat((87:102), 28, 1))';
subject3m = nominal(repmat((67:86), 13, 1))';
subject2m = nominal(repmat((103:121), 9, 1))';
subject1m = nominal(repmat((47:66), 4, 1))';

%% remove animals that did not complete full trial
% comment this section out to include all animals

% [BW_3MHFD, ind] = remove_nans(BW_3MHFD);
% fi_3M = fi_3M(ind, :);
% subject3m = subject3m(ind,:);
% weeks3m = weeks3m(ind,:);
% 
% [BW_6MHFDa, ind] = remove_nans(BW_6MHFDa);
% fi_6MA = fi_6MA(ind, :);
% subject6ma = subject6ma(ind,:);
% weeks6ma = weeks6ma(ind,:);
% 
% [BW_6MHFDc, ind] = remove_nans(BW_6MHFDc);
% fi_6MC = fi_6MC(ind,:);
% subject6mc = subject6mc(ind,:);
% weeks6mc = weeks6mc(ind,:);

%%
foodintake = [fi_6MA(:);fi_6MC(:);fi_3M(:);fi_2M(:);fi_1M(:)];
weeks = [weeks6ma(:);weeks6mc(:);weeks3m(:);weeks2m(:);weeks1m(:)];
subject = [subject6ma(:);subject6mc(:);subject3m(:);subject2m(:);subject1m(:)];
tbl = table(foodintake, weeks, subject);

% select data beyond 4 weeks
% tbl = tbl(tbl.weeks > 4,:);

% select data prior to 26 weeks
% tbl = tbl(tbl.weeks < 26, :);

%% inspect data 
figure();
scatter(tbl.weeks, tbl.foodintake);title('food intake');

%% data tranformation
% tbl.foodintake = real(sqrt(tbl.foodintake));

%% model for foodintake | intercept
AICs = ones(6,1);

mdl1 = 'foodintake ~ 1 + (1 | subject)';
mdl2 = 'foodintake ~ weeks + (1 | subject)';
mdl3 = 'foodintake ~ weeks^2 + (1 | subject)';
mdl4 = 'foodintake ~ weeks^2 + (weeks | subject)';
mdl5 = 'foodintake ~ weeks^2 + (weeks^2 | subject)';
mdl6 = 'foodintake ~ weeks^3 + (1 | subject)';

% intercept model
lme_b0 = fitlme(tbl, mdl1);
AICs(1) = lme_b0.ModelCriterion{1,1};
residuals_b0 = fitted(lme_b0)-response(lme_b0);

% foodintake | linear
lme_b1 = fitlme(tbl, mdl2);
AICs(2) = lme_b1.ModelCriterion{1,1};
residuals_b1 = fitted(lme_b1)-response(lme_b1);

% foodintake | quadratic 
lme_b2 = fitlme(tbl, mdl3);
AICs(3) = lme_b2.ModelCriterion{1,1};
residuals_b2 = fitted(lme_b2)-response(lme_b2);

% foodintake | quadratic 
lme_b3 = fitlme(tbl, mdl4);
AICs(4) = lme_b3.ModelCriterion{1,1};
residuals_b3 = fitted(lme_b3)-response(lme_b3);

% foodintake | quadratic 
lme_b4 = fitlme(tbl, mdl5);
AICs(5) = lme_b4.ModelCriterion{1,1};
residuals_b4 = fitted(lme_b4)-response(lme_b4);

% foodintake | model 6
lme_b5 = fitlme(tbl, mdl6);
AICs(6) = lme_b5.ModelCriterion{1,1};
residuals_b5 = fitted(lme_b5)-response(lme_b5);

[FixExplained, RandExplained] = calcFixed(tbl, mdl5, 1:3)
fixed_eff = lme_b4.fixedEffects;

% which model is better
models = {mdl1, mdl2, mdl3, mdl4, mdl5, mdl6};
model_selection = table(models', AICs, 'VariableNames', {'Models', 'AIC'})

peak = fixed_eff(2)/(-2*fixed_eff(3));
fprintf('minimum is at %.2f weeks\n', peak);

% food intake at t=0, t=13,25 and t=28
fi0 = 3.7065;
fi13 = 3.7065 -0.083*13.25 + 0.0031*13.25^2;
fi28 = 3.7065 -0.083*28 + 0.0031*28^2;


%% checking residuals

% checking residuals is necessary to check the assumption of
% homoscedasticity, if the assumption is violated, type I error will
% increase, thus bigger chance of false positives

figure();
subplot(2,3,1);
plot(fitted(lme_b0), residuals_b0, 'o');hold on;title('intercept model');
[x_b0, ind_b0] = sort(response(lme_b0));
smooth_b0 = smooth(response(lme_b0), residuals_b0, 0.1, 'rloess');
plot(x_b0,smooth_b0(ind_b0));xlabel('fitted values');ylabel('raw residuals');% ylim([-2 2]);
subplot(2,3,2);
plot(fitted(lme_b1), residuals_b1, 'o');hold on;title('linear model');
smooth_b1 = smooth(response(lme_b1), residuals_b1, 0.1, 'rloess');
[x_b1, ind_b1] = sort(response(lme_b1));
plot(x_b1,smooth_b1(ind_b1));xlabel('fitted values');ylabel('raw residuals');% ylim([-2 2]);
subplot(2,3,3);
plot(fitted(lme_b2), residuals_b2, 'o');hold on;title('quadratic model');
smooth_b2 = smooth(response(lme_b2), residuals_b2, 0.1, 'rloess');
[x_b2, ind_b2] = sort(response(lme_b2));
plot(x_b2,smooth_b2(ind_b2));xlabel('fitted values');ylabel('raw residuals');% ylim([-2 2]);

subplot(2,3,4);
plot(fitted(lme_b3), residuals_b3, 'o');hold on;title('model 4');
smooth_b3 = smooth(response(lme_b3), residuals_b3, 0.1, 'rloess');
[x_b3, ind_b3] = sort(response(lme_b3));
plot(x_b3, smooth_b3(ind_b3));xlabel('fitted values');ylabel('raw residuals');
subplot(2,3,5);
plot(fitted(lme_b4), residuals_b4, 'o');hold on;title('model 5');
smooth_b4 = smooth(response(lme_b4), residuals_b4, 0.1, 'rloess');
[x_b4, ind_b4] = sort(response(lme_b4));
plot(x_b4, smooth_b4(ind_b4));xlabel('fitted values');ylabel('raw residuals');
subplot(2,3,6);
plot(fitted(lme_b5), residuals_b5, 'o');hold on;title('model 6');
smooth_b5 = smooth(response(lme_b5), residuals_b5, 0.1, 'rloess');
[x_b5, ind_b5] = sort(response(lme_b5));
plot(x_b5, smooth_b5(ind_b5));xlabel('fitted values');ylabel('raw residuals');

%% plot of best fit vs. data

poly_fi = fliplr(fixed_eff');
times = linspace(0, 28);
figure();
plot(t_1M_HFD, FI_1MHFD, '--k');hold on;
plot(t_2M_HFD, FI_2MHFD, '--k');hold on;
plot(t_3M_HFD, FI_3MHFD, '--k');
plot(t_6Ma_HFD, FI_6MHFDa, '--k');
plot(t_6Mc_HFD, FI_6MHFDc, '--k');
plot(times, polyval(poly_fi, times), '-*k');
