# Supplementary material for: Male apoE*3‐Leiden.CETP mice on high‐fat high‐cholesterol diet exhibit a biphasic dyslipidemic response, mimicking the changes in plasma lipids observed through life in men
Source: Physiol Rep. 2017 Oct 16;5(19):e13376. doi: 10.14814/phy2.13376 (PMC5641925; doi:10.14814/phy2.13376)
Supplement: Supplementary file 4 — Data S2. Matlab code to reproduce the mixed modeling results. [file PHY2-5-e13376-s004.zip › phy213376-sup-0004-DataS2/SimDataFig_Manuscript_Longitudinal_Z/Data/mlm_ins_sens.m]

% mlm_ins_sens


%% make the table containing the relevant data
addpath('DomAnalysis');addpath('EnergyBalance');BodyWeight;
addpath('Glucose');wbgt;


% t_6Ma_HFD = [ 0 4 8 13 17 22 26 28];
sens = S;
weeks = repmat([3 9 15 27], 16,1);
subject = nominal(repmat((1:16), 4, 1))';

%% remove animals that did not complete full trial
% comment this section out to include all animals

% [~, ind] = remove_nans(BW_6MHFDc);
% sens = sens(ind,:);
% subject = subject(ind,:);
% weeks = weeks(ind,:);

%%
sens = sens(:);
weeks = weeks(:);
subject = subject(:);
tbl = table(sens , weeks, subject);

%% inspect data 
figure();
% scatter(tbl.weeks, tbl.sens);title('insulin sensitivity');
boxplot(tbl.sens, tbl.weeks);title('insulin sensitivity');

%% model for insulin sensitivity | intercept
AICs = ones(5,1);

mdl1 = 'sens ~ 1 + (1 | subject)';
mdl2 = 'sens ~ weeks + (1 | subject)';
mdl3 = 'sens ~ weeks^2 + (1 | subject)';
mdl4 = 'sens ~ weeks^2 + (weeks | subject)';
mdl5 = 'sens ~ weeks^2 + (weeks^2 | subject)';

% IS | intercept
lme_b0 = fitlme(tbl, mdl1);
AICs(1) = lme_b0.ModelCriterion{1,1};
residuals_b0 = fitted(lme_b0)-response(lme_b0);

% IS | linear
lme_b1 = fitlme(tbl, mdl2);
AICs(2) = lme_b1.ModelCriterion{1,1};
residuals_b1 = fitted(lme_b1)-response(lme_b1);

% IS | quadratic 
lme_b2 = fitlme(tbl, mdl3);
AICs(3) = lme_b2.ModelCriterion{1,1};
residuals_b2 = fitted(lme_b2)-response(lme_b2);

% IS | quadratic model 
lme_b3 = fitlme(tbl, mdl4);
AICs(4) = lme_b3.ModelCriterion{1,1};
residuals_b3 = fitted(lme_b3) - response(lme_b3);

% IS | quadratic model
lme_b4 = fitlme(tbl, mdl5);
AICs(5) = lme_b4.ModelCriterion{1,1};
residuals_b4 = fitted(lme_b4) - response(lme_b4);

% obtain fixed effect and random effect R-squared
[FixExplained, RandExplained] = calcFixed(tbl, mdl1, 1)
fixed_eff = lme_b0.fixedEffects;

% which model is better
models = {mdl1, mdl2, mdl3, mdl4, mdl5};
model_selection = table(models', AICs, 'VariableNames', {'Models', 'AIC'})
% peak = fixed_eff(2)/(-2*fixed_eff(3));
% fprintf('minimum is at %.2f weeks\n', peak);


%% checking residuals

% checking residuals is necessary to check the assumption of
% homoscedasticity, if the assumption is violated, type I error will
% increase, thus bigger chance of false positives


figure();
subplot(2,2,1);
plot(fitted(lme_b0), residuals_b0, 'o');hold on;title('intercept model');
[x_b0, ind_b0] = sort(response(lme_b0));
smooth_b0 = smooth(response(lme_b0), residuals_b0, 0.1, 'rloess');
plot(x_b0,smooth_b0(ind_b0));xlabel('fitted values');ylabel('raw residuals');%ylim([-2 2]);
subplot(2,2,2);
plot(fitted(lme_b1), residuals_b1, 'o');hold on;title('linear model');
smooth_b1 = smooth(response(lme_b1), residuals_b1, 0.1, 'rloess');
[x_b1, ind_b1] = sort(response(lme_b1));
plot(x_b1,smooth_b1(ind_b1));xlabel('fitted values');ylabel('raw residuals');%ylim([-2 2]);
subplot(2,2,3);
plot(fitted(lme_b2), residuals_b2, 'o');hold on;title('quadratic model');
smooth_b2 = smooth(response(lme_b2), residuals_b2, 0.1, 'rloess');
[x_b2, ind_b2] = sort(response(lme_b2));
plot(x_b2,smooth_b2(ind_b2));xlabel('fitted values');ylabel('raw residuals');%ylim([-2 2]);
subplot(2,2,4);
plot(fitted(lme_b3), residuals_b3, 'o');hold on;title('quadratic model // mixed effect');
smooth_b3 = smooth(response(lme_b3), residuals_b3, 0.1, 'rloess');
[x_b3, ind_b3] = sort(response(lme_b3));
plot(x_b3,smooth_b3(ind_b3));xlabel('fitted values');ylabel('raw residuals');%ylim([-2 2]);

%%   plot of data vs. best fit

title('insulin sensitivity');
poly_S = fliplr(fixed_eff');
times = linspace(0, 28);
figure();
plot([3 9 15 27], S, '--k'); hold on;
plot(times, polyval(poly_S, times), '-*k');
xlabel('weeks HFC diet');ylabel('IS');
