# Supplementary material for: Male apoE*3‐Leiden.CETP mice on high‐fat high‐cholesterol diet exhibit a biphasic dyslipidemic response, mimicking the changes in plasma lipids observed through life in men
Source: Physiol Rep. 2017 Oct 16;5(19):e13376. doi: 10.14814/phy2.13376 (PMC5641925; doi:10.14814/phy2.13376)
Supplement: Supplementary file 4 — Data S2. Matlab code to reproduce the mixed modeling results. [file PHY2-5-e13376-s004.zip › phy213376-sup-0004-DataS2/SimDataFig_Manuscript_Longitudinal_Z/Data/mod_smooth.m]

function smoothed = mod_smooth(raw)

[dim1, dim2] = size(raw);

smoothed = zeros(dim1,dim2);
for i = 1:dim2
    col = raw(:,i);
    sm_col = smooth(col, 7, 'rloess');
    smoothed(:,i) = sm_col;
end

end
