# Supplementary material for: Male apoE*3‐Leiden.CETP mice on high‐fat high‐cholesterol diet exhibit a biphasic dyslipidemic response, mimicking the changes in plasma lipids observed through life in men
Source: Physiol Rep. 2017 Oct 16;5(19):e13376. doi: 10.14814/phy2.13376 (PMC5641925; doi:10.14814/phy2.13376)
Supplement: Supplementary file 4 — Data S2. Matlab code to reproduce the mixed modeling results. [file PHY2-5-e13376-s004.zip › phy213376-sup-0004-DataS2/SimDataFig_Manuscript_Longitudinal_Z/Data/Plasma/Plasma_2MHFD.m]

% Plasma 2M HFD

t_2M_HFD = [0 4 8 10]; % weeks

Plasma_HDLC_2M = [
0.78	0.39	1.28	0
1.52	5.87	5.96	0.29
1.28	4.07	4.69	1.03
0.68	7.98	2.34	0.34
0.35	3.23	3.08	1.38
1.52	9.15	4.69	0.77
0.63	5.63	6.25	2.37
1.38	3.83	2.34	0
2.70	4.09	5.03	2.93
2.58	2.63	4.59	1.05
1.33	2.96	7.35	2.14
1.16	4.45	2.65	0
0.68	4.43	4.04	3.21
0.56	2.84	0.66	0
1.35	3.68	0.90	1.59
0.83	3.85	1.67	0.75
1.26	5.75	7.69	3.97
0.13	1.64	1.76	0
0.49	2.31	3.37	1.16];

Plasma_TC_2M = [
1.76	4.17	5.51	5.40
4.48	8.90	11.31	9.45
3.53	6.65	6.63	5.47
2.92	9.98	11.84	11.99
2.57	7.71	5.13	8.37
2.99	10.71	12.16	13.38
3.48	8.73	13.93	16.83
3.30	7.31	7.45	10.13
3.15	9.32	8.11	9.01
3.30	8.75	10.27	12.47
3.09	8.45	10.71	12.18
3.07	8.49	6.48	7.23
2.67	9.13	9.23	11.32
3.19	8.83	8.34	9.93
3.21	9.15	7.50	12.30
1.55	8.43	9.57	8.30
3.75	9.53	13.95	17.25
3.01	6.40	6.65	7.73
2.65	5.83	6.25	8.94];

Plasma_FC_2M = [
1.43	4.31	2.84	2.90
3.01	3.86	4.73	2.98
3.09	2.69	2.73	2.58
2.84	3.79	4.91	3.68
0.95	2.97	2.19	4.18
1.06	3.69	3.46	4.35
1.57	3.20	6.02	7.11
1.24	3.07	3.84	2.51
2.18	4.22	3.07	3.78
2.22	3.52	4.37	2.79
3.34	3.39	3.09	4.72
2.97	3.12	2.73	1.73
1.10	3.52	3.71	3.92
1.26	3.41	2.06	2.67
1.78	3.56	3.41	4.50
0.93	3.56	3.48	0.52
2.80	2.78	4.98	5.83
2.63	2.76	2.99	1.50
2.57	2.55	2.38	2.15];

Plasma_TG_2M = [
0.21	0.30	0.08    0.96    
3.85	3.46	2.81	1.69
3.06	1.80	0.78	0.94
2.67	-0.22	2.62	1.38
2.16	2.32	0.99	2.25
3.09	3.53	4.92	3.35
2.23	2.21	2.58	5.63
2.38	1.30	1.46	1.59
2.59	1.08 	1.98	1.86
2.42	2.27	3.45	3.57
1.56	1.89	2.72	3.14
2.85	1.45	1.42	0.80
2.58	1.82	2.51	2.93
2.70	1.84	2.23	1.12
1.98	2.40	2.16	2.85
1.38	1.05	2.02	NaN
2.46	4.41	4.30	5.39
1.48	0.95	0.59	1.20
1.67	0.82	0.92	0.99];
   
