# Supplementary material for: Male apoE*3‐Leiden.CETP mice on high‐fat high‐cholesterol diet exhibit a biphasic dyslipidemic response, mimicking the changes in plasma lipids observed through life in men
Source: Physiol Rep. 2017 Oct 16;5(19):e13376. doi: 10.14814/phy2.13376 (PMC5641925; doi:10.14814/phy2.13376)
Supplement: Supplementary file 4 — Data S2. Matlab code to reproduce the mixed modeling results. [file PHY2-5-e13376-s004.zip › phy213376-sup-0004-DataS2/SimDataFig_Manuscript_Longitudinal_Z/Data/Plasma/Plasma_3MHFD.m]

% Plasma 3M HFD

t_3M_HFD = [0 4 8 12 14];

Plasma_HDLC_3M = [
2.31	0.35	3.20	0.90	0.78
1.43	2.67	8.77	1.47	0.85
0.87	2.58	4.40	5.77	1.87
0.25	1.95	4.47	3.85	0.06
1.59	1.93	4.38	5.15	7.24
1.35	6.51	1.11	4.67	0
2.89	3.27	5.87	4.95	10.28
1.91	0.99	1.64	0.44	0
2.91	0.35	1.55	0.80	1.79
2.51	1.98	5.36	3.39	0
1.69	2.39	2.22	2.43	1.74
0.37	1.23	0.97	2.82	0
0.73	2.05	5.39	NaN     NaN
0.68	3.49	1.45	2.46	0.09
1.23	1.95	1.45	NaN     NaN
1.67	1.14	7.55	4.28	0
3.11	0.47	3.27	0.63	0
2.51	2.60	4.88	5.17	0.42
1.79	3.73	3.49	0.83	0.95
0.23	3.03	0.59	2.67	0.06 
];

Plasma_TC_3M = [
2.71	6.69	8.99	12.23	16.56
2.95	8.19	11.90	11.00	13.10
2.44	7.97	9.98	14.61	11.79
3.17	6.92	12.28	13.44	12.90
2.92	6.83	11.55	10.55	13.22
3.04	6.94	10.51	11.73	15.13
3.53	8.99	13.76	15.91	19.08
3.51	5.29	7.86	8.80	9.73
2.02	4.15	9.57	10.05	13.62
3.30	7.69	14.01	18.78	25.84
2.79	8.78	9.36	14.92	13.24
2.50	6.12	6.90	9.48	7.65
2.79	7.48	10.32	NaN     NaN
3.32	6.46	8.50	10.53	11.89
1.93	5.03	10.55	NaN     NaN
4.24	7.61	14.30	12.24	13.32
3.69	7.11	9.23	9.80	11.67
2.88	6.60	11.96	10.63	10.82
3.28	7.94	10.11	12.49	14.93
2.44	7.65	7.98	9.04	10.72];

Plasma_FC_3M = [
1.46	2.73	3.57	4.98	5.31
1.17	2.61	4.53	4.54	3.22
0.15	2.73	3.46	5.58	2.88
1.35	3.59	4.50	5.44	3.60
1.20	2.67	4.71	3.90	3.66
1.01	2.14	4.10	4.62	5.42
1.10	2.92	5.54	6.21	5.86
1.73	1.64	3.46	4.21	2.41
0.66	1.83	4.12	4.83	3.84
1.24	2.90	5.15	7.71	12.39
1.12	2.88	4.02	7.69	3.76
1.12	3.02	3.23	3.94	1.73
1.20	2.73	4.15	NaN     NaN
1.16	2.02	3.56	4.17	3.04
0.62	1.79	6.61	NaN     NaN
2.29	2.92	4.94	5.25	2.31
1.35	3.27	3.39	4.54	3.02
1.12	2.69	4.65	4.67	1.77
1.37	3.02	3.98	5.44	4.06
0.95	4.34	3.50	4.19	1.91];

Plasma_TG_3M = [
2.14	2.12	2.33	2.99	4.20
1.52	2.34	2.05	3.57	2.11
2.33	2.90	2.03	3.10	2.35
1.22	2.17	3.47	3.10	3.15
1.57	1.95	2.64	2.99	3.81
1.40	4.26	3.89	5.11	7.49
2.12	2.99	5.05	7.56	7.23
1.64	2.24	0.08	1.47	0.86
0.35	0.73	1.21	3.27	0.92 
2.02	2.25	2.51	6.08	NaN
1.92	3.88	2.54	3.03	2.92
1.56	1.30	1.63	2.28	1.30
1.94	2.42	2.38	NaN     NaN
2.17	2.33	2.35	3.36	1.86
0.34	1.16	1.91	NaN     NaN  
1.94	3.01	2.91	5.22	2.79
1.99	1.81	2.11	1.94	2.34
1.59	1.94	3.68	3.58	0.96
2.13	2.38	2.86	3.07	2.55
1.92	2.90	2.60	3.19	2.56];
