# Supplementary material for: Male apoE*3‐Leiden.CETP mice on high‐fat high‐cholesterol diet exhibit a biphasic dyslipidemic response, mimicking the changes in plasma lipids observed through life in men
Source: Physiol Rep. 2017 Oct 16;5(19):e13376. doi: 10.14814/phy2.13376 (PMC5641925; doi:10.14814/phy2.13376)
Supplement: Supplementary file 4 — Data S2. Matlab code to reproduce the mixed modeling results. [file PHY2-5-e13376-s004.zip › phy213376-sup-0004-DataS2/SimDataFig_Manuscript_Longitudinal_Z/Data/style6_bw.m]

% style 6 body weight
set(0,'defaultAxesFontName', 'Arial')
set(0,'defaultTextFontName', 'Arial')
set(0, 'DefaultFigureWindowStyle', 'normal');
set(0, 'DefaultFigurePaperPositionMode','auto')

addpath('Plasma');
addpath('EnergyBalance');
addpath('FE/plotSpread/');

% figure Body Weight
mlm_bodyweight;BodyWeight;plasma_all;
close all;

t = unique([t_1M_HFD(1:end-1) t_2M_HFD(1:end-1) t_3M_HFD(1:end-1) t_6Ma_HFD(1:end-1) t_6Mc_HFD(1:end-1)]);
nrows = length([Plasma_TG_1M(:,1); Plasma_TG_2M(:,1); Plasma_TG_3M(:,1) ; Plasma_TG_6MA(:,1); Plasma_TG_6MC(:,1)]);
ncols = length(t);
colors = repmat([0 0 0],5,1);

vars = {'BW_1MHFD', 'BW_2MHFD', 'BW_3MHFD', 'BW_6MHFDa', 'BW_6MHFDc'};
t = 0:28;
m_BW = NaN(nrows, 29);

row_ind = 1;
for i = 1:length(vars)
    m_BW(row_ind:row_ind + length(eval([vars{i} '(:,1)'])) -1, 1:length(eval([vars{i} '(1,:)']))) = eval(vars{i});
    row_ind = row_ind + length(eval([vars{i} '(:,1)']));
end

figure();hold on;

cat_idx = [repmat(0, length(BW_1MHFD(:,1)),1);
    repmat(1, length(BW_2MHFD(:,1)),1);
    repmat(2, length(BW_3MHFD(:,1)),1);
    repmat(3, length(BW_6MHFDa(:,1)),1);
    repmat(4, length(BW_6MHFDc(:,1)),1)];
cat_idx = repmat(cat_idx, length(t), 1);

for i = 1:length(m_BW(:,1))
    plot(t(~isnan(m_BW(i,:))), m_BW(i, ~isnan(m_BW(i,:))), 'Color', [1, 0, 0, 0.3])
end
plotSpread(m_BW, 'xValues', t, 'categoryIdx', cat_idx, 'categoryMarkers', {'.', '.', '.', '.' , '.'}, 'categoryColors', colors, 'showMM', 0, 'spreadWidth', 3);
plot(times, polyval(poly_bw, times), '-.b', 'LineWidth', 1.5);
xlabel('Time  (weeks HFCD)');
ylabel('Body Weight  (g)');
xlim([ -3 30]);
ylim([20 80]);
set(gca, 'XTick', [0 4 8 12 16 20 24 28], 'XTickLabel', {'0', '4', '8', '12', '16', '20', '24', '28'});

%3.375 % 4.125 % 7
fig = gcf;
fig.PaperPositionMode = 'auto';
fig.PaperUnits = 'inches';
% fig.PaperPosition = [0 0 3.375 3];
fig.PaperPosition = [0 0 4.125 3];
print('bw_style6_15', '-depsc', '-r0');
