# Supplementary material for: Male apoE*3‐Leiden.CETP mice on high‐fat high‐cholesterol diet exhibit a biphasic dyslipidemic response, mimicking the changes in plasma lipids observed through life in men
Source: Physiol Rep. 2017 Oct 16;5(19):e13376. doi: 10.14814/phy2.13376 (PMC5641925; doi:10.14814/phy2.13376)
Supplement: Supplementary file 4 — Data S2. Matlab code to reproduce the mixed modeling results. [file PHY2-5-e13376-s004.zip › phy213376-sup-0004-DataS2/SimDataFig_Manuscript_Longitudinal_Z/Data/style6_egp.m]

% style6_egp

addpath('FE/plotSpread');
addpath('./Glucose');wbgt;
mlm_egp;mlm_hep_ins;mlm_periph_ins;
mlm_ins_sens;

% from micromolar to mM
GlucSS = GlucSS/1000;
% insulin ng/ml --> mU/ml
ins_wbgt = ins_wbgt*29;

% for plotspread
cat_idx = [repmat(0, length(GlucSS(:,1)),1);
    repmat(1, length(GlucSS(:,1)),1);
    repmat(2, length(GlucSS(:,1)),1);
    repmat(3, length(GlucSS(:,1)),1)];
% cat_idx = repmat(cat_idx, length(t), 1);
colors = repmat([0 0 0],4,1);
xNames = {'3', '9', '15', '27'};
xValues = [3 9 15 27];

% close figures we do not need
close all;

% figure to use
vars = {'GlucSS', 'ins_wbgt', 'Ra', 'S', 'P', 'H'};
% varlabels = {'Glucose_{SS} (mM)', 'Insulin (ng/ml)', 'EGP (\mumol/kg/min)', ...
%     'IS (%)', 'Peripheral IS (%)', 'Hepatic IS (%)'};
varlabels = {'Glucose_{SS} (mM)', 'Insulin (mU/ml)', 'EGP (\mumol/kg/min)', ...
    'IS (%)', 'Peripheral IS (%)', 'Hepatic IS (%)'};
times = linspace(0,28);

i = 1;figure();
for var = vars;
    subplot(3,2,i);
    plot(xValues, eval(var{:}), 'Color', [1 0 0 0.3]);
    plotSpread(eval(var{:}), 'xNames', xNames, 'xValues', xValues,'categoryIdx', cat_idx,'categoryMarkers', {'.', '.', '.' , '.'},  'categoryColors', colors, 'showMM', 0, 'spreadWidth', 3);
    % bh = boxplot(eval(var{:}), 'position', xValues, 'labels', xNames,'color', 'k', 'Symbol', 'k+');
    if strcmp(var, 'Ra')
        plot(times, polyval(poly_egp, times), '-.b', 'LineWidth', 1.5);
    end
    if strcmp(var, 'S')
        plot(times, polyval(poly_S, times), '-.b', 'LineWidth', 1.5);
    end
    if strcmp(var, 'P')
        plot(times, polyval(poly_P, times), '-.b', 'LineWidth', 1.5);
    end
    if strcmp(var, 'H')
        plot(times, polyval(poly_H, times), '-.b', 'LineWidth', 1.5);
    end
    set(gca, 'FontSize', 12);
    % set(bh,'LineWidth', 2);
    ylabel(varlabels{i});
    xlabel('Time (weeks HFCD)');
    xlim([0 30]);
    i = i+1;
end

fig = gcf;
fig.PaperPositionMode = 'auto';
fig.PaperUnits = 'inches';
fig.PaperPosition = [0 0 7.1 8];
print('egp_style6', '-depsc', '-r0');
