# Supplementary material for: Male apoE*3‐Leiden.CETP mice on high‐fat high‐cholesterol diet exhibit a biphasic dyslipidemic response, mimicking the changes in plasma lipids observed through life in men
Source: Physiol Rep. 2017 Oct 16;5(19):e13376. doi: 10.14814/phy2.13376 (PMC5641925; doi:10.14814/phy2.13376)
Supplement: Supplementary file 4 — Data S2. Matlab code to reproduce the mixed modeling results. [file PHY2-5-e13376-s004.zip › phy213376-sup-0004-DataS2/SimDataFig_Manuscript_Longitudinal_Z/Data/style6_feces.m]

% style6_feces
set(0,'defaultAxesFontName', 'Arial')
set(0,'defaultTextFontName', 'Arial')
set(0, 'DefaultFigureWindowStyle', 'normal');
set(0, 'DefaultFigurePaperPositionMode','auto')

addpath('FE/PlotSpread');
addpath('BileFeces');feces_data_6MA;feces_data_6MC;
addpath('EnergyBalance');BodyWeight;
mlm_fecba;mlm_fecns;

colors = repmat([0 0 0], 2,1);

FecNS_6ma = FecNS_6MA .* feces_weight_6MA;
FecBA_6ma = FecBA_6MA .* feces_weight_6MA;
FecNS_6mc = FecNS_6MC .* feces_weight_6MC;
FecBA_6mc = FecBA_6MC .* feces_weight_6MC;

xName = {'3wk', '9wk','13wk', '17wk', '21wk', '27wk'};
t_6MA = [3 9 13 17 21 27];
t_6MC = [6 10 16 22 28];
t = unique([t_6MA, t_6MC]);
cat_idx = repmat([zeros(30,1);ones(16,1)],1,length(t));
ncols = length(t);nrows = 46;
mNS = NaN(nrows,ncols);
mBA = NaN(nrows,ncols);

times = {'t_6MA', 't_6MC'};
vars = {'FecNS_6ma', 'FecNS_6mc'};
row_ind = 1;
for i = 1:length(vars)
   for j = 1:length(eval([times{i} '(1:end)']))
       col_ind = find(t == eval([times{i} '(j)']));
       mNS(row_ind:row_ind - 1 + length(eval([vars{i} '(:,1)'])), col_ind)= eval([vars{i} '(:,' num2str(j) ')']);
   end
   row_ind = row_ind + length(eval([vars{i} '(:,1)']));
end

vars = {'FecBA_6ma', 'FecBA_6mc'};
row_ind = 1;
for i = 1:length(vars)
   for j = 1:length(eval([times{i} '(1:end)']))
       col_ind = find(t == eval([times{i} '(j)']));
       mBA(row_ind:row_ind - 1 + length(eval([vars{i} '(:,1)'])), col_ind)= eval([vars{i} '(:,' num2str(j) ')']);
   end
   row_ind = row_ind + length(eval([vars{i} '(:,1)']));
end

% close figures we don't need
close all;

% figure
times = linspace(0,28);
xtixloc = [0 4 8 12 16 20 24 28];
xtix = {'0', '4', '8', '12', '16', '20', '24', '28'};
figure();
subplot(1,2,1);hold on;
for i = 1:length(mNS(:,1))
    plot( t(~isnan(mNS(i,:))), mNS(i, ~isnan(mNS(i,:))), '-k','Color', [1, 0, 0, 0.3])
end
plotSpread(mNS,'xVal', t, 'categoryMarkers', {'.', '.'},'categoryIdx', cat_idx, 'categoryColors', colors(1:2,:));
plot(times, polyval(poly_fecns, times), '-.b', 'LineWidth', 1.5);
set(gca,'XTickMode','auto','XTickLabel',xtix,'XTick',xtixloc);
set(gca, 'FontSize', 12);
ylabel('Fecal NS Excretion  (\mumol/24h)');
xlabel('Time  (weeks HFCD)');
subplot(1,2,2);hold on;
for i = 1:length(mBA(:,1))
    plot( t(~isnan(mBA(i,:))), mBA(i, ~isnan(mBA(i,:))), '-k','Color', [1, 0, 0, 0.3])
end
plotSpread(mBA,'xVal', t, 'categoryMarkers', {'.', '.'},'categoryIdx', cat_idx, 'categoryColors', colors(1:2,:));
plot(times, polyval(poly_fecba, times), '-.b', 'LineWidth', 1.5);
set(gca,'XTickMode','auto','XTickLabel',xtix,'XTick',xtixloc);
set(gca, 'FontSize', 12);
ylabel('Fecal BA Excretion  (\mumol/24h)');
xlabel('Time  (weeks HFCD)');

fig = gcf;
fig.PaperPositionMode = 'auto';
fig.PaperUnits = 'inches';
fig.PaperPosition = [0 0 7.1 3];
print('fec_style6', '-depsc', '-r0');
