# Supplementary material for: Male apoE*3‐Leiden.CETP mice on high‐fat high‐cholesterol diet exhibit a biphasic dyslipidemic response, mimicking the changes in plasma lipids observed through life in men
Source: Physiol Rep. 2017 Oct 16;5(19):e13376. doi: 10.14814/phy2.13376 (PMC5641925; doi:10.14814/phy2.13376)
Supplement: Supplementary file 4 — Data S2. Matlab code to reproduce the mixed modeling results. [file PHY2-5-e13376-s004.zip › phy213376-sup-0004-DataS2/SimDataFig_Manuscript_Longitudinal_Z/Data/style6_fi.m]

% style6_fi
set(0,'defaultAxesFontName', 'Arial')
set(0,'defaultTextFontName', 'Arial')
set(0, 'DefaultFigureWindowStyle', 'normal');
set(0, 'DefaultFigurePaperPositionMode','auto')

addpath('FE/plotSpread');
addpath('EnergyBalance');

FoodIntake;BodyWeight;
mlm_foodintake;

% plot food intake

t = 1:28;
t_1M_HFD = 1:4;
t_2M_HFD = 1:9;
t_3M_HFD = 1:13;
t_6Ma_HFD = 1:28;
t_6Mc_HFD = 1:28;

nrows = length([FI_1MHFD(:,1); FI_2MHFD(:,1); FI_3MHFD(:,1) ; FI_6MHFDa(:,1); FI_6MHFDc(:,1)]);
ncols = length(t);
times = {'t_1M_HFD', 't_2M_HFD',  't_3M_HFD',  't_6Ma_HFD', 't_6Mc_HFD'};
cat_idx = [repmat(0, length(FI_1MHFD(:,1)),1);
    repmat(1, length(FI_2MHFD(:,1)),1);
    repmat(2, length(FI_3MHFD(:,1)),1);
    repmat(3, length(FI_6MHFDa(:,1)),1);
    repmat(4, length(FI_6MHFDc(:,1)),1)];
cat_idx = repmat(cat_idx, length(t), 1);

xNames = {};
for i = 1:28
    xNames{i} = num2str(i);
end
xValues = t;
colors = repmat([0 0 0], 5,1);

% food intake
m_fi = NaN(nrows, ncols);
vars = {'FI_1MHFD', 'FI_2MHFD', 'FI_3MHFD', 'FI_6MHFDa', 'FI_6MHFDc'};
row_ind = 1;
for i = 1:length(vars)
   for j = 1:length(eval([times{i} '(1:end-1)']))
       col_ind = find(t == eval([times{i} '(j)']));
       m_fi(row_ind:row_ind - 1 + length(eval([vars{i} '(:,1)'])), col_ind)= eval([vars{i} '(:,' num2str(j) ')']);
   end
   row_ind = row_ind + length(eval([vars{i} '(:,1)']));
end

% the figure
% real plot
times = linspace(0,28);
close all;
hold on;
for i = 1:length(m_fi(:,1))
    plot( t(~isnan(m_fi(i,:))), m_fi(i, ~isnan(m_fi(i,:))), 'Color', [1, 0, 0, 0.3])
end
plotSpread(m_fi,'xNames', xNames, 'xValues', xValues, 'categoryIdx', cat_idx, 'categoryMarkers', {'.', '.', '.', '.' , '.'}, 'categoryColors', colors, 'showMM', 0);
plot(times, polyval(poly_fi, times), '-.b', 'LineWidth', 1.5);
xlabel('Time  (weeks HFCD)');
ylabel('Food Intake (g/day)');
set(gca, 'FontSize', 12);
set(gca, 'XTick', [0 4 8 12 16 20 24 28], 'XTickLabel', {'0', '4', '8', '12', '16', '20', '24', '28'});
ylim([0 18]);

fig = gcf;
fig.PaperPositionMode = 'auto';
fig.PaperUnits = 'inches';
fig.PaperPosition = [0 0 7.1 3];
print('fi_style6', '-depsc', '-r0');
