# Supplementary material for: Male apoE*3‐Leiden.CETP mice on high‐fat high‐cholesterol diet exhibit a biphasic dyslipidemic response, mimicking the changes in plasma lipids observed through life in men
Source: Physiol Rep. 2017 Oct 16;5(19):e13376. doi: 10.14814/phy2.13376 (PMC5641925; doi:10.14814/phy2.13376)
Supplement: Supplementary file 4 — Data S2. Matlab code to reproduce the mixed modeling results. [file PHY2-5-e13376-s004.zip › phy213376-sup-0004-DataS2/SimDataFig_Manuscript_Longitudinal_Z/Data/style6_plasma.m]

% manuscript_plasma

addpath('Plasma');
addpath('EnergyBalance');
addpath('FE/plotSpread/');

% figure describing plasma lipids
% %% Plasma TG      %% Plasma TC
% %% Plasma HDLC    %% Body Weight
mlm_plasmaTG;mlm_plasmaTC;mlm_plasmaHDLC;mlm_nonhdlc;% mlm_bodyweight;
plasma_all;BodyWeight;
close all;
% prepare data for beeswarm plot

% every column is a time-point
% categoryidx is one column;

% common for TG, TC, FC and HDLC
t = unique([t_1M_HFD(1:end-1) t_2M_HFD(1:end-1) t_3M_HFD(1:end-1) t_6Ma_HFD(1:end-1) t_6Mc_HFD(1:end-1)]);
nrows = length([Plasma_TG_1M(:,1); Plasma_TG_2M(:,1); Plasma_TG_3M(:,1) ; Plasma_TG_6MA(:,1); Plasma_TG_6MC(:,1)]);
ncols = length(t);
times = {'t_1M_HFD', 't_2M_HFD',  't_3M_HFD',  't_6Ma_HFD', 't_6Mc_HFD'};
cat_idx = [repmat(0, length(Plasma_TG_1M(:,1)),1);
    repmat(1, length(Plasma_TG_2M(:,1)),1);
    repmat(2, length(Plasma_TG_3M(:,1)),1);
    repmat(3, length(Plasma_TG_6MA(:,1)),1);
    repmat(4, length(Plasma_TG_6MC(:,1)),1)];
cat_idx = repmat(cat_idx, length(t), 1);

xNames = {'0', '4', '6', '8', '11', '12', '13', '17', '18', '22', '24', '26'};
xValues = t;
colors = repmat([0 0 0],5,1);

% plasma TG
m_TG = NaN(nrows, ncols);
vars = {'Plasma_TG_1M', 'Plasma_TG_2M', 'Plasma_TG_3M', 'Plasma_TG_6MA', 'Plasma_TG_6MC'};
row_ind = 1;
for i = 1:length(vars)
   for j = 1:length(eval([times{i} '(1:end-1)']))
       col_ind = find(t == eval([times{i} '(j)']));
       m_TG(row_ind:row_ind - 1 + length(eval([vars{i} '(:,1)'])), col_ind)= eval([vars{i} '(:,' num2str(j) ')']);
   end
   row_ind = row_ind + length(eval([vars{i} '(:,1)']));
end

% plasma TC
m_TC = NaN(nrows, ncols);
vars = {'Plasma_TC_1M', 'Plasma_TC_2M', 'Plasma_TC_3M', 'Plasma_TC_6MA', 'Plasma_TC_6MC'};
row_ind = 1;
for i = 1:length(vars)
   for j = 1:length(eval([times{i} '(1:end-1)']))
       col_ind = find(t == eval([times{i} '(j)']));
       m_TC(row_ind:row_ind - 1 + length(eval([vars{i} '(:,1)'])), col_ind)= eval([vars{i} '(:,' num2str(j) ')']);
   end
   row_ind = row_ind + length(eval([vars{i} '(:,1)']));
end

% plasma HDLC
m_HDLC = NaN(nrows, ncols);
vars = {'Plasma_HDLC_1M', 'Plasma_HDLC_2M', 'Plasma_HDLC_3M', 'Plasma_HDLC_6MA', 'Plasma_HDLC_6MC'};
row_ind = 1;
for i = 1:length(vars)
   for j = 1:length(eval([times{i} '(1:end-1)']))
       col_ind = find(t == eval([times{i} '(j)']));
       m_HDLC(row_ind:row_ind - 1 + length(eval([vars{i} '(:,1)'])), col_ind)= eval([vars{i} '(:,' num2str(j) ')']);
   end
   row_ind = row_ind + length(eval([vars{i} '(:,1)']));
end

% plasma non HDLC
m_nonHDLC = m_TC - m_HDLC;

times = linspace(0,28);
% figure
figure();
% plasma TG
subplot(2,2,1);hold on;
for i = 1:length(m_TG(:,1))
    plot( t(~isnan(m_TG(i,:))), m_TG(i, ~isnan(m_TG(i,:))), 'Color', [1, 0, 0, 0.3])
end
plotSpread(m_TG,'xNames', xNames, 'xValues', xValues, 'categoryIdx', cat_idx, 'categoryMarkers', {'.', '.', '.', '.' , '.'}, 'categoryColors', colors, 'showMM', 0,'spreadWidth', 3);
plot(times, polyval(poly_tg, times).^2, '-.b', 'LineWidth', 1.5);
xlabel('Time  (weeks HCFD)');
ylabel('plasma TG  (mM)');
xlim([ -3 30]);
ylim([ 0 20]);
set(gca, 'XTick', [0 4 8 12 16 20 24 28], 'XTickLabel', {'0', '4', '8', '12', '16', '20', '24', '28'});

% plasma TC
subplot(2,2,2);hold on;
for i = 1:length(m_TC(:,1))
    plot( t(~isnan(m_TC(i,:))), m_TC(i, ~isnan(m_TC(i,:))), 'Color', [1, 0, 0, 0.3])
end
plotSpread(m_TC,'xNames', xNames, 'xValues', xValues, 'categoryIdx', cat_idx, 'categoryMarkers', {'.', '.', '.', '.' , '.'}, 'categoryColors', colors, 'showMM', 0, 'spreadWidth', 3);
plot(times, polyval(poly_tc, times), '-.b', 'LineWidth', 1.5);
xlabel('Time  (weeks HcFD)');
ylabel('plasma TC  (mM)');
xlim([ -3 30]);
set(gca, 'XTick', [0 4 8 12 16 20 24 28], 'XTickLabel', {'0', '4', '8', '12', '16', '20', '24', '28'});

% plasma HDLC figure
subplot(2,2,3);
hold on;
for i = 1:length(m_HDLC(:,1))
    plot( t(~isnan(m_HDLC(i,:))), m_HDLC(i, ~isnan(m_HDLC(i,:))), 'Color', [1, 0, 0, 0.3])
end
plotSpread(m_HDLC,'xNames', xNames, 'xValues', xValues, 'categoryIdx', cat_idx, 'categoryMarkers', {'.', '.', '.', '.' , '.'}, 'categoryColors', colors, 'showMM', 0, 'spreadWidth', 3);
plot(times, polyval(poly_hdlc, times), '-.b', 'LineWidth', 1.5);
xlabel('Time  (weeks HCFD)');
ylabel('plasma HDLC  (mM)');
xlim([ -3 30]);
set(gca, 'XTick', [0 4 8 12 16 20 24 28], 'XTickLabel', {'0', '4', '8', '12', '16', '20', '24', '28'});

subplot(2,2,4);
hold on;
for i = 1:length(m_nonHDLC(:,1));
    plot( t(~isnan(m_nonHDLC(i,:))), m_nonHDLC(i, ~isnan(m_nonHDLC(i,:))), 'Color', [1, 0, 0, 0.3])
end
plotSpread(m_nonHDLC,'xNames', xNames, 'xValues', xValues, 'categoryIdx', cat_idx, 'categoryMarkers', {'.', '.', '.', '.' , '.'}, 'categoryColors', colors, 'showMM', 0, 'spreadWidth', 3);
plot(times, polyval(poly_nonhdlc, times), '-.b', 'LineWidth', 1.5);
xlabel('Time  (weeks HCFD)');
ylabel('plasma non-HDLC  (mM)');
xlim([ -3 30]);
set(gca, 'XTick', [0 4 8 12 16 20 24 28], 'XTickLabel', {'0', '4', '8', '12', '16', '20', '24', '28'});
ylim([-1 30]);


fig = gcf;
fig.PaperPositionMode = 'auto';
fig.PaperUnits = 'inches';
fig.PaperPosition = [0 0 7.1 6];
print('plasma_style6', '-depsc', '-r0');
