# Supplementary material for: Male apoE*3‐Leiden.CETP mice on high‐fat high‐cholesterol diet exhibit a biphasic dyslipidemic response, mimicking the changes in plasma lipids observed through life in men
Source: Physiol Rep. 2017 Oct 16;5(19):e13376. doi: 10.14814/phy2.13376 (PMC5641925; doi:10.14814/phy2.13376)
Supplement: Supplementary file 4 — Data S2. Matlab code to reproduce the mixed modeling results. [file PHY2-5-e13376-s004.zip › phy213376-sup-0004-DataS2/SimDataFig_Manuscript_Longitudinal_Z/Data/VLDLprod/VLDLprod_1M.m]

% VLDL production after 1 month HFD
% t = 0, t = 30, t = 60, t = 180

VLDLprod_1MHFDa = [
1.95	0.52	1.815	3.76	2.83	2.67	2.85	1.635
1.765	1.35	1.51	3.03	2.38	1.985	2.67	1.905
3.87	2.75	3.15	4.31	3.59	2.74	6.06	3.23
15.675	6.575	10.55	11.425	11.35	13.55	13.2	13.475 ];

% t = 0, t = 30, t = 60, t = 210
VLDLprod_1MHFDb = [
    2.345      0.805
    2.125      1.9
    3.83       3.66
   15.675      9.65];

BW_1MHFDa = [  36.8 27.3  39.5  48.2  39.4  40.8  38.1  36.8 ];
BW_1MHFDb = [  38.7 29.2 ];
BW_1MHFD = [BW_1MHFDa' ; BW_1MHFDb'];

% 0.0625 ml Blood volume /g BW -> at hematocrit of 48%, 0.03 ml plasma / g BW


VLDLprod1 =zeros(1,10);
t = [30 60 180];
t1 = [30 60 210];
% hue = colormap(jet(10));
for i = 1:10
    if i < 9
        f = polyfit(t, VLDLprod_1MHFDa(2:end,i)',1);
        % plot(t,polyval(f,t), '-', t, VLDLprod_1MHFDa(2:end,i), 'o', 'Color', hue(i,:), 'LineWidth', 2, 'MarkerSize', 10);
    else
        f =  polyfit(t1, VLDLprod_1MHFDb(2:end,i-8)',1);
        % plot(t1,polyval(f,t1), '-', t1, VLDLprod_1MHFDb(2:end,i-8), 'o', 'Color', hue(i,:), 'LineWidth', 2, 'MarkerSize', 10);
    end
    VLDLprod1(i) = f(1);
end
