# Supplementary material for: Male apoE*3‐Leiden.CETP mice on high‐fat high‐cholesterol diet exhibit a biphasic dyslipidemic response, mimicking the changes in plasma lipids observed through life in men
Source: Physiol Rep. 2017 Oct 16;5(19):e13376. doi: 10.14814/phy2.13376 (PMC5641925; doi:10.14814/phy2.13376)
Supplement: Supplementary file 4 — Data S2. Matlab code to reproduce the mixed modeling results. [file PHY2-5-e13376-s004.zip › phy213376-sup-0004-DataS2/SimDataFig_Manuscript_Longitudinal_Z/Data/VLDLprod/VLDLprod_2M.m]

% VLDLprod_2M

VLDLprod_2MHFD = [   
3.65	3.25	5.21	1.84	4.48	0.95	2.34	2.80	1.88
5.28	4.27	6.52	2.50	5.86	1.84	3.77	4.15	3.51
14.57	11.55	15.01	14.82	16.31	11.57	11.66	11.09	13.18];

BW_2MHFD = [54	50.3	50	49.8	51.8	41	47.3	43.3	35.1];

VLDLprod2 =zeros(1,length(VLDLprod_2MHFD));
t = [30 60 180];

for i = 1:length(VLDLprod_2MHFD)
    f = polyfit(t, VLDLprod_2MHFD(:,i)',1);
    VLDLprod2(i) = f(1);
    %h = plot(t,polyval(f,t), '-', t, VLDLprod_2MHFD(:,i), 'o', 'Color', hue(i,:), 'LineWidth', 2, 'MarkerSize', 10);
end
