# Supplementary material for: Male apoE*3‐Leiden.CETP mice on high‐fat high‐cholesterol diet exhibit a biphasic dyslipidemic response, mimicking the changes in plasma lipids observed through life in men
Source: Physiol Rep. 2017 Oct 16;5(19):e13376. doi: 10.14814/phy2.13376 (PMC5641925; doi:10.14814/phy2.13376)
Supplement: Supplementary file 4 — Data S2. Matlab code to reproduce the mixed modeling results. [file PHY2-5-e13376-s004.zip › phy213376-sup-0004-DataS2/SimDataFig_Manuscript_Longitudinal_Z/Data/VLDLprod/VLDLprod_3M.m]

% VLDL production after 3 months of HFD

VLDLprod_3MHFD = [    
3.165	5.935	7.64	2.81	7.46	1.68	5.73	3.96	5.065
3.715	5.545	8.31	2.46	5.52	3.405	5.71	3.48	4.535
4.54	6.62	8.93	3.79	7.13	5.34	6.63	3.78	7.24
7.02	10.23	12.075	8.34	9.78	4.41	9.78	5.73	11.25
9.725	14.6	17.7	12.9	13.05	17.925	14      9.425	13.8
12.215	17.5	19.215	16.31	14.105	26.39	16.66	9.415	15.6 ];

BW_3MHFD = [49.5   49.8  53.6  48.5  54.2  46.1  51.6  50.5  51.4];

VLDLprod3 =zeros(1,length(VLDLprod_3MHFD));
t = [30 60 120 180 240];
t = [30 60 180];

for i = 1:length(VLDLprod_3MHFD)
    f = polyfit(t, VLDLprod_3MHFD([2,3,5],i)',1);
    VLDLprod3(i) = f(1);
    % h = plot(t,polyval(f,t), '-', t, VLDLprod_3MHFD(2:end,i), 'o', 'Color', hue(i,:), 'LineWidth', 2, 'MarkerSize', 10);
end
