# Supplementary material for: Male apoE*3‐Leiden.CETP mice on high‐fat high‐cholesterol diet exhibit a biphasic dyslipidemic response, mimicking the changes in plasma lipids observed through life in men
Source: Physiol Rep. 2017 Oct 16;5(19):e13376. doi: 10.14814/phy2.13376 (PMC5641925; doi:10.14814/phy2.13376)
Supplement: Supplementary file 4 — Data S2. Matlab code to reproduce the mixed modeling results. [file PHY2-5-e13376-s004.zip › phy213376-sup-0004-DataS2/SimDataFig_Manuscript_Longitudinal_Z/Data/VLDLprod/VLDLprod_6Mc.m]

% VLDLprod_6Mc

VLDLprod_6MHFDc = [   
2.84	4.04	1.78	2.52	2.10	11.49	5.35
4.20	3.97	2.70	3.53	4.14	12.45	5.13
13.58	12.41	12.66	10.81	13.32	19.54	12.80];

BW_6McHFD = [ 54.1  54.8    43.2    47.8    57.2    58.2    54.4];

VLDLprod6c =zeros(1,length(VLDLprod_6MHFDc));
t = [30 60 180];


for i = 1:length(VLDLprod_6MHFDc)
    f = polyfit(t, VLDLprod_6MHFDc(:,i)',1);
    VLDLprod6c(i) = f(1);
    % h = plot(t,polyval(f,t), '-', t, VLDLprod_6MHFD(:,i), 'o', 'Color', hue(i,:), 'LineWidth', 2, 'MarkerSize', 10);
end
