# Supplementary material for: Male apoE*3‐Leiden.CETP mice on high‐fat high‐cholesterol diet exhibit a biphasic dyslipidemic response, mimicking the changes in plasma lipids observed through life in men
Source: Physiol Rep. 2017 Oct 16;5(19):e13376. doi: 10.14814/phy2.13376 (PMC5641925; doi:10.14814/phy2.13376)
Supplement: Supplementary file 4 — Data S2. Matlab code to reproduce the mixed modeling results. [file PHY2-5-e13376-s004.zip › phy213376-sup-0004-DataS2/SimDataFig_Manuscript_Longitudinal_Z/Data/BileFeces/feces_data_6MA.m]

% association fecal cholesterol, fecal bile acids and plasma tg

% g/day
feces_weight_6MA = [
0.369	0.27	0.372	0.291	0.418	NaN
0.407	0.347	0.39	0.397	0.381	0.343
0.328	0.236	0.374	0.244	0.279	0.337
0.31	0.308	0.417	0.398	0.476	0.455
0.403	0.387	0.332	0.324	0.365	0.465
0.414	0.398	0.442	0.4     0.402	0.389
0.372	0.447	0.329	0.378	0.397	0.445
0.353	0.409	0.402	0.379	0.295	0.365
0.5     0.345	0.455	0.378	0.398	0.425
0.394	0.31	0.428	0.338	0.428	NaN
0.293	0.308	0.481	0.389	0.258	0.388
0.443	0.436	0.473	0.444	0.399	0.379
0.431	0.403	0.488	0.495	0.429	0.396
0.424	0.4     0.502	0.433	0.347	0.485
0.488	0.355	0.344	0.378	0.389	0.392
0.393	0.409	0.476	0.471	0.474	0.451
0.372	0.384	0.468	0.315	0.291	0.403
0.334	0.476	0.374	0.317	0.32	0.315
0.47	0.456	0.348	0.373	0.31	NaN
0.346	0.37	0.312	0.301	0.357	0.353
0.323	0.314	0.261	0.312	0.294	NaN
0.265	0.293	0.284	0.327	0.309	0.306
0.293	0.27	0.292	0.336	0.246	0.194
0.298	0.295	0.406	0.351	0.456	0.379
0.33	0.373	0.304	0.335	0.348	0.434
0.227	0.33	0.311	0.36	0.275	0.338
0.38	0.255	0.234	NaN     NaN     NaN
0.333	0.278	0.347	0.37	0.36	0.374
0.382	0.304	0.332	0.257	0.29	0.376
0.261	0.297	0.42	0.307	0.39	NaN
];

% micromol / g
FecNS_6MA = [
22.28	21.71	35.10	26.50	32.41	NaN
22.33	24.34	35.33	35.49	34.35	36.04
22.84	35.21	42.37	41.86	30.54	51.49
31.21	22.07	49.65	24.64	33.35	32.68
25.01	19.85	31.81	28.74	32.40	35.57
26.13	19.21	46.30	31.16	34.44	39.67
24.57	22.50	30.40	33.75	38.21	46.79
51.19	44.84	52.54	43.78	44.62	47.61
28.97	25.51	30.05	38.99	40.09	40.97
29.40	22.82	35.49	34.48	38.60	NaN
25.13	24.07	30.83	36.54	37.13	32.02
44.89	38.07	47.09	44.55	43.77	41.88
48.35	43.03	48.42	40.85	42.25	53.32
42.05	40.97	49.13	38.77	36.28	42.30
41.86	41.30	44.55	43.76	39.56	38.58
23.45	28.10	41.69	35.77	36.51	47.22
29.66	22.32	34.90	29.76	33.68	52.13
36.42	23.95	30.09	30.11	39.98	42.63
41.77	45.98	51.39	44.84	50.34	NaN
22.33	19.46	29.79	34.28	34.45	81.09
38.73	27.06	27.66	25.98	26.57	NaN
32.98	26.15	34.99	34.31	34.74	40.94
23.30	23.52	23.25	32.61	39.43	33.27
25.47	18.54	26.42	34.03	38.63	40.63
35.69	24.62	21.77	20.35	40.27	30.05
27.76	25.68	26.94	36.51	31.53	33.44
26.19	18.58	39.06	NaN     NaN     NaN
20.61	19.77	21.72	32.94	34.82	39.87
33.95	21.74	20.47	24.35	41.97	42.70
33.92	26.47	45.30	35.49	30.03	NaN
];

% micromol/g
FecBA_6MA = [
15.98	18.89	12.85	17.49	16.49	NaN
19.15	13.80	13.76	14.22	16.22	16.99
19.07	19.39	12.59	19.95	19.61	13.00
14.71	23.47	10.38	11.81	13.94	16.66
17.84	19.79	14.79	16.85	12.84	17.68
17.38	12.69	11.88	13.14	13.32	14.15
18.88	14.61	16.57	17.67	19.67	14.75
4.99	5.68	4.62	7.42	5.10	11.82
15.44	14.08	12.13	15.79	8.94	13.51
18.35	17.73	14.09	13.82	11.45	NaN
20.34	18.78	11.34	22.42	31.28	18.74
9.02	9.18	7.91	9.90	15.70	23.13
6.04	6.36	3.98	8.56	10.22	10.12
3.97	6.92	6.31	7.63	8.84	20.64
7.28	5.83	6.89	6.23	9.53	10.68
18.62	14.49	7.88	13.47	13.01	13.61
13.29	14.62	8.85	11.74	13.71	15.41
13.05	18.18	12.29	16.33	17.31	11.26
2.97	7.73	6.76	7.76	8.15	NaN
19.85	19.97	17.48	21.95	17.32	21.45
13.69	19.96	20.36	25.27	30.03	NaN
16.79	19.94	16.99	17.94	25.27	20.29
20.05	20.18	19.74	17.46	22.14	21.23
22.66	17.37	12.89	12.11	13.87	14.82
13.51	22.58	20.92	18.88	18.53	18.03
16.78	17.54	17.50	19.67	26.47	20.34
17.18	21.85	27.03	NaN     NaN     NaN
17.43	22.01	17.73	23.12	13.10	19.11
12.38	20.51	12.20	22.90	17.20	16.99
18.05	17.67	13.54	22.78	16.60	NaN
];


Fec_Profile_3wk = [
%allo-C	a-M     DC      C       CDC     HDC     b-M     o-M
1.42	2.95	1.91	6.06	0.44	0.08	0.97	2.14
1.22	3.64	2.61	6.62	0.41	0.13	1.42	3.10
1.57	3.72	2.18	6.38	0.54	0.08	2.10	2.49
0.76	2.59	1.80	5.80	0.40	0.12	1.20	2.05
1.67	3.21	2.01	5.83	0.51	0.18	0.99	3.45
1.01	3.62	2.19	6.16	0.51	0.11	0.97	2.80
1.17	3.15	2.59	6.70	0.42	0.16	1.36	3.34
0.12	0.34	0.67	0.99	0.19	0.04	1.06	1.59
0.98	3.14	2.15	4.37	0.37	0.13	1.80	2.49
0.88	3.59	2.27	6.20	0.51	0.19	1.34	3.37
1.09	3.41	3.60	6.76	0.43	0.24	1.36	3.46
0.39	0.62	1.06	0.65	0.00    0.00    5.31	1.00
0.21	0.35	0.91	0.91	0.18	0.06	0.97	2.46
0.08	0.24	0.61	0.45	0.00    0.03	0.60	1.97
0.14	0.57	0.84	0.36	0.04	0.00    2.07	3.26
0.77	3.63	2.98	7.56	0.39	0.06	1.49	1.74
0.93	2.31	2.05	4.50	0.32	0.06	1.63	1.50
0.95	1.69	1.50	5.30	0.31	0.04	1.92	1.34
0.08	0.34	0.44	0.92	0.00    0.00    0.78	0.41
1.37	3.97	2.52	6.65	0.49	0.06	2.32	2.49
0.95	1.76	1.40	5.32	0.34	0.04	2.57	1.32
1.22	2.38	2.35	6.20	0.42	0.12	1.13	2.99
1.58	3.40	2.86	6.40	0.41	0.15	1.87	3.38
2.08	3.94	3.40	6.65	0.56	0.18	3.64	2.20
0.63	1.75	1.31	6.32	0.37	0.10	0.84	2.19
0.99	2.34	2.01	6.76	0.39	0.06	2.11	2.11
1.17	2.95	2.52	6.35	0.47	0.13	1.42	2.15
1.68	3.15	2.28	6.61	0.45	0.08	1.42	1.77
0.82	1.48	1.05	5.60	0.32	0.04	1.84	1.24
1.07	3.19	2.77	6.40	0.38	0.00	2.29	1.95];

Fec_Profile_9wk = [
%allo-C	a-M     DC      C       CDC     HDC     b-M     o-M
1.05	2.27	3.94	4.70	0.26	0.15	2.36	4.17
0.70	1.40	2.51	4.20	0.27	0.10	1.36	3.26
1.58	2.07	2.84	5.51	0.35	0.07	3.07	3.90
1.63	2.74	4.74	7.05	0.41	0.13	2.39	4.38
1.47	2.93	3.19	6.03	0.50	0.17	1.31	4.18
0.48	1.30	5.21	1.19	0.01	0.22	1.53	2.76
1.17	1.50	2.58	4.74	0.27	0.12	0.98	3.24
0.20	0.29	1.03	0.79	0.10	0.03	1.35	1.88
0.75	1.42	2.41	5.60	0.29	0.07	0.72	2.82
1.24	2.02	3.38	5.56	0.34	0.13	2.15	2.92
1.47	2.10	3.38	5.28	0.34	0.10	1.97	4.13
0.33	0.54	1.44	0.72	0.10	0.03	3.44	2.58
0.13	0.35	1.15	0.49	0.01	0.03	2.00	2.20
0.16	0.41	1.07	0.17	0.12	0.03	1.90	3.07
0.09	0.25	1.03	0.33	0.16	0.03	1.82	2.13
0.78	1.44	2.48	4.75	0.31	0.05	2.17	2.51
0.87	1.69	3.04	4.47	0.35	0.08	2.55	1.57
1.32	2.21	3.23	6.37	0.38	0.09	1.38	3.19
0.39	0.44	1.01	1.47	0.20	0.01	2.39	1.82
1.57	2.63	4.09	5.64	0.41	0.07	2.96	2.58
1.63	2.16	2.54	8.60	0.44	0.05	2.79	1.76
1.69	1.83	4.12	6.06	0.33	0.18	1.71	4.01
1.39	2.49	3.96	6.67	0.45	0.20	1.52	3.50
1.40	1.99	3.44	6.41	0.38	0.11	1.92	1.71
1.42	3.29	4.63	8.09	0.68	0.14	1.56	2.78
1.68	1.99	2.70	6.32	0.40	0.08	1.53	2.82
1.96	2.42	3.62	7.28	0.37	0.14	3.23	2.83
1.89	2.47	4.20	7.56	0.49	0.21	1.37	3.82
2.03	2.46	2.55	7.91	0.54	0.12	2.26	2.64
1.38	1.91	3.15	6.40	0.34	0.11	2.85	1.54
];


% allo-C	a-M	DC	C	CDC	HDC	?-M	?-M
Fec_Profile_13wk = [
0.75	1.12	3.35	1.18	0.10	0.01	3.70	2.66
0.69	1.35	2.73	2.36	0.00	0.01	3.00	3.62
0.69	1.02	2.35	2.03	0.10	0.00	3.01	3.39
0.44	0.76	1.63	2.26	0.16	0.00	2.15	2.98
1.10	1.92	2.68	3.23	0.30	0.16	2.20	3.18
0.85	1.20	2.19	2.57	0.23	0.00	2.21	2.63
1.14	1.57	3.70	3.02	0.19	0.14	2.68	4.13
0.16	0.30	0.89	0.49	0.03	0.00	1.26	1.50
0.81	1.14	2.24	3.76	0.19	0.06	1.35	2.57
0.95	1.34	3.16	2.77	0.16	0.15	2.08	3.48
0.69	0.86	2.38	1.60	0.00	0.00	2.72	3.10
0.43	0.42	1.25	0.64	0.00	0.00	2.95	2.21
0.12	0.20	0.74	0.45	0.00	0.00	1.35	1.13
0.19	0.40	0.93	0.38	0.00	0.00	1.87	2.54
0.00	0.45	1.27	0.40	0.00	0.00	2.48	2.27
0.24	0.65	1.83	1.25	0.00	0.05	2.43	1.43
0.38	0.85	1.64	1.99	0.12	0.00	2.30	1.58
0.75	1.17	2.32	3.66	0.22	0.00	1.49	2.67
0.37	0.49	1.10	0.75	0.00	0.00	2.69	1.37
1.12	1.91	3.28	4.68	0.30	0.00	3.68	2.52
1.96	1.83	3.18	8.35	0.47	0.00	2.47	2.10
1.17	1.46	3.37	4.16	0.28	0.00	2.99	3.56
1.58	1.93	4.95	6.02	0.39	0.20	2.04	2.63
0.87	1.23	2.70	3.95	0.23	0.01	2.08	1.82
1.41	2.35	6.09	6.20	0.44	0.17	2.21	2.05
1.69	1.41	2.91	6.54	0.39	0.15	0.96	3.45
2.51	2.50	5.59	6.88	0.51	0.18	4.69	4.16
1.69	1.90	3.24	5.76	0.38	0.05	1.91	2.79
1.02	0.87	1.42	6.08	0.33	0.00	1.21	1.27
0.81	1.31	3.26	2.52	0.17	0.00	3.72	1.76];

Fec_Profile_17wk = [  
% allo-C	a-M	DC	C	CDC	HDC	?-M	?-M
1.12	1.71	4.99	1.50	0.18	0.15	4.67	3.17
0.59	1.41	3.02	2.10	0.13	0.07	3.79	3.11
0.93	2.74	3.27	2.48	0.27	0.10	5.63	4.52
0.68	1.32	2.13	3.73	0.21	0.04	1.13	2.56
0.85	2.43	3.91	2.86	0.24	0.16	3.15	3.26
0.65	1.70	2.62	3.33	0.27	0.11	1.88	2.59
0.79	1.80	4.17	2.53	0.15	0.05	4.00	4.17
0.21	0.68	1.55	0.61	0.11	0.03	1.71	2.53
0.82	2.17	4.45	2.47	0.16	0.10	3.47	2.14
0.47	1.37	3.30	1.70	0.08	0.16	3.22	3.52
1.31	2.34	4.62	2.79	0.13	0.19	6.48	4.56
0.55	0.74	1.41	1.08	0.11	0.04	3.29	2.69
0.33	0.62	1.63	0.92	0.10	0.01	3.61	1.34
0.25	0.68	1.17	0.57	0.04	0.04	2.31	2.58
0.24	0.37	1.12	0.86	0.06	0.00	2.33	1.25
0.48	1.18	3.34	1.64	0.11	0.04	4.50	2.18
0.33	1.19	2.99	2.11	0.12	0.10	2.83	2.07
0.66	1.70	3.52	3.45	0.17	0.12	3.17	3.54
0.29	0.51	1.06	1.17	0.12	0.03	1.93	2.65
1.12	3.22	3.96	4.76	0.36	0.09	5.84	2.62
2.38	3.90	0.32	3.43	10.41	0.07	2.60	2.16
1.07	1.70	3.87	3.94	0.23	0.10	3.59	3.42
0.97	2.17	3.08	5.93	0.42	0.11	1.73	3.05
0.51	1.29	2.78	2.17	0.08	0.08	3.10	2.11
1.04	3.05	6.11	4.53	0.30	0.15	1.98	1.71
1.99	2.82	2.13	7.37	0.00	0.08	1.81	3.49
NaN     NaN     NaN     NaN     NaN     NaN     NaN     NaN
1.64	3.17	5.34	4.10	0.28	0.10	6.62	1.86
1.16	3.17	4.74	6.64	0.42	0.09	3.74	2.92
1.41	2.53	4.43	3.47	0.29	0.09	7.62	2.93];

Fec_Profile_21wk = [  
%allo-C a-M     DC      C       CDC     HDC     b-M	   o-M
1.08	1.28	4.64	1.21	0.00	0.14	4.79	3.36
0.79	1.38	3.84	1.37	0.00	0.08	4.45	4.31
1.64	2.73	2.69	3.42	0.30	0.11	3.33	5.40
0.67	1.07	3.37	1.34	0.05	0.09	3.32	4.01
0.53	1.33	2.98	1.31	0.05	0.16	2.93	3.55
0.68	1.23	3.28	1.36	0.14	0.10	3.72	2.83
1.06	2.05	4.79	2.76	0.07	0.15	3.97	4.83
0.21	0.29	0.96	0.47	0.05	0.00	1.17	1.94
0.39	0.81	1.95	1.41	0.02	0.09	2.40	1.87
0.53	0.85	2.86	0.92	0.00	0.12	3.42	2.74
2.00	3.10	6.75	2.82	0.13	0.28	9.57	6.62
0.95	1.25	2.39	2.60	0.00	0.05	6.39	2.09
0.42	0.78	1.87	1.02	0.00	0.04	3.84	2.24
0.24	0.94	1.42	0.75	0.02	0.04	3.35	2.09
0.39	0.69	1.96	0.87	0.11	0.03	3.85	1.63
0.47	0.91	3.21	1.06	0.07	0.05	4.04	3.20
0.45	1.10	2.96	1.82	0.12	0.11	5.21	1.94
0.98	1.36	3.95	2.29	0.09	0.07	6.08	2.47
0.23	0.47	1.07	0.59	0.15	0.00	3.25	2.40
0.89	1.57	2.52	5.02	0.18	0.06	5.14	1.96
3.87	4.22	4.19	8.61	0.53	0.10	4.48	4.03
1.35	2.58	6.59	3.49	0.25	0.18	7.11	3.73
1.04	2.60	6.01	3.16	0.26	0.22	3.92	4.94
0.71	0.99	3.46	1.99	0.13	0.06	4.53	2.00
0.73	2.19	5.53	5.21	0.12	0.20	1.27	3.28
2.88	3.29	3.73	7.47	0.34	0.16	3.73	4.87
NaN     NaN     NaN     NaN     NaN     NaN     NaN     NaN
0.64	1.47	3.42	1.45	0.03	0.12	3.12	2.85
0.95	1.76	3.15	3.87	0.22	0.05	5.37	1.83
1.22	1.44	2.74	4.13	0.18	0.00	4.41	2.48];

Fec_Profile_27wk = [
%allo-C a-M     DC      C       CDC     HDC     b-M	   o-M
NaN     NaN     NaN     NaN     NaN     NaN     NaN     NaN
0.51	1.22	3.85	2.83	0.08	0.14	4.08	4.27
0.65	1.33	1.34	1.18	0.20	0.04	4.62	3.64
0.75	1.25	3.92	2.00	0.12	0.09	4.94	3.59
0.69	1.55	4.73	1.71	0.12	0.10	5.67	3.11
0.49	1.37	4.43	1.36	0.12	0.06	4.16	2.15
0.46	1.12	3.28	2.14	0.08	0.08	4.35	3.22
0.75	0.94	2.06	1.52	0.17	0.03	3.65	2.70
0.50	1.07	2.85	2.31	0.09	0.08	4.20	2.42
NaN     NaN     NaN     NaN     NaN     NaN     NaN     NaN
1.25	1.88	3.71	3.76	0.25	0.15	3.45	4.30
1.16	1.97	5.36	2.78	0.30	0.06	7.62	3.88
0.46	0.65	1.82	0.98	0.10	0.03	4.11	1.97
0.99	1.92	3.84	2.98	0.17	0.04	8.45	2.25
0.41	0.64	1.80	1.20	0.11	0.02	4.95	1.55
0.57	1.01	3.44	1.10	0.08	0.04	5.19	2.18
0.61	1.34	3.81	2.35	0.17	0.09	5.17	1.87
0.40	0.86	2.44	1.82	0.04	0.10	2.94	2.67
NaN     NaN     NaN     NaN     NaN     NaN     NaN     NaN
0.73	2.00	5.00	3.25	0.15	0.10	6.35	3.87
NaN     NaN     NaN     NaN     NaN     NaN     NaN     NaN
0.66	1.87	5.80	2.14	0.23	0.12	6.14	3.34
0.40	2.52	2.80	1.34	0.75	0.24	6.07	7.10
0.57	1.30	4.53	0.73	0.14	0.07	5.85	1.63
0.97	1.92	5.43	4.09	0.20	0.16	2.38	2.87
1.50	2.25	2.86	6.56	0.53	0.12	2.73	3.79
NaN     NaN     NaN     NaN     NaN     NaN     NaN     NaN
0.90	1.76	4.68	2.60	0.19	0.07	5.70	3.21
0.70	1.52	3.21	4.24	0.20	0.05	4.76	2.32
NaN     NaN     NaN     NaN     NaN     NaN     NaN     NaN];

HFix_fec = [
% Twisk    
0.14    -0.88   0.60    0.01    0.49    -0.23   -0.76   -0.79];

HF_fec_3wk = Fec_Profile_3wk ./repmat(sum(Fec_Profile_3wk,2),1,8);
HF_fec_3wk = repmat(HFix_fec, 30,1).* HF_fec_3wk;

HF_fec_9wk = Fec_Profile_9wk ./repmat(sum(Fec_Profile_9wk,2),1,8);
HF_fec_9wk = repmat(HFix_fec, 30,1).* HF_fec_9wk;

HF_fec_13wk = Fec_Profile_13wk ./repmat(sum(Fec_Profile_13wk,2),1,8);
HF_fec_13wk = repmat(HFix_fec, 30,1).* HF_fec_13wk;

HF_fec_17wk = Fec_Profile_17wk ./repmat(sum(Fec_Profile_17wk,2),1,8);
HF_fec_17wk = repmat(HFix_fec, 30,1).* HF_fec_17wk;

HF_fec_21wk = Fec_Profile_21wk./repmat(sum(Fec_Profile_21wk,2),1,8);
HF_fec_21wk = repmat(HFix_fec, 30,1).* HF_fec_21wk;

HF_fec_27wk = Fec_Profile_27wk./repmat(sum(Fec_Profile_27wk,2),1,8);
HF_fec_27wk = repmat(HFix_fec, 30,1).* HF_fec_27wk;

HF_fec_6ma = [sum(HF_fec_3wk,2), sum(HF_fec_9wk,2),sum(HF_fec_13wk, 2), sum(HF_fec_17wk,2), ...
    sum(HF_fec_21wk, 2), sum(HF_fec_27wk,2)];

%allo-C a-M     DC      C       CDC     HDC     b-M	   o-M
allocholic_6ma = [Fec_Profile_3wk(:,1) Fec_Profile_9wk(:,1) Fec_Profile_13wk(:,1) Fec_Profile_17wk(:,1) Fec_Profile_21wk(:,1) Fec_Profile_27wk(:,1)];
alfamuri_6ma = [Fec_Profile_3wk(:,2) Fec_Profile_9wk(:,2) Fec_Profile_13wk(:,2) Fec_Profile_17wk(:,2) Fec_Profile_21wk(:,2) Fec_Profile_27wk(:,2)];
deoxycholic_6ma = [Fec_Profile_3wk(:,3) Fec_Profile_9wk(:,3) Fec_Profile_13wk(:,3) Fec_Profile_17wk(:,3) Fec_Profile_21wk(:,3) Fec_Profile_27wk(:,3)];
cholic_6ma = [Fec_Profile_3wk(:,4) Fec_Profile_9wk(:,4) Fec_Profile_13wk(:,4) Fec_Profile_17wk(:,4) Fec_Profile_21wk(:,4) Fec_Profile_27wk(:,4)];
chenodeoxycholic_6ma = [Fec_Profile_3wk(:,5) Fec_Profile_9wk(:,5) Fec_Profile_13wk(:,5) Fec_Profile_17wk(:,5) Fec_Profile_21wk(:,5) Fec_Profile_27wk(:,5)];
hyodeoxycholic_6ma = [Fec_Profile_3wk(:,6) Fec_Profile_9wk(:,6) Fec_Profile_13wk(:,6) Fec_Profile_17wk(:,6) Fec_Profile_21wk(:,6) Fec_Profile_27wk(:,6)];
betamuri_6ma = [Fec_Profile_3wk(:,7) Fec_Profile_9wk(:,7) Fec_Profile_13wk(:,7) Fec_Profile_17wk(:,7) Fec_Profile_21wk(:,7) Fec_Profile_27wk(:,7)];
omegamuri_6ma = [Fec_Profile_3wk(:,8) Fec_Profile_9wk(:,8) Fec_Profile_13wk(:,8) Fec_Profile_17wk(:,8) Fec_Profile_21wk(:,8) Fec_Profile_27wk(:,8)];
