# Supplementary material for: Male apoE*3‐Leiden.CETP mice on high‐fat high‐cholesterol diet exhibit a biphasic dyslipidemic response, mimicking the changes in plasma lipids observed through life in men
Source: Physiol Rep. 2017 Oct 16;5(19):e13376. doi: 10.14814/phy2.13376 (PMC5641925; doi:10.14814/phy2.13376)
Supplement: Supplementary file 4 — Data S2. Matlab code to reproduce the mixed modeling results. [file PHY2-5-e13376-s004.zip › phy213376-sup-0004-DataS2/SimDataFig_Manuscript_Longitudinal_Z/Data/BileFeces/feces_data_6MC.m]

% feces 6MC

feces_weight_6MC = [
0.421	0.339	0.453	0.601	0.499
0.406	0.43	0.42	NaN     NaN
0.337	0.266	0.406	0.336	0.422
0.335	0.346	0.359	0.487	0.46
0.35	0.362	0.372	0.451	0.475
0.46	0.346	0.428	0.294	0.445
0.336	0.317	0.267	0.275	0.315
0.298	0.361	0.365	0.367	0.454
0.461	0.355	NaN     NaN     NaN
0.437	0.296	0.355	0.35	0.384
0.478	0.471	0.47	0.451	0.398
0.299	0.332	0.351	0.439	0.406
0.389	0.36	0.415	0.398	0.415
0.456	0.319	0.422	0.556	0.417
0.388	0.35	0.422	0.415	0.367
0.43	0.34	0.235	0.397	0.285];

FecNS_6MC = [
17.98	20.96	33.21	23.63	36.53
18.04	39.48	33.66	NaN     NaN	
20.94	27.57	37.72	32.74	40.75
23.01	25.31	27.96	28.12	44.13
19.60	37.80	32.71	46.59	44.57
25.29	33.72	24.69	32.05	49.16
22.27	33.16	25.79	15.81	29.95
20.19	27.05	31.54	35.37	51.39
36.95	52.92	NaN     NaN     NaN		
24.44	29.52	38.58	34.00	36.35
16.60	26.60	29.45	35.23	35.45
17.75	25.34	20.04	28.87	20.91
21.06	31.20	36.68	28.97	42.90
15.11	26.93	23.19	33.34	39.96
17.23	27.83	31.19	34.24	41.55
23.77	28.62	24.44	26.76	32.63];

FecBA_6MC = [
18.82	16.66	18.87	19.17	21.24
15.49	14.13	13.99	NaN	NaN
17.16	26.30	8.53	14.79	11.66
17.93	15.35	15.33	14.39	17.40
15.24	18.11	12.92	18.90	15.72
17.36	16.91	9.97	12.63	10.72
18.40	20.20	19.39	22.57	18.29
15.27	15.75	12.29	11.95	14.82
6.75	5.86	NaN	NaN	NaN
17.00	16.39	14.47	15.90	14.51
21.13	21.41	18.00	19.41	30.15
19.65	26.08	21.44	23.44	23.46
17.33	16.43	12.71	14.24	16.77
21.96	18.16	15.56	15.75	17.67
19.85	17.84	16.66	21.35	20.56
19.21	16.30	17.06	14.32	15.28];


Fec_Profile_6wk = [
1.09	3.35	4.13	5.01	0.47	0.14	2.51	2.12
1.24	2.11	2.32	4.91	0.34	0.09	1.42	3.05
1.40	2.05	2.84	6.04	0.34	0.09	2.10	2.30
1.19	2.26	3.18	6.16	0.38	0.09	2.38	2.30
1.05	1.59	2.00	5.25	0.20	0.10	1.51	3.53
1.32	2.39	2.48	5.18	0.37	0.09	3.12	2.41
1.37	2.79	3.27	5.81	0.46	0.10	2.97	1.63
0.66	1.93	3.01	5.33	0.35	0.32	2.57	1.10
0.29	0.42	1.03	0.70	0       0       3.06	1.25
1.77	2.46	2.36	5.85	0.42	0.10	3.12	0.92
1.35	3.26	2.68	7.68	0.51	0.12	1.60	3.92
1.44	2.87	3.24	7.91	0.55	0.08	1.60	1.96
1.03	2.19	3.00	5.12	0.31	0.16	2.14	3.39
1.36	3.05	2.75	8.80	0.48	0.15	1.74	3.62
1.63	2.84	2.70	6.79	0.50	0.14	2.83	2.43
1.56	2.48	2.95	6.51	0.46	0.14	2.98	2.13];

Fec_Profile_10wk = [
1.07	2.48	4.63	3.89	0.29	0.13	2.63	1.54
0.99	1.61	2.46	4.08	0.33	0.09	2.24	2.32
1.80	3.06	5.62	7.83	0.51	0.17	3.42	3.89
0.84	1.88	2.90	5.81	0.31	0.10	1.08	2.43
1.14	2.03	3.08	4.90	0.25	0.13	2.33	4.24
0.95	1.99	2.69	5.92	0.38	0.14	0.95	3.89
1.83	3.30	3.99	6.00	0.69	0.12	2.86	1.41
0.72	1.83	2.54	6.90	0.41	0.23	1.13	1.97
0.17	0.30	1.33	0.17	0.09	0.03	1.68	2.08
1.32	1.89	2.04	6.98	0.44	0.09	2.43	1.20
1.41	3.57	6.23	4.95	0.46	0.24	1.17	3.38
1.63	4.49	5.69	8.04	0.79	0.15	2.36	2.94
0.90	2.07	3.73	3.81	0.20	0.14	2.83	2.75
0.80	2.00	4.03	5.14	0.23	0.17	2.06	3.74
1.41	2.30	3.55	6.05	0.35	0.17	1.42	2.59
1.38	1.81	2.89	5.65	0.37	0.13	1.53	2.54];

Fec_Profile_16wk = [
0.99	1.98	4.95	3.70	0.27	0.09	5.27	1.64
0.93	1.35	3.65	1.55	0.08	0.09	3.45	2.89
0.37	0.81	2.32	0.68	0       0.06	2.83	1.45
0.94	2.11	3.08	3.14	0.17	0.10	3.39	2.41
0.60	1.31	2.88	1.69	0.07	0.11	2.95	3.32
0.60	1.44	1.71	2.20	0.14	0.09	1.12	2.67
2.16	3.80	4.12	4.07	0.50	0.12	3.32	1.29
0.35	1.62	2.52	2.65	0.15	0.16	2.33	2.50
NaN     NaN     NaN     NaN     NaN     NaN     NaN     NaN							
1.13	2.04	3.30	2.35	0.28	0.07	4.38	0.91
1.38	1.88	5.93	2.06	0.17	0.16	2.55	3.87
1.46	3.09	6.94	4.07	0.31	0.13	2.77	2.67
0.61	1.23	3.71	1.03	0.04	0.12	2.87	3.09
0.55	1.61	4.57	1.54	0.06	0.15	3.77	3.30
1.14	2.80	4.62	2.14	0.26	0.14	2.95	2.61
1.47	2.45	3.66	4.14	0.36	0.12	2.03	2.83
];

Fec_Profile_22wk = [
0.88	2.04	5.71	4.22	0.17	0.09	4.89	1.16
NaN     NaN     NaN     NaN     NaN     NaN     NaN     NaN							
0.98	1.20	3.36	1.79	0.09	0.07	4.92	2.37
0.62	0.99	2.87	1.99	0.05	0.09	3.42	4.36
0.75	1.93	3.54	1.72	0.10	0.12	6.39	4.35
0.46	1.10	1.98	2.86	0.11	0.09	1.92	4.11
2.12	3.12	5.15	6.39	0.47	0.13	3.14	2.06
0.17	1.05	2.54	2.15	0.07	0.16	2.84	2.98
NaN     NaN     NaN     NaN     NaN     NaN     NaN     NaN							
0.86	1.68	3.25	3.42	0.22	0.08	5.33	1.06
0.98	1.84	4.94	3.99	0.15	0.16	2.92	4.43
1.76	3.58	3.66	6.51	0.77	0.11	4.92	2.13
0.69	1.02	3.01	1.45	0.07	0.13	4.46	3.41
0.67	1.13	2.93	2.69	0.03	0.11	4.78	3.41
0.98	1.82	5.88	2.25	0.06	0.12	7.07	3.17
1.07	1.60	2.60	4.71	0.30	0.08	1.92	2.05
];

Fec_Profile_28wk = [
0.93	1.87	7.18	3.01	0.23	0.11	5.63	2.27
NaN     NaN     NaN     NaN     NaN     NaN     NaN     NaN							
0.80	0.95	3.44	1.02	0.04	0.07	3.78	1.56
0.82	1.28	3.18	3.36	0.14	0.13	4.25	4.25
0.73	1.43	3.75	1.53	0.06	0.12	4.24	3.85
0.36	0.92	2.29	1.94	0.10	0.10	1.75	3.26
1.33	2.20	4.13	6.15	0.53	0.11	1.57	2.28
0.21	1.20	3.80	1.94	0.11	0.20	4.23	3.14
NaN     NaN     NaN     NaN     NaN     NaN     NaN     NaN								
0.93	1.30	2.82	4.88	0.17	0.07	3.14	1.19
1.50	2.80	10.59	4.24	0.19	0.23	4.52	6.09
1.51	2.27	4.86	8.50	0.28	0.13	2.94	2.97
0.52	1.15	5.03	1.14	0.08	0.23	3.48	5.13
0.69	1.34	5.18	1.60	0.07	0.20	3.48	5.12
0.90	1.67	5.98	2.40	0.08	0.12	6.67	2.74
1.06	1.05	3.34	3.38	0.19	0.11	2.35	3.80];


HFix_fec = [
% Twisk    
0.14    -0.88   0.60    0.01    0.49    -0.23   -0.76   -0.79];

HF_fec_6wk = Fec_Profile_6wk ./repmat(sum(Fec_Profile_6wk,2),1,8);
HF_fec_6wk = repmat(HFix_fec, 16,1).* HF_fec_6wk;

HF_fec_10wk = Fec_Profile_10wk ./repmat(sum(Fec_Profile_10wk,2),1,8);
HF_fec_10wk = repmat(HFix_fec, 16,1).* HF_fec_10wk;

HF_fec_16wk = Fec_Profile_16wk ./repmat(sum(Fec_Profile_16wk,2),1,8);
HF_fec_16wk = repmat(HFix_fec, 16,1).* HF_fec_16wk;

HF_fec_22wk = Fec_Profile_22wk ./repmat(sum(Fec_Profile_22wk,2),1,8);
HF_fec_22wk = repmat(HFix_fec, 16,1).* HF_fec_22wk;

HF_fec_28wk = Fec_Profile_28wk ./repmat(sum(Fec_Profile_28wk,2),1,8);
HF_fec_28wk = repmat(HFix_fec, 16,1).* HF_fec_28wk;

HF_fec_6mc = [sum(HF_fec_6wk,2), sum(HF_fec_10wk,2),sum(HF_fec_16wk, 2), sum(HF_fec_22wk,2), sum(HF_fec_28wk,2)];

%allo-C a-M     DC      C       CDC     HDC     b-M	   o-M
allocholic_6mc = [Fec_Profile_6wk(:,1) Fec_Profile_10wk(:,1) Fec_Profile_16wk(:,1) Fec_Profile_22wk(:,1) Fec_Profile_28wk(:,1)];
alfamuri_6mc = [Fec_Profile_6wk(:,2) Fec_Profile_10wk(:,2) Fec_Profile_16wk(:,2) Fec_Profile_22wk(:,2) Fec_Profile_28wk(:,2)];
deoxycholic_6mc = [Fec_Profile_6wk(:,3) Fec_Profile_10wk(:,3) Fec_Profile_16wk(:,3) Fec_Profile_22wk(:,3) Fec_Profile_28wk(:,3)];
cholic_6mc = [Fec_Profile_6wk(:,4) Fec_Profile_10wk(:,4) Fec_Profile_16wk(:,4) Fec_Profile_22wk(:,4) Fec_Profile_28wk(:,4)];
chenodeoxycholic_6mc = [Fec_Profile_6wk(:,5) Fec_Profile_10wk(:,5) Fec_Profile_16wk(:,5) Fec_Profile_22wk(:,5) Fec_Profile_28wk(:,5)];
hyodeoxycholic_6mc = [Fec_Profile_6wk(:,6) Fec_Profile_10wk(:,6) Fec_Profile_16wk(:,6) Fec_Profile_22wk(:,6) Fec_Profile_28wk(:,6)];
betamuri_6mc = [Fec_Profile_6wk(:,7) Fec_Profile_10wk(:,7) Fec_Profile_16wk(:,7) Fec_Profile_22wk(:,7) Fec_Profile_28wk(:,7)];
omegamuri_6mc = [Fec_Profile_6wk(:,8) Fec_Profile_10wk(:,8) Fec_Profile_16wk(:,8) Fec_Profile_22wk(:,8) Fec_Profile_28wk(:,8)];
