# Supplementary material for: Male apoE*3‐Leiden.CETP mice on high‐fat high‐cholesterol diet exhibit a biphasic dyslipidemic response, mimicking the changes in plasma lipids observed through life in men
Source: Physiol Rep. 2017 Oct 16;5(19):e13376. doi: 10.14814/phy2.13376 (PMC5641925; doi:10.14814/phy2.13376)
Supplement: Supplementary file 4 — Data S2. Matlab code to reproduce the mixed modeling results. [file PHY2-5-e13376-s004.zip › phy213376-sup-0004-DataS2/SimDataFig_Manuscript_Longitudinal_Z/Data/boxplot_liver_prot.m]

% manuscript_liver


addpath('Liver');
LiverLipids;

% liver weights over time


LiverTG = [[LTGp(1:10); NaN(11,1)], [LTGp(11:20); NaN(11,1)], [LTGp(21:29);NaN(12,1)],LTGp(30:50)] ;
LiverTC = [[LTCp(1:10); NaN(11,1)], [LTCp(11:20); NaN(11,1)], [LTCp(21:29);NaN(12,1)],LTCp(30:50)] ;
LiverFC = [[LFCp(1:10); NaN(11,1)], [LFCp(11:20); NaN(11,1)], [LFCp(21:29);NaN(12,1)],LFCp(30:50)] ;
LiverPL = [[LPLp(1:10); NaN(7,1)], [LPLp(11:20); NaN(7,1)], [LPLp(21:29);NaN(8,1)],LPLp(30:46)] ;

% catidx = [repmat(0, 21,1);repmat(1, 21,1);repmat(2,21,1);repmat(3, 21,1)];
catidx = [repmat(4, 21,1);repmat(9, 21,1);repmat(13,21,1);repmat(28, 21,1)];
xtick = [4 9 13 28];
xticklabel = {'4', '9', '13', '28'};

figure();

subplot(4,2,1);hold on;
bh = boxplot([LiverWeights_1MHFD' LiverWeights_2MHFD' LiverWeights_3MHFD' LiverWeights_6MHFD'], ...
    catidx, 'position', xtick, 'label',xticklabel,'color', 'k', 'Symbol', 'k+');
    % 'labels', {'4', '9', '13' '28'}, 'Color', [0 0 0]);
ylabel('Liver Weight (gram)');
xlabel('Time (weeks HFCD)');
set(gca, 'FontSize', 12);
set(bh,'LineWidth', 1);
% p = 0.0000 between 1m and 6m
% p = 0.0030 between 2m and 6m 
height = 7;
aspect = 7/32;
barx1 = [4 4 28 28];bary1 = [6.5 - aspect 6.5 6.5 6.5 - aspect];
barx2 = [9 9 28 28];bary2 = [5.9 - aspect 5.9 5.9 5.9 - aspect];
plot(barx1, bary1, '-k', barx2, bary2, '-k','LineWidth', 1);
box(gca, 'off');
ylim([0 height]);


subplot(4,2,2);hold on;
bh = boxplot(LiverTG, catidx, 'position', xtick, 'label',xticklabel,'color', 'k', 'Symbol', 'k+');
set(gca, 'FontSize', 12);
set(bh,'LineWidth', 1);
box(gca,'off')
xlabel(gca, 'Time (weeks HFCD)');
ylabel('Liver TG  (nmol/mg prot)');

subplot(4,2,3);hold on;
bh = boxplot(LiverTC, catidx, 'position', xtick, 'label',xticklabel,'color', 'k', 'Symbol', 'k+');
set(gca, 'FontSize', 12);
set(bh,'LineWidth', 1);
box(gca,'off');
% ylim([0 35]);
xlabel(gca, 'Time (weeks HFCD)');
ylabel('Liver TC  (nmol/mg prot)');

subplot(4,2,4);hold on;
bh = boxplot(LiverFC, catidx, 'position', xtick, 'label',xticklabel,'color', 'k', 'Symbol', 'k+');
set(gca, 'FontSize', 12);
set(bh,'LineWidth', 1);
% p = 0.0094, for diff between 4wk and 28wk
% p = 0.0172, for diff between 9wk and 28wk
height = 120;
aspect = 120/32;
barx1 = [4 4 28 28];bary1 = [90-aspect 90 90 90-aspect];
barx2 = [9 9 28 28];bary2 = [110-aspect 110 110 110-aspect];
plot(barx1, bary1, '-k', barx2, bary2, '-k', 'LineWidth', 1);
box(gca,'off');
xlabel(gca, 'Time (weeks HFCD)');
ylabel('Liver FC  (nmol/mg prot)');
ylim([0 height]);

catidx1 = [repmat(0, 17,1);repmat(1, 17,1);repmat(2, 17,1);repmat(3, 17,1)];

subplot(4,2,5);hold on;
bh = boxplot(LiverPL, catidx1, 'position', xtick, 'label',xticklabel,'color', 'k', 'Symbol', 'k+');
set(gca, 'FontSize', 12);
set(bh,'LineWidth', 1);
% p = 0.0106 for diff between 4wk and 9 wk;
% p = 0.0359 for diff between 4wk and 13wk;
% p = 0.021 for diff between 4wk and 28wk;
height = 500;
aspect = 500/32;
barx1 = [4 4 9 9 ];bary1=[350-aspect 350 350 350-aspect];
barx2 = [4 4 13 13];bary2=[400-aspect 400 400 400-aspect];
barx3 = [4 4 28 28];bary3 = [450-aspect 450 450 450-aspect];
plot(barx1, bary1, '-k', barx2, bary2, '-k', barx3, bary3, '-k', 'LineWidth', 1);
box(gca,'off');
xlabel(gca, 'Time (weeks HFCD)');
ylabel('Liver PL  (nmol/mg prot)');
ylim([0 height]);

%% 
% fig = gcf;
% fig.PaperPositionMode = 'auto';
% fig.PaperUnits = 'inches';
% fig.PaperPosition = [0 0 7.1 6];
% print('box_liverlipids', '-depsc', '-r0');

%% nash

% NAS = [[NAS_1MHFD';NaN(11,1)],[NAS_2MHFD'; NaN(11,1)], [NAS_3MHFD';NaN(12,1)], [NAS_6MHFDa'; NAS_6MHFDc']];
NAS = [[NAS_1MHFD';NaN(11,1)];[NAS_2MHFD'; NaN(11,1)]; [NAS_3MHFD';NaN(12,1)]; [NAS_6MHFDa'; NAS_6MHFDc']];
FIB = [[SR_1MHFD';NaN(11,1)], [SR_2MHFD';NaN(11,1)], [SR_3MHFD';NaN(12,1)],[SR_6MaHFD';SR_6McHFD']];

% figure();
subplot(4,2,6);hold on;
% add jitter
% bh = boxplot(NAS, catidx, 'position', xtick, 'label',xticklabel,'color', 'k', 'Symbol', 'k+');
catidx1 = catidx;
% for i = 1:length(catidx1)
%     catidx1(i) = catidx1(i) + 1 + 0.4*rand(1);
% end
sh = scatter(catidx1, NAS, 20, 'ks', 'jitter', 'on', 'jitterAmount', 1.25);
set(gca, 'FontSize', 12);
% set(bh,'LineWidth', 1);
% box(gca,'off');
% p = 0.0467 between 4wk and 13wk
% p = 0.0003 between 4wk and 28wk
% p = 0.0007 between 9wk and 28wk
height = 12;
aspect = 12/32;
barx1 = [4 4 13 13];bary1 = [9-aspect 9 9 9-aspect];
barx2 = [9 9 28 28];bary2 = [10-aspect 10 10 10-aspect];
barx3 = [4 4 28 28];bary3 = [11-aspect 11 11 11-aspect];
plot(barx1, bary1, '-k', barx2, bary2, '-k', barx3, bary3, '-k', 'LineWidth', 1);
xlabel(gca, 'Time (weeks HFCD)');
ylabel(gca, 'NASH score');
set(gca, 'xtick', xtick, 'xticklabel', xticklabel);
ylim([0 height]);

subplot(4,2,7);hold on;
bh = boxplot(FIB, catidx, 'position', xtick, 'label',xticklabel,'color', 'k', 'Symbol', 'k+');
set(gca, 'FontSize', 12);
set(bh,'LineWidth', 1);
% p = 0.0000 between 4wk and 28 wk;
% p = 0.0041 between 13wk and 28 wk;
height = 20;
aspect = height/32;
barx1 = [13 13 28 28];bary1 = [15-aspect 15 15 15-aspect];
barx2 = [4 4 28 28];bary2 = [18-aspect 18 18 18-aspect];
plot(barx1, bary1, '-k', barx2, bary2, '-k', 'LineWidth', 1);
box(gca,'off');
xlabel(gca, 'Time (weeks HFCD)');
ylabel(gca, 'Fibrotic Area (%)');
ylim([0 height]);

%% 
fig = gcf;
fig.PaperPositionMode = 'auto';
fig.PaperUnits = 'inches';
fig.PaperPosition = [0 0 7.1 11.5];
print('box_nash', '-depsc', '-r0');
