# Supplementary material for: Male apoE*3‐Leiden.CETP mice on high‐fat high‐cholesterol diet exhibit a biphasic dyslipidemic response, mimicking the changes in plasma lipids observed through life in men
Source: Physiol Rep. 2017 Oct 16;5(19):e13376. doi: 10.14814/phy2.13376 (PMC5641925; doi:10.14814/phy2.13376)
Supplement: Supplementary file 4 — Data S2. Matlab code to reproduce the mixed modeling results. [file PHY2-5-e13376-s004.zip › phy213376-sup-0004-DataS2/SimDataFig_Manuscript_Longitudinal_Z/Data/boxplot_vldlprod.m]

% manuscript VLDLprod
addpath('FE/plotSpread/');
addpath('VLDLprod');
VLDLprod_all;
VLDLprod1 = VLDLprod1*60;
VLDLprod2 = VLDLprod2*60;
VLDLprod3 = VLDLprod3*60;
VLDLprod6 = VLDLprod6*60;
VLDLprod6c = VLDLprod6c*60;
xtick = [4 9 13 28];
xticklabel = {'4', '9', '13', '28'};

% mumol/kg bodyweight/hr
VLDLprod1 = VLDLprod1.*41.25;
VLDLprod2 = VLDLprod2.*41.25;
VLDLprod3 = VLDLprod3.*41.25;
VLDLprod6 = VLDLprod6.*41.25;
VLDLprod6c = VLDLprod6c.*41.25;

figure();
vldl_prod = [[VLDLprod1 NaN NaN NaN NaN NaN NaN]' [VLDLprod2 NaN NaN NaN NaN NaN NaN NaN]' [VLDLprod3 NaN NaN NaN NaN NaN NaN NaN]' [VLDLprod6 VLDLprod6c]'];
catidx = [repmat(0, 16,1);repmat(1, 16,1);repmat(2,16,1);repmat(3, 16,1)];
bh = boxplot(vldl_prod,catidx, 'position', xtick, 'label',xticklabel, 'color', 'k', 'Symbol', 'k+');
xlabel('Time  (weeks HFCD)');
ylabel('VLDL-TG production  (\mumol TG/kg BW/h)'); % mumol/ml * ml = mumol
set(gca, 'FontSize', 12);
set(bh,'LineWidth', 1);

% 3.375
% 4.125
% 7.1

fig = gcf;
fig.PaperPositionMode = 'auto';
fig.PaperUnits = 'inches';
fig.PaperPosition = [0 0 3.375 3];
print('box_vldlprod', '-depsc', '-r0');
