# Supplementary material for: Male apoE*3‐Leiden.CETP mice on high‐fat high‐cholesterol diet exhibit a biphasic dyslipidemic response, mimicking the changes in plasma lipids observed through life in men
Source: Physiol Rep. 2017 Oct 16;5(19):e13376. doi: 10.14814/phy2.13376 (PMC5641925; doi:10.14814/phy2.13376)
Supplement: Supplementary file 4 — Data S2. Matlab code to reproduce the mixed modeling results. [file PHY2-5-e13376-s004.zip › phy213376-sup-0004-DataS2/SimDataFig_Manuscript_Longitudinal_Z/Data/Correlations/corBWInsGluc.m]

% correlation between body weight and glucose parameters
% and correlation between food intake and plasma parameters

%% load data
addpath('../EnergyBalance');addpath('../Glucose');
addpath('../Plasma');
Glucose;BodyWeight;Insulin_recalc;FoodIntake;plasma_all;

% indexes body weight
t_1M = 0 + 1; % weeks
t_2M = [0 4 8] + 1; % weeks
t_3M = [0 4 8 12] + 1;
t_6Ma = [0 4 8 13 17 22 26] + 1;
t_6Mc = [0 6 12 18 24] + 1;

Gluc_6MA = Glucose_6MHFDa;Gluc_6MA = Gluc_6MA(:);
Gluc_6MC = Glucose_6MHFDc;Gluc_6MC = Gluc_6MC(:);
Gluc_3M = Glucose_3MHFD;Gluc_3M = Gluc_3M(:);
Gluc_2M = Glucose_2MHFD;Gluc_2M = Gluc_2M(:);
Gluc_1M = Glucose_1MHFD;Gluc_1M = Gluc_1M(:);

BW_6MA = BW_6MHFDa(:,t_6Ma);BW_6MA = BW_6MA(:);
BW_6MC = BW_6MHFDc(:,t_6Mc);BW_6MC = BW_6MC(:);
BW_3M = BW_3MHFD(:,t_3M);BW_3M = BW_3M(:);
BW_2M = BW_2MHFD(:,t_2M);BW_2M = BW_2M(:);
BW_1M = BW_1MHFD(:,t_1M);BW_1M = BW_1M(:);

Ins_6MA = Insulin_6Ma(:,1:end-1);Ins_6MA = Ins_6MA(:);
Ins_6MC = Insulin_6Mc(:,1:end-1);Ins_6MC = Ins_6MC(:);
Ins_3M = Insulin_3M(:,1:end-1);Ins_3M = Ins_3M(:);
Ins_2M = Insulin_2M(:,1:end-1);Ins_2M = Ins_2M(:);
Ins_1M = Insulin_1M(:,1:end-1);Ins_1M = Ins_1M(:);

t_1M = t_1M - 1;t_1M(1) = 1;
t_2M = t_2M - 1;t_2M(1) = 1;
t_3M = t_3M - 1;t_3M(1) = 1;
t_6Ma = t_6Ma - 1;t_6Ma(1) = 1;
t_6Mc = t_6Mc - 1;t_6Mc(1) = 1;

FI_6MA = FI_6MHFDa(:,t_6Ma);FI_6MA = FI_6MA(:);
FI_6MC = FI_6MHFDc(:,t_6Mc);FI_6MC = FI_6MC(:);
FI_3M = FI_3MHFD(:,t_3M);FI_3M = FI_3M(:);
FI_2M = FI_2MHFD(:,t_2M);FI_2M = FI_2M(:);
FI_1M = FI_1MHFD(:,t_1M);FI_1M = FI_1M(:);

TG_6MA = Plasma_TG_6MA(:,1:end-1);TG_6MA = TG_6MA(:);
TG_6MC = Plasma_TG_6MC(:,1:end-1);TG_6MC = TG_6MC(:);
TG_3M = Plasma_TG_3M(:,1:end-1);TG_3M = TG_3M(:);
TG_2M = Plasma_TG_2M(:,1:end-1);TG_2M = TG_2M(:);
TG_1M = Plasma_TG_1M(:,1:end-1);TG_1M = TG_1M(:);

TC_6MA = Plasma_TC_6MA(:,1:end-1);TC_6MA = TC_6MA(:);
TC_6MC = Plasma_TC_6MC(:,1:end-1);TC_6MC = TC_6MC(:);
TC_3M = Plasma_TC_3M(:,1:end-1);TC_3M = TC_3M(:);
TC_2M = Plasma_TC_2M(:,1:end-1);TC_2M = TC_2M(:);
TC_1M = Plasma_TC_1M(:,1:end-1);TC_1M = TC_1M(:);

HDLC_6MA = Plasma_HDLC_6MA(:,1:end-1);HDLC_6MA = HDLC_6MA(:);
HDLC_6MC = Plasma_HDLC_6MC(:,1:end-1);HDLC_6MC = HDLC_6MC(:);
HDLC_3M = Plasma_HDLC_3M(:,1:end-1);HDLC_3M = HDLC_3M(:);
HDLC_2M = Plasma_HDLC_2M(:,1:end-1);HDLC_2M = HDLC_2M(:);
HDLC_1M = Plasma_HDLC_1M(:,1:end-1);HDLC_1M = HDLC_1M(:);

BW = [BW_1M;BW_2M;BW_3M;BW_6MA;BW_6MC];
Gluc = [Gluc_1M;Gluc_2M;Gluc_3M;Gluc_6MA;Gluc_6MC];
Ins = [Ins_1M;Ins_2M;Ins_3M;Ins_6MA;Ins_6MC];

FI = [FI_1M;FI_2M;FI_3M;FI_6MA;FI_6MC];
TG = [TG_1M;TG_2M;TG_3M;TG_6MA;TG_6MC];
TC = [TC_1M;TC_2M;TC_3M;TC_6MA;TC_6MC];
HDLC = [HDLC_1M;HDLC_2M;HDLC_3M;HDLC_6MA;HDLC_6MC];

% subject and week, so that individual trajectories may be marked?
t_1M_HFD = 0; % weeks
t_2M_HFD = [0 4 8]; % weeks
t_3M_HFD = [0 4 8 12];
t_6Ma_HFD = [0 4 8 13 17 22 26];
t_6Mc_HFD = [0 6 12 18 24];

weeks6ma = repmat(t_6Ma_HFD, length(Glucose_6MHFDa(:,1)),1);weeks6ma=weeks6ma(:); 
weeks6mc = repmat(t_6Mc_HFD, length(Glucose_6MHFDc(:,1)),1);weeks6mc = weeks6mc(:); 
weeks3m = repmat(t_3M_HFD, length(Glucose_3MHFD(:,1)),1);weeks3m = weeks3m(:); 
weeks2m = repmat(t_2M_HFD, length(Glucose_2MHFD(:,1)),1);weeks2m = weeks2m(:) ;
weeks1m = repmat(t_1M_HFD, length(Glucose_1MHFD(:,1)),1);weeks1m = weeks1m(:); 

subject6ma = repmat((1:30), length(t_6Ma_HFD), 1)';subject6ma=subject6ma(:);
subject6mc = repmat((87:102), length(t_6Mc_HFD), 1)';subject6mc=subject6mc(:);
subject3m = repmat((67:86), length(t_3M_HFD), 1)';subject3m=subject3m(:);
subject2m = repmat((103:121), length(t_2M_HFD), 1)';subject2m=subject2m(:);
subject1m = repmat((47:66), length(t_1M_HFD), 1)';subject1m=subject1m(:);

week = [weeks1m;weeks2m;weeks3m;weeks6ma;weeks6mc];
subject = [subject1m;subject2m;subject3m;subject6ma;subject6mc];


%% make table
tbl = table(BW, Gluc, Ins, FI, TG, TC, HDLC, week, subject);

% do correlations
[p1, r1] = corrcoef(tbl.BW, tbl.Gluc);
[p2, r2] = corrcoef(tbl.BW, tbl.Ins);
[p3, r3] = corrcoef(tbl.Gluc, tbl.Ins);

%% make plots

figure(1);
subplot(2,2,1);
scatter(tbl.BW, tbl.Gluc, 8, 'k', 'Filled');
xlabel('Body Weight');ylabel('Glucose');

subplot(2,2,2);
scatter(tbl.BW, tbl.Ins, 8, 'k', 'Filled');
xlabel('Body Weight');ylabel('Insulin');

subplot(2,2,3);
scatter(tbl.Gluc, tbl.Ins, 8, 'k', 'Filled');
xlabel('Glucose');ylabel('Insulin');

subplot(2,2,4);
scatter(tbl.FI, tbl.Ins, 8, 'k', 'Filled');
xlabel('FI (g/day)');ylabel('Insulin (ng/ml)');

%% more plots
figure(2);
subplot(2,2,1);
scatter(tbl.FI, tbl.Gluc, 8, 'k', 'Filled');
xlabel('FI (g/day)');ylabel('Glucose (mM)');

subplot(2,2,2);
scatter(tbl.FI, tbl.TG, 8, 'k', 'Filled');
xlabel('FI (g/day)');ylabel('plasma TG (mM)');

subplot(2,2,3);
scatter(tbl.FI, tbl.TC, 8, 'k', 'Filled');
xlabel('FI (g/day)');ylabel('plasma TC (mM)');

subplot(2,2,4);
scatter(tbl.FI, tbl.HDLC, 8, 'k', 'Filled');
xlabel('FI (g/day)');ylabel('plasma HDLC (mM)');

%%
% insulin ng/ml --> mU/ml

figure();
subplot(1,2,1);hold on;
scatter(tbl.BW, tbl.TG, 8, 'ko', 'Filled');
xlabel('Body Weight (g)');
ylabel('Plasma TG (mM)');
ylim([0 20]);
set(gca, 'FontSize', 12);
subplot(1,2,2);hold on;
scatter(tbl.BW, tbl.Ins, 8, 'ko', 'Filled');
xlabel('Body Weight');ylabel('Insulin (ng/ml)');
set(gca, 'FontSize', 12);
% subplot(1,3,3);hold on;
% scatter(tbl.Ins, tbl.TG, 8, 'k', 'Filled');
% xlabel('Insulin (ng/ml)');ylabel('Plasma TG (mM)');
% ylim([0 20]);

fig = gcf;
fig.PaperPositionMode = 'auto';
fig.PaperUnits = 'inches';
fig.PaperPosition = [0 0 7.1 3];
print('figS7', '-depsc', '-r0');

cmap = colormap(winter(6));
cmap2 = colormap(hot(5));

figure();
weeks = unique(tbl.week);
for i = 2:6%length(weeks)
subplot(1,2,1);hold on;
subtbl = tbl(tbl.week == weeks(i),:);
scatter(subtbl.BW, subtbl.TG, 8, 'ko','Filled');
end

for i = 2:6%length(weeks)
subplot(1,2,2);hold on;
subtbl = tbl(tbl.week == weeks(i),:);
scatter(subtbl.BW, subtbl.Ins, 8, 'ko','Filled');
end

% for i = 2:6%length(weeks)
% subplot(1,3,3);hold on;
% subtbl = tbl(tbl.week == weeks(i),:);
% scatter(subtbl.Ins, subtbl.TG, 8, 'b','Filled');
% end

% figure();
for i = 7:11%length(weeks)
subplot(1,2,1);hold on;
subtbl = tbl(tbl.week == weeks(i),:);
% scatter(subtbl.BW, subtbl.TG, 8, cmap(i,:),'Filled');
scatter(subtbl.BW, subtbl.TG, 8, 'bo','Filled');
end
xlabel('Body Weight (g)');
ylabel('Plasma TG (mM)');
ylim([0 20]);
set(gca, 'FontSize', 12);

for i = 7:11%length(weeks)
subplot(1,2,2);hold on;
subtbl = tbl(tbl.week == weeks(i),:);
% scatter(subtbl.BW, subtbl.Ins, 8, cmap(i,:),'Filled');
scatter(subtbl.BW, subtbl.Ins, 8, 'bo','Filled');
end
xlabel('Body Weight (g)');ylabel('Insulin (ng/ml)');
set(gca, 'FontSize', 12);

fig = gcf;
fig.PaperPositionMode = 'auto';
fig.PaperUnits = 'inches';
fig.PaperPosition = [0 0 7.1 3];
print('figS7', '-depsc', '-r0');

% 
% for i = 7:11%length(weeks)
% subplot(1,3,3);hold on;
% subtbl = tbl(tbl.week == weeks(i),:);
% % scatter(subtbl.Ins, subtbl.TG, 8, cmap(i,:),'Filled');
% scatter(subtbl.Ins, subtbl.TG, 8, 'r','Filled');
% end


%% and more 
% corcor;
% 
% figure(3);
% subplot(2,2,1);hold on;
% scatter(tbl.TG, tbl.HDLC, 8, 'k', 'Filled');
% scatter(tbl_cp.TG, tbl_cp.HDLC, 8, 'b', 'Filled');
% xlabel('plasma TG (mM)');ylabel('plasma HDLC (mM)');
% 
% subplot(2,2,2);hold on;
% scatter(tbl.TG, tbl.Ins, 8, 'k', 'Filled');
% scatter(tbl_cp.TG, tbl_cp.Ins, 8, 'b', 'Filled');
% xlabel('plasma TG (mM)');ylabel('plasma insulin (ng/ml)');
% 
% subplot(2,2,3);hold on;
% scatter(tbl.BW, tbl.TG, 8, 'k', 'Filled');
% scatter(tbl_cp.BW, tbl_cp.TG, 8, 'b', 'Filled');
% xlabel('Body Weight (g)');ylabel('plasma TG (mM)');
% 
% subplot(2,2,4);hold on;
% scatter(tbl.BW, tbl.TC, 8, 'k', 'Filled');
% scatter(tbl_cp.BW, tbl_cp.TC, 8, 'b', 'Filled');
% xlabel('Body Weight (g)');ylabel('plasma TC (mM)');

% 
