# Supplementary material for: Male apoE*3‐Leiden.CETP mice on high‐fat high‐cholesterol diet exhibit a biphasic dyslipidemic response, mimicking the changes in plasma lipids observed through life in men
Source: Physiol Rep. 2017 Oct 16;5(19):e13376. doi: 10.14814/phy2.13376 (PMC5641925; doi:10.14814/phy2.13376)
Supplement: Supplementary file 4 — Data S2. Matlab code to reproduce the mixed modeling results. [file PHY2-5-e13376-s004.zip › phy213376-sup-0004-DataS2/SimDataFig_Manuscript_Longitudinal_Z/Data/DomAnalysis/calcFixed.m]

function [FixExplained, FixRandExplained] = calcFixed(tbl, mdl, rd)

lme = fitlme(tbl, mdl);
designm = lme.designMatrix('Fixed');
% design of random effects, if only intercept then rd == 1
designrandom = designm(:,rd); 
% designrandom = lme.designMatrix('Random');

fixed_eff = lme.fixedEffects;
VarFixed = var(lme.designMatrix * fixed_eff,1, 'omitnan');

CoVar_RandEff = lme.covarianceParameters{:};
VarRandEff = nansum(diag((designrandom * CoVar_RandEff * designrandom')))/(size(designrandom,1));
VarResidual = var(lme.residuals,1, 'omitnan');

FixExplained = VarFixed / (VarFixed + VarResidual + VarRandEff);
FixRandExplained = (VarFixed + VarRandEff) / (VarFixed + VarRandEff + VarResidual);

end
