# Supplementary material for: Male apoE*3‐Leiden.CETP mice on high‐fat high‐cholesterol diet exhibit a biphasic dyslipidemic response, mimicking the changes in plasma lipids observed through life in men
Source: Physiol Rep. 2017 Oct 16;5(19):e13376. doi: 10.14814/phy2.13376 (PMC5641925; doi:10.14814/phy2.13376)
Supplement: Supplementary file 4 — Data S2. Matlab code to reproduce the mixed modeling results. [file PHY2-5-e13376-s004.zip › phy213376-sup-0004-DataS2/SimDataFig_Manuscript_Longitudinal_Z/Data/DomAnalysis/rel_weights.m]

function johns_table = rel_weights(Y, X, tbl)

% standardize Y
Yz = zscore(eval(['tbl.' Y]));

% standardize X
Xz = [];
for i = 1:length(X)
    Xz = [Xz eval(['tbl.' X{i}])];
end
Xz = zscore(Xz);

% correlation matrix
R = corrcoef([Yz Xz]);
Rxx = R(2:end,2:end);
Rxy = R(2:end,1);

% square root
rRxx = sqrtm(Rxx);

% Beta
Beta = inv(rRxx)*Rxy;

% epsilon
epsilon = (rRxx.^2)*(Beta.^2);

johns_table = array2table(epsilon', 'VariableNames', X);

end
