# Supplementary material for: Male apoE*3‐Leiden.CETP mice on high‐fat high‐cholesterol diet exhibit a biphasic dyslipidemic response, mimicking the changes in plasma lipids observed through life in men
Source: Physiol Rep. 2017 Oct 16;5(19):e13376. doi: 10.14814/phy2.13376 (PMC5641925; doi:10.14814/phy2.13376)
Supplement: Supplementary file 4 — Data S2. Matlab code to reproduce the mixed modeling results. [file PHY2-5-e13376-s004.zip › phy213376-sup-0004-DataS2/SimDataFig_Manuscript_Longitudinal_Z/Data/EnergyBalance/BodyWeight.m]

% BodyWeight 

BW_1MHFD = [
36.2	42.6	43.8	47.8	50.5
31.3	33.1	34.1	36.1	36.3
33.1	37.2	39.5	42.8	44.8
25.4	27.5	26.7	26.6	27.1
36.8	39.2	40.9	43      45.3
31.7	33.6	35.9	37.9	39.1
32.1	33.8	34.9	36.2	37.2
31.5	34.6	35.6	38.4	38.1
31.7	32.6	33.4	33.5	35.6
32.5	38.9	42      45.5	46.9
23.3	24.2	24.8	25.9	26.7
29.4	33.5	35.5	37.6	38.9
29.9	34      35.7	38.2	38.4
30.3	35.4	37.7	39.5	40.2
28.2	33.3	34      35.6	36.6
24      27.8	28.3	28      28.6
29.6	35.2	38.2	41.1	42.1
29.4	33.1	34.2	35.9	37.7
30.4	30.8	32      34.3	35.5
29.9	32.6	33.6	35      36.9];

BW_2MHFD = [
25.9	30.5	30.4	30.7	29.9	31.3	32.4	32.8	32.5	33.9
30.8	38.2	41.7	43.7	44.6	46.7	49.2	51.65	52.2	53.7
27.8	32.7	34.3	35.1	36.2	36.2	37.1	38.4	38.2	39.8
32.4	39.4	41.5	41.3	42.5	43.3	46.1	47.8	48.1	51
32.4	38.6	40.5	42      43.6	44.2	43.5	44.2	45.1	44.9
30.5	38.3	40.6	43      44.4	46.6	48.7	50.1	49.8	49.8
30.3	37.6	40.8	40.7	42.1	44.6	47.7	48.8	48.6	48.8
30.2	37.3	39      41.2	41      44.8	44.6	45.2	45.8	49.8
29.9	33.6	29.6	32.6	32.7	33.4	32.6	33.3	33.8	34.7
32.6	40.2	42.9	43.8	43.6	46      49.1	50.7	50.2	52.9
28.3	34.9	36.9	38.9	40.5	41.3	43.5	45      45.9	47.3
29.9	33      34.9	36      37.9	40.6	42.3	42.5	42.8	42.5
29.8	36.9	38.6	39.3	40.3	41.3	44.1	45.9	45.4	44.9
30.8	36.3	38.2	38.8	41.4	42.8	44      44.4	45.2	47.6
30.4	36.9	38.4	38.9	39.1	41.9	43.5	45.2	45.2	46.2
29.9	34.8	35.3	36      36.5	39.4	41.1	42.2	42.7	43.4
29.3	36.5	40      43.2	46      49.6	53      56.2	55.4	56.6
24.3	26.3	28.3	28.2	29.5	30.8	32      32.6	32.2	34.6
25.6	28.1	30.1	30.8	31.7	33.1	33.8	34.2	34.2	36];


BW_3MHFD = [
32      35.4	37.6	39.1	41.6	44      45.3	47.1	46.8	46.1	48.2	48      48.9	48.2
33.1	36.8	38.9	41      43.9	46      47.6	49      49.2	49.5	51      51.7	51.5	50.6
32.1	38.7	40.7	42.7	44.6	45      46.1	48.2	47.4	47.8	47.5	50.9	49.7	48.8
31.5	36.3	39.1	41.4	42.2	46.6	48.4	49.9	50.6	50      51.8	51.2	50.7	50.4
32      35.1	37.6	40      40.8	44.1	45.9	47.4	49.2	50.5	51.4	51.9	52.4	52.1
31.1	36.3	40.2	41.4	45.2	47.1	49      49.8	51.2	51.3	51.7	51.7	52.5	53.5
33.3	37.2	39.5	40.1	42.4	46.3	47      49.8	49.9	50.6	51.6	52.1	52.7	52.6
28.4	31.1	33      34.4	35.7	39.1	41      44      44.1	46      46.8	48.7	49.6	47.5
31.6	34.2	35      37.2	39      42.7	45.1	47.5	48.2	50.9	52.7	53.4	55.7	55
31      34.8	36.8	37.4	37.9	41.6	43.7	46.9	47.7	48.8	51.8	53.5	53.6	54.6
27.6	35.2	36.5	36.9	38.7	40.2	41.1	42.3	43.4	45.2	45.9	47.3	46.5	45
28.5	30.6	31.6	33      33      35.2	37.7	39.4	39.7	39.1	41.6	42.7	43.8	45.6
28.4	34.6	36.4	37.4	37.3	40.6	41.7	43.6	44      43      38.8	36      NaN     NaN
30.1	37.3	39.6	38      37.1	39.9	42.4	45.6	46.6	47      48.3	49.3	49.3	52
28.3	34.7	36.2	37.9	38.7	42.3	44.7	47.1	39.6	NaN     NaN     NaN     NaN     NaN
31.2	37.6	39      41.7	42.3	45.9	48      50      50.5	51.2	51.7	52.2	51.4	52.1
30.5	36.2	38.3	38.7	39.4	41.2	42.7	45.9	47.1	48.4	49.6	51.1	50.7	52.1
28.2	34.3	36.2	37.2	37.8	40      42.3	43.7	45.2	44.2	46.1	48.6	51.1	51.3
29.1	35.4	37.8	40      40.2	41.6	43.9	46.9	47.5	47.8	47.9	45.8	45.5	47.8
31      36.5	41.1	42.6	42      46.2	47.2	49.3	48.5	50.1	50      45.6	48      51.4];

BW_6MHFDa = [
31.3	37.6	40.7	43.2	42.4	45.5	48.5	50.3	52      53.2	53.1	53.9	54      53.2	52.4	53.7	54.1	53.8	52.8	53.3	53.2	53.5	53.4	49.5	44      NaN     NaN     NaN     NaN
32.7	37.6	39.6	42.1	39.9	43.1	44.2	47.4	47.7	49.5	50.3	50.9	51.1	49.6	49.7	50.4	50.2	49.9	49.2	49.9	49.7	50.1	50.8	50      48.9	49.8	49.1	50.3	48.5
29      36.3	39.6	42.6	42.1	44.2	45.9	48.5	48.9	47.8	50.2	51.2	51.2	50.5	49.3	50      51      49      45.4	45.4	45.3	45.4	43.6	43.6	39.6	37.2	34.6	38      42.3
31.5	35.9	37.4	40      39.6	42.5	43.7	46.6	48.7	49.2	50.2	52.1	45.7	46.9	47.9	50.1	50.6	51.2	52.2	55      56.7	57.2	57.1	57      56.2	56.8	55.7	56      57.3
32      36      38.3	40.5	40.1	43      44.6	46.9	48.4	48.3	50.4	51.6	52      52.4	52.6	52.6	52.6	51.1	50.8	51.8	53.1	53.9	53.2	52.9	52.6	54.4	54.3	55.2	54.6
32.6	38.3	40.7	42.5	42.7	45.8	46.6	47.4	48.5	49.3	50.9	52.1	53.7	55.7	56.8	57.4	56.7	57.6	58.7	58.6	60.5	61.4	60.3	60.7	59.5	59.4	58.4	58.8	58.8
32      36.5	38.6	40      39.5	41.8	44.4	45.8	47.4	48      50      52.2	53      55      55      55.7	55.4	55.6	55.8	58.1	57.8	54.8	55.1	56.3	56.8	57.1	58      58.5	59.5
26.3	30.7	29.8	30.6	31.2	31.6	32.2	31.8	31.5	32.4	33.5	33.5	34      35.7	36.2	36.7	37.3	39.3	39.6	39.7	39.4	39      37.6	38.6	39.9	41.1	42.5	43.1	43.2
32.8	36      37.3	39.8	40.6	44.6	45.9	49.4	51.8	53.6	55.5	51.5	55.1	55.7	57.4	58.7	58.7	57.3	57.7	58.1	57.5	57      56.5	55.5	55.4	56.3	55.1	55.1	53.4
30      32      34.2	35.3	35.7	38.4	40.3	42.1	44.9	46.9	48.5	49.8	51.1	52.7	53.2	53.6	53.6	52.2	51.3	52.7	52.9	54.2	52.2	52.5	50.2	46.2	NaN     NaN     NaN
31.6	35.6	37.8	40      41.2	43.1	45.3	47.6	48.9	49.8	50.8	51.7	53.8	55      54.6	55.3	54.5	53.1	53.4	54.6	56      53.8	48.5	44.8	43.2	45.3	47.8	48.9	50.9 % 11
23.6	28.5	28.9	30      31.6	32.3	33.3	34.1	35.4	38.5	37.3	38.4	38.7	41.2	42.8	44.4	44.6	43.3	44.5	45.1	47.3	48.1	48.9	51.1	50.9	51.1	52.2	53.1	52.2
23.5	27.8	28.9	29.6	30.4	30.1	31.3	31.9	32.4	33.1	33.7	34.5	35      36.8	37.2	38.8	39.9	40.1	40.6	40.5	42.7	43      43.1	44.3	44.5	44.3	42.2	42      40.3
27      31.5	32      33      34.4	36.2	37.3	38.8	40.8	41.8	41.8	42.9	44.7	45.8	46.3	48.7	50.3	52.4	53.1	55.7	57.6	58.1	58.3	59.2	59.9	59.3	60      59.7	60.2
26.6	31      31      30.6	31.6	32      32.4	33.3	33.9	34.3	34.5	35.7	35.5	36      35.6	37.7	39.6	40.8	42.1	44.7	46.4	46.3	46.8	45.2	42.4	41      39.8	39.2	39.1
30.4	37      39.2	41.5	42.7	44.7	46.7	48.9	51.6	52      54.4	56.1	55.1	56.1	56.3	58.2	59.3	58.9	59.2	60.3	61.3	61.3	61.3	59.9	61.4	62.6	62.8	63.8	65.8
30.9	33      34.7	37.4	38      40.7	43.3	43.7	45.1	47.5	48.1	49.4	49.3	50.6	50.8	51.7	52.3	50.9	50.7	51.3	51.2	51.6	49.3	51      50      49.9	50      50.5	50.2
29.6	31.2	33      35.1	35.8	38.8	41      43.2	45.5	45.6	47.3	47.5	50.7	52.3	52.1	52.7	50.8	50.7	49.9	50.9	50.9	50.4	49.2	49.8	48.7	48.3	46.8	48.9	48.3
23.7	29.1	30      29.8	31.2	31.5	32      33.7	34.3	34.6	36.7	37.9	38.2	39.6	38.4	39      39      38.9	37.8	35.8	34.5	32.9	31      30.6	32      31.8	NaN     NaN     NaN
29      33.3	35.8	39      39.6	41.9	44.2	45.8	47.8	48.2	49.7	51.2	51.3	52.6	51.4	51.9	50.2	50.4	50.6	52.8	54.7	53.7	52.7	53.5	54.5	54.3	54.2	54.6	54.4
25      26.7	27.2	28.4	29.7	30.8	31.8	33.9	35.2	35.9	37.2	39.7	40.7	41.5	40.7	39.3	41.4	41.5	42.1	44.1	42.9	43.1	42.1	44.2	43      40      36.1	36      NaN
27      30      31.7	32.9	33.3	35.9	37.5	39.5	41.1	42.3	43.5	42.4	43.6	44.1	44.7	45.6	45.8	46.8	48      49.7	50.3	50      49.8	50.6	50.3	50.2	49.6	51.4	50.5
25.7	29.9	31.2	33.4	34.9	36      37.5	37.2	37.3	39.4	40.1	40.3	41.8	42.2	43.1	44.1	44.3	44.3	45.8	46.4	45.6	45.8	44      44.6	45.1	45      42.8	40      36.2
25.2	29.4	31.9	33.3	34.2	36.3	38.4	41.9	44.8	46.7	48      50      51.4	53.2	53.6	55.2	52.6	54.1	54.7	56.5	55.8	57.4	57.5	58.3	58.1	58.1	58.5	58.7	59.6
28.5	30.3	32.1	33.4	35.4	37.4	39.1	39.8	41.9	44.3	45.9	48.2	48.4	49.7	49.7	50.1	50.6	50.9	51.6	52.6	53.2	53.6	53.1	54.2	53.4	53.5	51.1	52.7	53.9
25.5	28.4	29.3	30.8	30.8	32.8	35.6	37.1	39.1	40.9	41.8	43.2	44.1	45.9	45.3	45.3	42.8	41.8	40.9	42.4	44.3	43.7	42.7	43.3	40.9	39.7	40.3	40.7	42.5
28.4	31.9	34.1	35.5	36.8	37.2	39.5	41.8	42.5	43.8	43.8	43.5	44      37.5	NaN     NaN     NaN     NaN     NaN     NaN     NaN     NaN     NaN     NaN     NaN     NaN     NaN     NaN     NaN
30.3	33.4	35.3	37.5	37      39.2	41.5	44      44.2	47.7	48.3	49.5	49.5	50      49.5	50.5	50.9	50.3	49.6	50.4	51.5	51.4	50.3	50      50.2	48.7	49.2	49.2	49.4
28.5	30.5	31.3	33.8	35      37.5	41.4	42.9	44.1	43.9	45.3	48      48.9	50.5	49      48.5	50.3	51.3	50.2	51.2	51.6	50.4	50.2	50.5	49.5	49.8	47.6	48      48
29.5	32.1	35      36.4	37.2	39.6	42      43.5	44.3	46.3	48.1	48.9	50.3	51.4	50.1	50.2	49.5	48.9	43.1	42.6	44.3	49      49.4	51.8	50.7	47.5	42.9	NaN     NaN
];  

BW_6MHFDc = [
38.9	46.3	49      53.6	53.1	56.1	57.6	59.2	59.3	61.7	63.4	64.1	64      66.4	66      66.9	65.9	66.3	66.1	54.7	52.9	54.9	60.2	68.7	70      70.2	71.5	74.4	76
31.7	37.7	40.3	43      44.1	45.5	47.3	50.2	49.6	52.1	52.3	52.3	53.2	54.4	54.8	53.6	52      48.9	44.7	NaN     NaN     NaN     NaN     NaN     NaN     NaN     NaN     NaN     NaN
30.2	35.9	36.6	40.1	40.1	42.9	44.8	46.7	48.5	50.5	50.6	48.1	51.3	52.5	52.2	51.7	51.6	53.2	53      53.5	52.4	51.7	52.4	52.3	50.1	52.3	54.1	54.4	55
30.5	35.9	36.8	40.5	40      41.8	46.5	48.1	49.2	52.1	54.4	54      53.7	55.3	57.2	57.8	57.4	57      58.1	56.6	58.8	59.6	59.8	59.2	59      58.4	59.6	60.5	60
32.2	38.8	39.4	42.5	42.7	44.3	47.7	49.6	52.2	51.6	50.9	50.9	51.7	52.2	53.3	53.5	52.5	54.2	55      54      55.4	55.9	53.5	54.7	54.2	54.6	55.5	51.4	55.2
31.6	36.9	39.6	42      40.2	42.6	42.1	43.8	47.9	49.2	49.4	49.9	50.1	48.4	52      51      50.5	52.2	51.5	50      50.4	50.2	52.7	51.3	50.9	52.4	51.5	51.3	51.3
24.6	28.8	30.2	31.1	30.2	31.5	32.8	33.8	34.7	36.4	35.8	36.3	37.4	37.8	39.2	39.8	37.8	38.1	39.6	39.3	40      40.1	40.5	41.3	40.7	40.5	41.1	42.6	43.3
28.2	34.7	37.3	38.7	37.2	37.2	38.1	39.7	41.6	43.7	45.3	44.5	45.5	46.3	47.7	47.8	47.3	46.7	47      44.6	47.4	46.4	45.6	46.8	45.6	46.5	46.4	46.3	47.2
27.4	33.1	33.5	36.7	37.3	37.9	39.4	41.4	42.3	42      38.7	36      NaN     NaN     NaN     NaN     NaN     NaN 	NaN 	NaN     NaN     NaN     NaN     NaN     NaN     NaN     NaN     NaN     NaN
30.6	35.9	36.9	39.7	38.5	37.8	39.4	41.4	43.4	44.4	45.1	45.9	46.8	49      51.2	50.4	49.1	50.1	50.9	47.5	48.5	48.3	48.2	44.1	41.4	42.3	45.1	47.8	48.5
35.4	42      43.4	48.5	48.7	51.6	56.4	58.3	59.4	60.2	59.6	61.8	64      65.1	65.4	65.4	64.9	64.9	66.4	65.3	66.7	66.9	67.9	69.1	68.8	69.9	70.4	72.2	71.7
29.4	35.2	35.1	38.7	40.4	42.8	47.5	50.2	50      51.8	50.8	51.5	53.7	55.5	57.6	57.8	55      56.4	54.6	51.1	47.3	44.4	43      43.5	48      52.4	53.7	58.6	59
34.3	40.4	43.3	45.8	45.8	47.2	48.2	50.6	51.5	52.1	51.6	52.4	51.7	52.2	51.4	52.7	52.1	52.9	52.8	53.8	52.6	52.7	51.5	52.4	51.2	51.6	52.2	51.3	51.5
30.1	36.8	39.2	44.3	43      46      47.7	49.4	53.6	55      51.4	52.8	55      57.7	57.6	57.6	55.8	56.6	58.3	56.2	57.2	58.2	57.4	58.5	58.3	59.2	59.4	58.9	60
29.6	34      34.7	36.8	35.4	37      37.6	39.5	44.4	47.8	48      48.1	49.9	50.9	55      57.2	55.1	54      55.3	53.9	55.1	56      54.4	55      54.8	55.2	55.4	53.4	54.1
26.3	32.5	33.1	35.2	34.7	36.2	38.4	38.9	40.2	41.7	43.6	45.8	46.8	48.1	48.5	50.4	48.2	47      46      48.9	50.4	51.5	52.9	55      54.3	54.8	55.2	56.1	55.2
];
