# Supplementary material for: Male apoE*3‐Leiden.CETP mice on high‐fat high‐cholesterol diet exhibit a biphasic dyslipidemic response, mimicking the changes in plasma lipids observed through life in men
Source: Physiol Rep. 2017 Oct 16;5(19):e13376. doi: 10.14814/phy2.13376 (PMC5641925; doi:10.14814/phy2.13376)
Supplement: Supplementary file 4 — Data S2. Matlab code to reproduce the mixed modeling results. [file PHY2-5-e13376-s004.zip › phy213376-sup-0004-DataS2/SimDataFig_Manuscript_Longitudinal_Z/Data/EnergyBalance/FoodIntake.m]

% Food Intake

FI_1MHFD = [
4.21	2.84	3.70	3.34
2.94	2.26	3.10	2.60
3.74	2.79	3.69	3.34
3.36	2.44	3.00	3.43
3.51	2.59	3.03	3.09
3.74	3.00	3.87	3.57
3.29	2.44	3.33	2.90
3.31	2.40	3.36	2.54
2.91	2.27	2.36	3.00
4.14	3.04	3.64	3.09
3.13	2.53	3.01	3.13
3.73	2.50	2.94	2.70
3.80	2.63	3.06	2.86
2.20	2.79	3.04	3.47
5.20	2.17	2.66	2.70
3.60	2.41	2.90	3.20 
3.89	2.91	3.20	2.80
5.11	2.74	2.99	3.26
3.73	2.94	3.43	3.56
3.51	2.54	3.03	3.03];

FI_2MHFD = [
3.53	2.76	3.04	2.55	3.06	2.91	2.82	2.79	3.03
3.98	3.43	3.46	3.17	3.40	3.26	3.57	3.57	3.49
3.44	2.86	3.02	2.92	2.64	2.86	2.96	2.80	2.93
3.93	3.24	2.72	2.93	3.16	3.30	4.73	3.09	3.41
4.17	3.51	3.56	3.87	3.38	2.97	3.54	3.76	3.13
3.82	3.24	3.64	3.20	3.30	3.33	3.59	3.23	3.23
4.05	3.61	3.08	3.03	3.36	3.39	3.32	3.23	3.00
3.97	3.27	3.42	2.93	3.53	2.98	3.14	3.44	3.71
3.57	2.53	3.06	2.92	2.88	2.53	2.70	2.90	2.73
4.31	3.87	3.36	3.03	3.38	3.44	3.57	3.36	3.49
3.94	3.43	3.46	3.13	2.89	3.27	3.11	3.32	3.63
3.08	3.14	2.94	3.00	3.13	3.07	2.93	2.93	2.81
3.97	3.27	3.04	2.93	2.91	3.23	3.36	3.05	2.89
3.92	3.26	3.44	3.57	3.08	3.11	2.85	3.46	3.27
3.95	3.13	2.92	2.67	3.19	2.97	3.20	2.98	3.00
3.95	2.99	2.68	3.00	3.05	3.23	3.03	3.25	2.97
4.16	3.53	4.18	3.75	3.95	3.79	3.86	3.79	3.73
2.90	2.60	2.42	2.68	2.58	2.59	2.61	2.42	2.91
3.16	2.90	2.74	2.70	2.84	2.64	2.71	2.73	2.90];


FI_3MHFD = [
4.26	3.47	3.25	3.20	NaN     3.35	3.43	2.94	2.89	3.34	3.17	3.40	3.00
4.07	3.37	3.50	3.35	3.38	3.50	3.17	3.01	3.26	3.46	3.34	3.33	3.27
4.31	3.26	3.42	2.96	2.72	2.95	3.16	2.81	3.09	3.34	3.31	2.77	2.79
4.07	4.63	5.00	2.80	NaN     3.60	3.06	3.13	2.93	3.27	2.99	4.43	3.73
3.89	3.40	3.50	3.04	NaN     3.43	3.26	3.49	3.46	3.64	3.44	3.49	3.36
4.49	4.00	3.65	3.49	3.75	3.63	3.31	3.46	3.40	3.57	3.47	3.90	3.66
3.99	3.16	2.95	2.96	3.40	3.18	3.27	2.84	3.11	3.23	3.30	3.20	3.16
3.33	2.87	2.88	2.74	3.57	3.45	3.50	2.99	3.19	3.24	3.44	3.19	2.84
4.89	3.14	4.12	3.71	4.22	4.00	4.04	3.90	4.31	4.14	4.13	4.39	3.81
3.73	3.13	2.85	2.58	2.99	3.53	3.27	2.90	3.03	3.53	3.43	3.27	3.43
4.36	2.97	2.75	3.01	NaN     2.85	3.39	4.43	3.31	3.19	3.21	2.87	2.64
3.51	2.70	2.77	2.61	2.81	3.28	3.16	2.99	2.53	3.31	3.16	3.17	3.23
4.53	2.93	2.90	2.55	2.84	3.03	2.79	2.76	2.76	2.36	2.44	NaN     NaN
4.51	3.31	2.70	2.44	3.03	3.73	3.53	3.16	3.10	3.36	3.19	3.01	3.41
4.66	3.56	3.55	3.28	3.44	3.73	3.56	1.77	NaN     NaN     NaN     NaN     NaN
4.27	3.11	3.30	3.00	3.47	3.50	3.27	3.03	3.40	3.21	3.24	3.07	3.39
4.57	3.14	3.12	3.06	2.89	3.35	3.71	3.20	3.34	3.27	3.51	3.44	3.50
4.30	3.27	3.18	3.10	4.05	3.80	3.03	3.41	2.96	3.41	3.99	3.73	3.37
3.94	3.13	3.70	3.01	2.93	3.00	2.97	3.03	2.81	2.74	2.63	2.73	3.31
11.27	8.99	16.77	4.51	3.35	3.33	6.51	6.19	3.29	3.39	2.24	3.60	3.77];


FI_6MHFDa = [
4.13	3.58	3.30	3.34	2.79	3.41	3.39	5.37	1.14	3.04	2.90	3.13	3.16	2.84	2.67	3.77	3.19	3.14	3.09	3.03	3.20	3.41	3.31	2.71	2.60	NaN	NaN	NaN	NaN
4.27	3.56	3.43	3.16	2.69	3.27	2.96	4.03	3.27	3.09	3.96	3.70	3.13	2.65	2.64	3.37	2.80	2.97	2.61	2.84	2.67	2.87	2.96	2.90	3.00	3.06	2.94	3.40	2.67
4.13	3.58	3.47	3.37	2.89	2.96	3.01	3.30	2.96	2.57	3.24	3.07	3.09	2.76	2.37	3.32	3.16	3.03	2.87	3.13	3.20	3.59	3.01	3.56	9.70	3.24	2.82	4.30	4.34
4.07	3.26	3.21	3.21	3.10	3.20	3.03	5.26	1.30	2.89	2.83	3.26	1.64	2.99	2.77	3.88	3.20	3.04	3.07	3.30	3.50	3.33	3.17	3.01	3.12	3.10	0.78	3.05	3.59
3.90	3.54	3.54	3.77	3.03	3.47	3.23	3.21	4.47	2.43	3.13	3.10	3.20	3.13	2.84	3.62	3.10	2.71	2.73	3.37	3.23	3.36	3.14	2.93	3.12	3.43	3.16	3.38	3.29
4.30	3.54	3.49	3.27	3.06	3.24	2.84	5.96	2.97	2.81	3.06	3.00	3.09	3.28	2.90	3.45	3.03	3.20	3.16	3.21	3.28	3.44	3.23	3.10	3.10	3.03	-0.53	3.45	3.24
4.43	3.58	3.87	3.23	2.87	3.29	3.39	2.96	3.13	2.81	3.33	3.79	3.23	3.23	2.69	3.60	3.11	3.29	3.11	3.50	3.08	2.43	3.14	3.16	3.28	3.44	3.52	3.53	3.57
4.10	3.44	3.13	2.96	3.20	2.77	2.94	2.73	3.24	2.99	3.03	2.39	2.93	3.20	2.59	3.55	3.07	3.53	2.87	2.91	2.82	2.67	2.59	2.76	3.15	3.34	9.30	3.35	3.17
5.20	9.76	11.81	7.21	4.04	5.04	3.39	3.83	3.70	3.60	3.53	2.93	3.67	3.59	3.23	3.88	3.31	3.13	3.41	3.44	3.28	3.31	3.49	3.37	5.52	3.89	0.27	3.55	3.90
3.23	2.80	3.03	2.89	2.93	3.13	3.03	3.09	3.84	2.66	3.16	3.09	3.19	3.23	2.76	3.52	3.07	2.76	2.77	3.34	3.13	3.50	3.09	3.20	2.97	3.83	NaN	NaN	NaN
4.13	3.34	3.37	3.31	3.30	3.13	3.20	3.37	3.13	2.97	3.14	3.50	3.24	3.35	2.81	3.65	3.03	3.14	3.07	3.46	3.58	3.03	2.41	2.59	2.97	3.26	8.08	3.65	3.77
3.67	3.26	3.14	3.39	3.46	3.13	3.31	3.31	4.19	3.21	2.97	3.23	3.36	3.63	3.17	4.00	3.37	3.11	3.41	3.30	3.80	3.64	3.29	3.73	3.38	3.51	6.16	3.88	3.46
3.63	3.26	4.76	4.23	3.69	3.24	3.64	3.34	3.77	3.04	3.51	3.24	3.54	3.64	2.90	4.23	3.46	3.61	3.40	3.11	3.73	3.71	3.96	3.63	3.80	3.68	3.24	3.58	3.49
3.73	3.40	3.29	3.14	3.53	3.43	3.30	6.91	3.36	3.60	3.21	3.27	3.70	3.44	3.13	4.37	3.57	3.91	3.40	3.99	3.88	3.67	3.69	4.04	4.25	3.91	3.82	3.70	3.63
3.60	2.86	2.60	2.66	2.80	2.46	2.54	3.29	2.27	2.53	2.79	3.09	2.41	2.66	2.10	3.52	3.23	3.03	3.14	3.19	3.28	3.00	3.04	2.53	2.30	2.83	2.74	2.60	2.94
4.63	3.46	3.24	3.03	3.01	2.94	3.06	2.93	1.36	2.47	3.21	3.29	2.91	3.60	2.74	3.95	3.47	3.29	3.17	3.61	3.60	3.30	3.36	2.81	3.58	3.54	3.47	3.53	3.63
4.00	3.36	3.23	3.30	2.97	3.01	3.11	2.71	3.03	3.26	2.97	2.86	2.91	3.04	3.03	3.78	3.01	2.80	2.66	2.84	2.70	3.03	2.71	3.00	3.05	2.98	2.99	3.18	2.93
4.27	2.82	3.23	3.23	3.20	3.23	3.19	3.13	4.09	2.93	3.27	2.67	4.21	4.41	2.74	3.57	2.63	2.76	2.59	2.83	3.00	3.13	3.07	2.97	2.92	2.89	2.95	3.80	3.57
3.57	3.30	3.06	2.66	3.09	2.87	2.96	4.41	1.77	2.94	3.33	3.16	3.14	3.26	2.47	3.62	3.06	3.04	3.19	2.70	2.70	2.97	3.03	3.19	3.88	3.74	NaN	NaN	NaN
4.37	3.12	3.46	3.63	3.14	3.10	3.13	3.04	4.10	2.89	2.97	3.03	3.23	3.14	2.30	3.37	2.34	2.87	2.93	3.27	3.47	3.26	3.11	2.81	3.28	3.08	3.15	3.33	NaN
4.23	5.60	6.11	4.73	3.07	2.69	2.73	5.60	0.76	2.54	2.74	3.13	3.21	3.21	2.86	7.52	3.81	2.74	3.03	3.21	2.45	2.74	2.77	2.96	2.87	5.21	7.70	12.15	7.14
3.83	2.98	3.00	2.67	2.66	2.79	2.76	7.53	2.91	2.57	2.71	2.29	2.71	2.71	2.40	3.12	2.60	2.69	3.11	2.91	2.97	2.74	2.79	2.74	2.70	2.68	2.76	3.43	2.89
3.97	2.94	2.91	3.00	2.89	2.53	2.66	2.69	2.27	2.90	2.53	2.53	2.80	2.58	2.27	3.15	2.64	2.51	2.93	2.67	2.55	2.81	2.54	2.60	2.93	2.71	2.62	1.75	2.14
3.83	3.10	3.44	3.21	3.26	2.91	3.09	3.13	4.44	2.84	3.40	3.24	3.46	3.26	5.54	5.27	3.70	3.66	2.96	3.44	3.13	3.40	3.33	3.30	3.35	3.24	3.60	3.30	3.46
6.90	9.34	8.63	4.74	3.47	-1.03	3.57	5.51	1.97	3.50	6.47	5.74	5.20	3.44	2.69	3.50	3.30	3.57	3.17	3.17	3.28	4.17	4.53	4.39	3.23	3.29	0.55	3.93	3.33
3.87	2.88	2.83	2.84	2.80	2.94	3.23	3.26	3.31	3.26	2.97	3.50	3.39	3.45	2.53	3.35	2.46	3.10	3.11	3.43	3.62	2.94	3.34	3.40	3.58	3.54	3.70	3.73	3.90
3.93	6.24	7.77	6.80	3.43	2.67	6.31	4.76	1.47	2.74	2.86	2.89	7.16	9.01	NaN	NaN	NaN	NaN	NaN	NaN	NaN	NaN	NaN	NaN	NaN	NaN	NaN	NaN	NaN
4.30	3.12	3.29	3.16	2.89	2.90	3.09	3.27	3.31	3.71	3.30	3.10	3.10	3.19	2.40	3.50	2.99	2.86	2.74	3.13	3.08	2.93	2.81	2.71	3.08	2.64	3.33	3.03	3.16
4.03	3.10	6.39	6.73	3.61	3.16	3.56	5.70	2.04	2.79	3.14	3.19	3.87	5.46	3.39	3.95	3.19	3.64	3.44	3.74	2.98	2.51	2.99	2.91	2.92	3.01	2.67	2.83	2.73
4.67	3.92	6.23	5.24	4.56	3.50	4.24	3.39	4.03	3.41	6.36	7.14	3.90	3.15	2.41	3.25	3.07	3.03	8.36	6.21	3.87	3.86	3.70	3.69	3.38	3.00	21.25	NaN	NaN
];

at_1wk = (3*FI_6MHFDa(:,1) + 5*FI_6MHFDa(:,2))/8;
FI_6MHFDa = [at_1wk FI_6MHFDa(:,3:end)];

FI_6MHFDc = [
4.56	5.09	3.64	2.91	3.59	3.34	3.67	3.36	3.55	3.59	3.55	3.29	3.97	3.63	3.56	3.53	3.64	3.50	1.12	2.63	3.95	4.39	4.92	4.58	3.75	4.20	4.43	4.20
4.53	4.19	3.29	2.97	3.34	3.37	3.74	3.40	3.62	3.34	3.52	3.41	3.73	3.51	3.24	3.26	2.87	2.99	NaN     NaN     NaN     NaN     NaN     NaN     NaN     NaN     NaN     NaN
4.00	3.59	3.20	2.77	3.24	3.11	3.26	3.19	3.20	3.05	2.50	3.18	3.36	3.14	3.17	3.37	3.20	3.13	3.56	2.78	2.97	3.35	3.08	2.97	3.59	3.64	3.52	3.46
4.01	3.71	3.37	2.64	3.04	3.57	3.53	3.36	3.50	3.45	3.27	3.05	3.37	3.58	3.43	3.26	2.96	3.27	3.64	3.88	3.43	3.54	3.22	3.69	3.20	3.73	3.73	3.30
6.51	3.79	3.41	2.91	3.27	3.53	5.56	4.05	4.17	3.20	3.27	3.15	3.16	3.92	3.81	3.30	3.46	3.17	3.24	4.15	3.30	2.93	3.38	3.39	3.38	3.49	2.72	4.08
7.23	6.53	3.66	2.63	3.53	2.66	3.41	3.60	3.33	3.34	3.33	3.18	2.66	3.51	2.83	3.10	3.09	2.83	3.02	2.85	2.88	3.56	2.83	3.23	3.63	3.11	3.22	3.40
3.60	3.09	2.61	2.20	2.67	2.70	2.76	2.63	2.80	2.45	2.63	2.64	2.61	2.70	2.51	2.10	2.40	2.73	2.20	2.65	2.53	2.65	2.64	2.69	2.33	2.91	3.01	5.26
5.31	4.04	3.01	2.60	2.91	2.89	3.46	3.23	3.50	3.29	2.85	3.00	4.83	3.99	3.20	3.29	2.81	2.94	2.90	4.10	3.07	3.16	3.27	3.40	3.58	3.41	3.41	3.68
4.19	4.06	3.79	3.46	3.37	3.63	4.00	3.54	3.40	3.05	6.52	NaN     NaN     NaN     NaN     NaN     NaN     NaN     NaN     NaN     NaN     NaN     NaN     NaN     NaN     NaN     NaN     NaN
6.04	4.29	5.06	3.19	2.73	4.16	4.19	4.21	7.02	3.26	3.18	3.18	3.60	3.64	3.06	3.31	3.17	3.31	3.16	3.90	3.32	3.49	2.91	3.16	3.65	3.94	3.79	3.82
5.04	4.14	3.91	3.10	3.74	4.51	4.59	3.89	3.60	3.16	3.80	4.95	5.04	4.53	3.76	3.80	3.66	4.36	3.88	3.75	3.78	3.99	3.99	4.01	4.15	4.13	4.28	3.56
4.20	3.49	3.40	3.06	3.47	3.89	3.51	3.75	3.42	2.86	3.08	3.06	3.63	3.70	3.34	3.10	3.57	3.04	5.54	4.55	2.62	3.04	3.36	4.59	4.78	4.07	2.88	6.10
4.50	4.10	3.30	2.76	3.14	2.99	3.54	3.26	3.02	2.93	3.02	2.71	3.11	2.94	3.24	3.07	3.07	3.00	3.74	3.15	3.10	3.16	3.28	3.24	3.18	3.41	3.21	3.14
5.83	4.16	3.69	2.70	3.40	3.04	3.14	3.73	3.70	3.90	3.23	3.31	3.76	3.40	3.04	2.97	3.44	3.63	3.00	3.48	3.33	3.24	3.49	3.53	3.43	3.69	3.50	3.86
3.96	3.37	3.04	2.51	2.86	2.63	2.93	3.74	3.73	2.99	3.22	3.11	3.17	3.53	3.60	2.94	2.86	3.39	3.16	3.63	3.22	3.13	3.22	3.67	3.30	3.33	3.08	3.36
3.94	12.47	2.93	2.51	2.90	2.91	3.13	3.08	3.22	3.35	3.57	3.14	3.34	3.16	3.49	3.14	3.11	3.21	4.06	3.88	3.50	3.51	3.54	3.33	3.05	3.47	3.56	2.90];

FI1 = nanmean(nanmean(FI_1MHFD));
FI2 = nanmean(nanmean(FI_2MHFD));
FI3 = nanmean(nanmean(FI_3MHFD));
FI6a = nanmean(nanmean(FI_6MHFDa));
FI6c = nanmean(nanmean(FI_6MHFDc));

% disp(sprintf(['average food intake 1M HFD = ', num2str(FI1)]));
% disp(sprintf(['average food intake 2M HFD = ', num2str(FI2)]));
% disp(sprintf(['average food intake 3M HFD = ', num2str(FI3)]));
% disp(sprintf(['average food intake 6M HFD = ', num2str(FI6a)]));
% disp(sprintf(['average food intake 6M HFD = ', num2str(FI6c)]));
