# Supplementary material for: Male apoE*3‐Leiden.CETP mice on high‐fat high‐cholesterol diet exhibit a biphasic dyslipidemic response, mimicking the changes in plasma lipids observed through life in men
Source: Physiol Rep. 2017 Oct 16;5(19):e13376. doi: 10.14814/phy2.13376 (PMC5641925; doi:10.14814/phy2.13376)
Supplement: Supplementary file 4 — Data S2. Matlab code to reproduce the mixed modeling results. [file PHY2-5-e13376-s004.zip › phy213376-sup-0004-DataS2/SimDataFig_Manuscript_Longitudinal_Z/Data/FE/altBoxPlot/+iosr/+acoustics/rtEst.m]

function rt = rtEst(abs_coeff,room,formula)
%RTEST Estimate reverberation time based on room size and absorption
% 
%   RT = IOSR.ACOUSTICS.RTEST(ABS_COEFF,ROOM) estimates the reverberation
%   time (RT60) for a shoebox-shaped room, with average absorption
%   coefficient ABS_COEFF, and dimenions ROOM=[L W H] (in metres). An RT
%   estimate is returned for each element of ABS_COEFF.
% 
%   RT = IOSR.ACOUSTICS.RTEST(ABS_COEFF,ROOM,FORMULA) allows the formula to
%   be specified. The options are 'sabine' (default), or 'eyring'.

%   Copyright 2016 University of Surrey.

    assert(isnumeric(abs_coeff),'abs_coeff should be numeric')
    assert(isnumeric(room) & numel(room)==3 & isvector(room),'room should be a 3-element numeric vector')

    if nargin<3
        formula = 'sabine';
    end

    assert(ischar(formula),'formula should be a character array (string)')

    l = room(1);
    w = room(2);
    h = room(3);

    vol = prod(room);
    surf_area = (2*l*w) + (2*l*h) + (2*w*h);

    switch lower(formula)
        case 'sabine'
            rt = (0.161*vol)./(surf_area.*abs_coeff);
        case 'eyring'
            rt = (0.161*vol)./(-surf_area.*log(1-abs_coeff));
        otherwise
            error('Unknown formula')
    end

end
