# Supplementary material for: Male apoE*3‐Leiden.CETP mice on high‐fat high‐cholesterol diet exhibit a biphasic dyslipidemic response, mimicking the changes in plasma lipids observed through life in men
Source: Physiol Rep. 2017 Oct 16;5(19):e13376. doi: 10.14814/phy2.13376 (PMC5641925; doi:10.14814/phy2.13376)
Supplement: Supplementary file 4 — Data S2. Matlab code to reproduce the mixed modeling results. [file PHY2-5-e13376-s004.zip › phy213376-sup-0004-DataS2/SimDataFig_Manuscript_Longitudinal_Z/Data/FE/altBoxPlot/+iosr/+auditory/azimuth2itd.m]

function itd = azimuth2itd(azimuth,f)
%AZIMUTH2ITD Convert azimuth in degrees to ITD
% 
%   ITD = IOSR.AUDITORY.AZIMUTH2ITD(AZIMUTH,F) converts the azimuth AZIMUTH
%   in degrees at frequency F to interaural time difference according to
%   Kuhn's model [1].
% 
%   References
% 
%   [1] Kuhn, G.F. (1977), Model for the interaural time differences in the
%       azimuthal plane, The Journal of the Acoustical Society of America
%       62, 1, 157-167.
% 
%   See also IOSR.AUDITORY.ITD2AZIMUTH, IOSR.AUDITORY.FREQMULTI.

%   Copyright 2016 University of Surrey.

    assert(isnumeric(azimuth),'AZIMUTH must be numeric')
    assert((isscalar(f) | isscalar(azimuth)) | numel(f)==numel(azimuth),...
        'F or ITD must be a scalar, or F and AZIMUTH must be the same size')

    czero = 344;
    itd = (iosr.auditory.freqMulti(f).*0.091.*sind(azimuth))./czero;

end
