# Supplementary material for: Male apoE*3‐Leiden.CETP mice on high‐fat high‐cholesterol diet exhibit a biphasic dyslipidemic response, mimicking the changes in plasma lipids observed through life in men
Source: Physiol Rep. 2017 Oct 16;5(19):e13376. doi: 10.14814/phy2.13376 (PMC5641925; doi:10.14814/phy2.13376)
Supplement: Supplementary file 4 — Data S2. Matlab code to reproduce the mixed modeling results. [file PHY2-5-e13376-s004.zip › phy213376-sup-0004-DataS2/SimDataFig_Manuscript_Longitudinal_Z/Data/FE/altBoxPlot/+iosr/+auditory/erbRate2hz.m]

function y=erbRate2hz(x)
%ERBRATE2HZ Convert ERB rate to Hz.
% 
%   Y = IOSR.AUDITORY.ERBRATE2HZ(X) converts the ERB number X to the
%   eqivalent frequency Y (in Hz).
% 
% See also IOSR.AUDITORY.HZ2ERBRATE.

%   Copyright 2016 University of Surrey.

    y=(10.^(x/21.4)-1)/4.37e-3;

end
