# Supplementary material for: Male apoE*3‐Leiden.CETP mice on high‐fat high‐cholesterol diet exhibit a biphasic dyslipidemic response, mimicking the changes in plasma lipids observed through life in men
Source: Physiol Rep. 2017 Oct 16;5(19):e13376. doi: 10.14814/phy2.13376 (PMC5641925; doi:10.14814/phy2.13376)
Supplement: Supplementary file 4 — Data S2. Matlab code to reproduce the mixed modeling results. [file PHY2-5-e13376-s004.zip › phy213376-sup-0004-DataS2/SimDataFig_Manuscript_Longitudinal_Z/Data/FE/altBoxPlot/+iosr/+auditory/freqMulti.m]

function PI = freqMulti(f)
%FREQMULTI Calculate frequency coefficient for ITD-azimuth warping
%
%   PI = IOSR.AUDITORY.FREQMULTI(F) calculates the coefficient PI for
%   frequency F for use in converting between ITD and azimuth in Kuhn's
%   model [1].
% 
%   References
% 
%   [1] Kuhn, G.F. (1977), Model for the interaural time differences in the
%       azimuthal plane, The Journal of the Acoustical Society of America
%       62, 1, 157-167.
% 
%   See also IOSR.AUDITORY.AZIMUTH2ITD, IOSR.AUDITORY.ITD2AZIMUTH.

%   Copyright 2016 University of Surrey.

    PI = zeros(size(f));
    PI(f<=500) = 3;
    PI(f>=3000) = 2;
    IX = f>500 & f<3000;
    PI(IX) = 2.5+0.5.*cos(pi.*((log2((sqrt(6).*f(IX))./1250))./(log2(6))));

end
