# Supplementary material for: Male apoE*3‐Leiden.CETP mice on high‐fat high‐cholesterol diet exhibit a biphasic dyslipidemic response, mimicking the changes in plasma lipids observed through life in men
Source: Physiol Rep. 2017 Oct 16;5(19):e13376. doi: 10.14814/phy2.13376 (PMC5641925; doi:10.14814/phy2.13376)
Supplement: Supplementary file 4 — Data S2. Matlab code to reproduce the mixed modeling results. [file PHY2-5-e13376-s004.zip › phy213376-sup-0004-DataS2/SimDataFig_Manuscript_Longitudinal_Z/Data/FE/altBoxPlot/+iosr/+auditory/gammatoneFast.m]

function [bm,env,delay] = gammatoneFast(x,cfs,fs,align)
%GAMMATONEFAST Produce an array of responses from gammatone filters via FFT
%
%   BM = IOSR.AUDITORY.GAMMATONEFAST(X,CFS,FS) passes the vector X through
%   a bank of fourth-order gammatone filters, with centre frequencies
%   specified by CFS. The function returns a matrix, with each row/column
%   corresponding to a filter output with a centre frequency determined by
%   the corresponding element in CFS. The orientation of the output is
%   determined by the orientation of the input: if X is a row vector then
%   the output will contain one row for each filter output, and vice versa.
% 
%   Centre frequencies may be any value below the Nyquist rate (determined
%   by the sampling frequency fs). Typically centre frequencies are equally
%   spaced on the ERB-rate scale and may be calculated thus:
%
%       CFS = iosr.auditory.makeErbCFs(LOW_CF,HIGH_CF,NUMCHANS)
%   
%   where LOW_CF is the lowest frequency in the bank, HIGH_CF is the
%   highest, and NUMCHANS is the numbers of filters in the bank.
% 
%   BM = IOSR.AUDITORY.GAMMATONEFAST(...,ALIGN) allows phase alignment to
%   be applied. With ALIGN=false, no alignment is applied (default). With
%   ALIGN=true, fine structure and envelope alignment is applied so that
%   the impulse response peaks occurs at t=0.
% 
%   [BM,ENV] = IOSR.AUDITORY.GAMMATONEFAST(...) returns the instantaneous
%   envelopes ENV for each filter.
% 
%   [BM,ENV,DELAY] = IOSR.AUDITORY.GAMMATONEFAST(...) returns the delay
%   DELAY (in samples) removed by the phase alignment of each gammatone
%   filter, i.e. DELAY(n)=0 if ALIGN=true. DELAY is a vector the same size
%   as CFS.
%
%   Based on code written by ZZ Jin, adapted by DLW in Jan'07 and JF
%   Woodruff in Nov'08
% 
%   See also IOSR.AUDITORY.MAKEERBCFS.

%   Copyright 2016 University of Surrey.

    if nargin < 3
        fs = 16000; % default sampling frequency
    end
    if nargin < 4
        align = false; % default phase alignment
    end

    % check inputs
    assert(isvector(x) & isnumeric(x),'x must be a vector')
    assert(isvector(cfs) & isnumeric(cfs),'cfs must be a vector')
    assert(isscalar(fs),'fs must be a scalar')
    assert(islogical(align) & numel(align)==1,'align must be logical')

    % number of frequency channels
    numchans = length(cfs);

    filterOrder = 4; % filter order
    gL = 2^nextpow2(0.128*fs); % gammatone filter length at least 128 ms
    b = 1.019.*24.7.*(4.37.*cfs./1000+1); % rate of decay or bandwidth

    gt = zeros(gL,numchans);  % Initialise IR
    tc = zeros(size(cfs));  % Initialise time lead
    phase = 0;

    tpt=(2*pi)/fs;
    gain=((1.019.*b.*tpt).^filterOrder)./6; % based on integral of impulse

    tmp_t = (0:gL-1)/fs;

    % calculate impulse response
    for i = 1:numchans
        if align
            tc(i) = (filterOrder-1)./(2*pi*b(i));
            phase = -2*pi*cfs(i)*tc(i);
        end
        gt(:,i) = gain(i)*fs^3*tmp_t.^(filterOrder-1).*exp(-2*pi*b(i)*tmp_t).*cos(2*pi*cfs(i)*tmp_t+phase);
    end

    % if input is row vector, transpose to column vector
    rot = false;
    if size(x,1)==1
        x = x';
        rot = true;
    end

    % gammatone filtering using FFTFILT
    bm = fftfilt(gt,repmat(x,1,numchans));

    % Hilbert envelope
    env = abs(hilbert(bm));

    % delay due to time lead
    delay = round(tc.*fs);

    % remove time lead
    for i = 1:numchans
        bm(:,i) = [bm(delay(i)+1:end,i); zeros(delay(i),1)];
        env(:,i) = [env(delay(i)+1:end,i); zeros(delay(i),1)];
    end

    % transpose output if necessary
    if rot
        bm = bm';
        env = env';
    end

end
