# Supplementary material for: Male apoE*3‐Leiden.CETP mice on high‐fat high‐cholesterol diet exhibit a biphasic dyslipidemic response, mimicking the changes in plasma lipids observed through life in men
Source: Physiol Rep. 2017 Oct 16;5(19):e13376. doi: 10.14814/phy2.13376 (PMC5641925; doi:10.14814/phy2.13376)
Supplement: Supplementary file 4 — Data S2. Matlab code to reproduce the mixed modeling results. [file PHY2-5-e13376-s004.zip › phy213376-sup-0004-DataS2/SimDataFig_Manuscript_Longitudinal_Z/Data/FE/altBoxPlot/+iosr/+auditory/iso226.m]

function [spl,f] = iso226(phon,fq,sq)
%ISO226 ISO 226:2003 Normal equal-loudness-level contours
%   
%   [SPL,F] = IOSR.AUDITORY.ISO226(PHON) returns the sound pressure level
%   (SPL) (dB) of pure tone frequencies F (Hz) at the loudness level(s)
%   PHON. The values are calculated according to ISO 226:2003 using the
%   reference frequencies specified in the standard. According to the
%   standard, PHON is only valid at all frequencies if 20<=PHON<80
%   (although the function will return SPL values outside of this range).
% 
%   PHON may be an array of any size; SPL and F will be of size
%   [1,29,M,N,P,...] where M,N,P,... are the dimensions of PHON.
%
%   [SPL,F] = IOSR.AUDITORY.ISO226(PHON,FQ) returns the SPL of the pure
%   tone frequencies in FQ at the specified loudness level(s). According to
%   the standard, FQ is only valid below 12.5 kHz (although the function
%   will extrapolate SPL values outside of this range).
% 
%   FQ may be an array of any size; SPL and F will be of size
%   [Q,R,S,...,M,N,P,...] where Q,R,S,... are the dimensions of FQ.
%   
%   ... = IOSR.AUDITORY.ISO226(PHON,FQ,SQ) specifies whether singleton
%   dimensions will be removed from the output. With sq=false, singleton
%   dimensions will be retained (default), else they will be removed.
% 
%   ... = IOSR.AUDITORY.ISO226(PHON,[],SQ) uses the standard reference
%   frequencies for SPL calculations.
% 
%   Example
% 
%       % Plot equal-loudness contours between 20 and 80 phon
% 
%       % Calculate SPLs
%       phons = 20:10:80;
%       [spl,f] = iosr.auditory.iso226(phons,[],true);
% 
%       % plot
%       figure; semilogx(f,spl)
%       set(gca,'xlim',[min(f(:)) max(f(:))])
%       legend(num2str(phons'),'location','southwest');
%       title('Equal loudness contours for different loudness levels (in phons)')
%       xlabel('Frequency [Hz]')
%       ylabel('SPL [dB]')
% 
%   See also IOSR.AUDITORY.LOUDWEIGHT.

%   Copyright 2016 University of Surrey.

    %% Check input

    if phon>=80
        warning('SPL values may not be accurate for loudness levels above 80 phon.')
    elseif phon<20
        warning('SPL values may not be accurate for loudness levels below 20 phon.')
    end

    if nargin>1
        if ~isempty(fq)
            if any(fq(:)>12500)
                warning('ISO 226:2003 defines loudness levels up to 12.5 kHz. SPL values for frequencies above 12.5 kHz may be inaccurate.')
            end
            assert(all(fq(:)>=0),'Frequencies must be greater than or equal to 0 Hz.')
        end
    else
        fq = [];
    end

    if nargin<3
        sq = false;
    else
        assert(islogical(sq),'sq must be logical.')
    end

    %% References

    % reference frequencies
    f_r = [20 25 31.5 40 50 63 80 100 125 160 200 250 315 400 ...
        500 630 800 1000 1250 1600 2000 2500 3150 4000 5000 ...
        6300 8000 10000 12500];

    % exponent of loudness perception
    alpha_f = [0.532 0.506 0.480 0.455 0.432 0.409 0.387 ...
        0.367 0.349 0.330 0.315 0.301 0.288 0.276 0.267 0.259...
        0.253 0.250 0.246 0.244 0.243 0.243 0.243 0.242 0.242...
        0.245 0.254 0.271 0.301];

    % magnitude of linear transfer function normalized at 1 kHz
    L_U = [-31.6 -27.2 -23.0 -19.1 -15.9 -13.0 -10.3 -8.1 ...
        -6.2 -4.5 -3.1 -2.0 -1.1 -0.4 0.0 0.3 0.5 0.0 -2.7 ...
        -4.1 -1.0 1.7 2.5 1.2 -2.1 -7.1 -11.2 -10.7 -3.1];

    % threshold of hearing
    T_f = [78.5 68.7 59.5 51.1 44.0 37.5 31.5 26.5 22.1 17.9...
        14.4 11.4 8.6 6.2 4.4 3.0 2.2 2.4 3.5 1.7 -1.3 -4.2...
        -6.0 -5.4 -1.5 6.0 12.6 13.9 12.3];

    %% Calculate

    % determine frequency range
    if isempty(fq)
        f = f_r;
    else
        f = fq;
    end

    % output size
    out_dims = [size(f) size(phon)];

    % independent outputs
    f_squeeze = zeros(numel(f),numel(phon));
    spl_squeeze = zeros(numel(f),numel(phon));

    % iterate through phons
    for p = 1:numel(phon)
        % calculate reference SPLs
        A_f = 0.00447*((10^(0.025*phon(p)))-1.15)+((0.4*(10.^(((T_f+L_U)./10)-9))).^alpha_f);
        spl_r = ((10./alpha_f).*log10(A_f)) - L_U + 94;
        % frequencies for phon level
        f_squeeze(:,p) = f(:);
        % calculate SPL
        if nargin>1
            spl_squeeze(:,p) = interp1(f_r,spl_r,f_squeeze(:,p),'spline','extrap');
        else
            spl_squeeze(:,p) = spl_r';
        end
    end

    % reshape outputs
    f = reshape(f_squeeze,out_dims);
    spl = reshape(spl_squeeze,out_dims);

    % remove singleton dimensions if requested
    if sq
        f = squeeze(f);
        spl = squeeze(spl);
    end

end
