# Supplementary material for: Male apoE*3‐Leiden.CETP mice on high‐fat high‐cholesterol diet exhibit a biphasic dyslipidemic response, mimicking the changes in plasma lipids observed through life in men
Source: Physiol Rep. 2017 Oct 16;5(19):e13376. doi: 10.14814/phy2.13376 (PMC5641925; doi:10.14814/phy2.13376)
Supplement: Supplementary file 4 — Data S2. Matlab code to reproduce the mixed modeling results. [file PHY2-5-e13376-s004.zip › phy213376-sup-0004-DataS2/SimDataFig_Manuscript_Longitudinal_Z/Data/FE/altBoxPlot/+iosr/+auditory/makeErbCFs.m]

function cfs = makeErbCFs(mincf,maxcf,numchans)
%MAKEERBCFS Make a series of center frequencies equally spaced in ERB-rate.
% 
%   This function makes a vector of center frequenies equally spaced on the
%   ERB-rate scale.
%   
%   CFS = IOSR.AUDITORY.MAKEERBCFS(MINCF,MAXCF,NUMCHANS) creates NUMCHANS
%   centre frequencies between MINCF and MAXCF.
%
%   Adapted from code written by: Guy Brown, University of Sheffield, and
%   Martin Cooke.
% 
%   See also IOSR.AUDITORY.ERBRATE2HZ, IOSR.AUDITORY.HZ2ERBRATE.

%   Copyright 2016 University of Surrey.

    cfs = iosr.auditory.erbRate2hz(...
        linspace(iosr.auditory.hz2erbRate(mincf),...
        iosr.auditory.hz2erbRate(maxcf),numchans));

end
