# Supplementary material for: Male apoE*3‐Leiden.CETP mice on high‐fat high‐cholesterol diet exhibit a biphasic dyslipidemic response, mimicking the changes in plasma lipids observed through life in men
Source: Physiol Rep. 2017 Oct 16;5(19):e13376. doi: 10.14814/phy2.13376 (PMC5641925; doi:10.14814/phy2.13376)
Supplement: Supplementary file 4 — Data S2. Matlab code to reproduce the mixed modeling results. [file PHY2-5-e13376-s004.zip › phy213376-sup-0004-DataS2/SimDataFig_Manuscript_Longitudinal_Z/Data/FE/altBoxPlot/+iosr/+auditory/meddisHairCell.m]

function y = meddisHairCell(data,sampleRate,subtractSpont)
% Calculate Ray Meddis' hair cell model for a number of channels.
% 
%   y = iosr.auditory.meddisHairCell(data,sampleRate)
% 
%   This function calculates Ray Meddis' hair cell model for a
%   number of channels.  Data is arrayed as one channel per
%   row. All channels are done in parallel (but each time step
%   is sequential) so it will be much more efficient to
%   process lots of channels at once.
% 
%   (c) 1998 Interval Research Corporation  
%   12/11/98: Changed h and added comment at suggestion of
%   Alain de Cheveigne

if (nargin<3),  subtractSpont=0;  end

% Parameters from Meddis' April 1990 JASA paper.
M = 1;
A = 5;
B = 300;
g = 2000;
y = 5.05;
l = 2500;
r = 6580;
x = 66.31;
h = 50000;	% This parameter scales the discharge rate. Adjust as necessary.
		% In combination with the gammatone filterbank (ERBFilterBank),
		% h=50000 will produce a steady-state average discharge
		% probability of about 135 spikes/s within the 1kHz channel,
		% for an input consisting of a 1 kHz sinewave at 60 dB SPL
		% (0 dB SPL corresponds to an RMS level of 1.0 at the
		% input of the gammatone filter).  Scaling and constant 
		% courtesy of Alain de Cheveigne'


% Internal constants
dt = 1/sampleRate;
gdt = g*dt;
ydt = y*dt;
ldt = l*dt;
rdt = r*dt;
xdt = x*dt;
[numChannels dataLength] = size(data);

% Initial values 
kt = g*A/(A+B);
spont = M*y*kt/(l*kt+y*(l+r));
c = spont * ones(numChannels,1);
q = c*(l+r)/kt;
w = c*r/x;
zeroVector = zeros(numChannels,1);

% Now iterate through each time slice of the data.  Use the
% max function to implement the "if (0>" test.
y = zeros(numChannels, dataLength);
for i = 1:dataLength
 limitedSt = max(data(:,i)+A,0);
 kt = gdt*limitedSt./(limitedSt+B);
 replenish = max(ydt*(M-q),zeroVector);
 eject = kt.*q;
 loss = ldt.*c;
 reuptake = rdt.*c;
 reprocess = xdt.*w;

 q = q + replenish - eject + reprocess;
 c = c + eject - loss - reuptake;
 w = w + reuptake - reprocess;
 y(:,i) = c;
end

y = h .* y;

if (subtractSpont > 0)
 y=max(0,y-spont);
end

% [EOF]
