# Supplementary material for: Male apoE*3‐Leiden.CETP mice on high‐fat high‐cholesterol diet exhibit a biphasic dyslipidemic response, mimicking the changes in plasma lipids observed through life in men
Source: Physiol Rep. 2017 Oct 16;5(19):e13376. doi: 10.14814/phy2.13376 (PMC5641925; doi:10.14814/phy2.13376)
Supplement: Supplementary file 4 — Data S2. Matlab code to reproduce the mixed modeling results. [file PHY2-5-e13376-s004.zip › phy213376-sup-0004-DataS2/SimDataFig_Manuscript_Longitudinal_Z/Data/FE/altBoxPlot/+iosr/+bss/calcImr.m]

function IMR = calcImr(m,im)
%CALCIMR Calculates the Ideal Mask Ratio (IMR)
% 
%   IMR = IOSR.BSS.CALCIMR(M,IM) calculates the ideal mask ratio (IMR) from
%   the calculated mask M and ideal mask IM. Masks can be logical or
%   double, but must only contain values in the interval [0,1].

%   Copyright 2016 University of Surrey.

    % check input
    assert(nargin>1,'You need 2 masks to calculate IMR!')
    assert(size(m,1)>1 & size(m,2)>1,'m must be a two-dimensional matrix')
    assert(size(im,1)>1 & size(im,2)>1,'im must be a two-dimensional matrix')
    assert(all(size(m)==size(im)),'Masks must be the same size!')

    % validate masks
    m = check_mask(m);
    im = check_mask(im);

    % calculate IMR
    lamda = sum(sum(m.*im));
    rho = sum(sum(abs(m-im)));

    IMR = lamda/(lamda+rho);

end

function m = check_mask(m)
%CHECK_MASK validate mask

    if ~islogical(m)
        if any(m(:)<0) || any(m(:)>1);
            error('Values outside of [0,1] were found.')
        end
    else % make numeric
        m = +m;
    end

end
