# Supplementary material for: Male apoE*3‐Leiden.CETP mice on high‐fat high‐cholesterol diet exhibit a biphasic dyslipidemic response, mimicking the changes in plasma lipids observed through life in men
Source: Physiol Rep. 2017 Oct 16;5(19):e13376. doi: 10.14814/phy2.13376 (PMC5641925; doi:10.14814/phy2.13376)
Supplement: Supplementary file 4 — Data S2. Matlab code to reproduce the mixed modeling results. [file PHY2-5-e13376-s004.zip › phy213376-sup-0004-DataS2/SimDataFig_Manuscript_Longitudinal_Z/Data/FE/altBoxPlot/+iosr/+bss/idealMasks.m]

function [irm,ibm] = idealMasks(st,si,q,a)
%IDEALMASKS Calculate ideal time-frequency masks from STFTs
% 
%   IRM = IOSR.BSS.IDEALMASKS(ST,SI) calculates the ideal ratio mask (IRM)
%   using target STFT ST and interferer STFT SI. ST and SI must be the same
%   size; IRM is the same size as ST and SI.
% 
%   [IRM,IBM] = IOSR.BSS.IDEALMASKS(...) returns the ideal binary mask
%   (IBM).
% 
%   IRM = IOSR.BSS.IDEALMASKS(ST,SI,Q) uses the exponent Q to create an
%   ideal sigmoidal mask by raising each of the time-frequency powers to Q.
%   With Q=1 (default) the mask is the IRM. As Q->Inf the IRM will tend
%   towards a binary mask. As Q->0 the mask will tend towards 0.5.
% 
%   [IRM,IBM] = IOSR.BSS.IDEALMASKS(ST,SI,Q,A) uses the threshold A to
%   calculate the IBM. The threshold is in terms of the ratio of time
%   frequency powers. With A=1 (default), the IBM is 1 when the target
%   power is greater than the interferer power. Setting A=2, for example,
%   requires the target power to be 6dB greater than the interference
%   power.
% 
%   See also IOSR.BSS.APPLYMASK, IOSR.BSS.APPLYIDEALMASKS.

%   Copyright 2016 University of Surrey.

    %% check input
    
    assert(isequal(size(st),size(si)),'ST and SI must be the same size')
    
    % check sigmoid
    if nargin<3
        q = 1;
    else
        assert(isscalar(a),'Q must be an scalar')
    end
    
    % check threshold
    if nargin<4
        a = 1;
    else
        assert(isscalar(a),'A must be an scalar')
    end
    
    %% calculate masks
    
    % powers
    St = abs(st).^2;
    Si = abs(si).^2;
    
    % ideal ratio mask
    irm = (St.^q)./((St.^q)+(Si.^q));
    irm(isnan(irm)) = 0;
    
    % ideal binary mask
    if nargout>1
        ibm = +(St./Si>a);
        ibm(isnan(ibm)) = 0;
    end
    
end
