# Supplementary material for: Male apoE*3‐Leiden.CETP mice on high‐fat high‐cholesterol diet exhibit a biphasic dyslipidemic response, mimicking the changes in plasma lipids observed through life in men
Source: Physiol Rep. 2017 Oct 16;5(19):e13376. doi: 10.14814/phy2.13376 (PMC5641925; doi:10.14814/phy2.13376)
Supplement: Supplementary file 4 — Data S2. Matlab code to reproduce the mixed modeling results. [file PHY2-5-e13376-s004.zip › phy213376-sup-0004-DataS2/SimDataFig_Manuscript_Longitudinal_Z/Data/FE/altBoxPlot/+iosr/+dsp/autocorr.m]

function a = autocorr(x,Q,dim)
%AUTOCORR Perform autocorrelation via FFT
% 
%   IOSR.DSP.AUTOCORR(X) performs autocorrelation via FFT on vector X. For
%   matrices, the autocorrelation is performed on each column. For N-D
%   arrays, the autocorrelation is performed on the first non-singleton
%   dimension.
% 
%   IOSR.DSP.AUTOCORR(X,Q) allows the sharpness of the autocorrelation to
%   be controlled. Q=2 will give a true autocorrelation; smaller values
%   will lead to sharper peaks.
% 
%   IOSR.DSP.AUTOCORR(X,[],DIM) or autocorr(X,Q,DIM) performs the
%   autocorrelation along the dimension DIM.
%   
%   See also XCORR.

%   Copyright 2016 University of Surrey.

    if nargin < 2 || isempty(Q)
        Q = 2;
    end

    if nargin < 3
        nsdim = find(size(x)>1,1,'first');
        if isempty(nsdim)
            dim = 1;
        else
            dim = nsdim;
        end
    end

    a = ifft(abs(fft(x,[],dim)).^Q,[],dim);

end
