# Supplementary material for: Male apoE*3‐Leiden.CETP mice on high‐fat high‐cholesterol diet exhibit a biphasic dyslipidemic response, mimicking the changes in plasma lipids observed through life in men
Source: Physiol Rep. 2017 Oct 16;5(19):e13376. doi: 10.14814/phy2.13376 (PMC5641925; doi:10.14814/phy2.13376)
Supplement: Supplementary file 4 — Data S2. Matlab code to reproduce the mixed modeling results. [file PHY2-5-e13376-s004.zip › phy213376-sup-0004-DataS2/SimDataFig_Manuscript_Longitudinal_Z/Data/FE/altBoxPlot/+iosr/+dsp/convFft.m]

function c = convFft(a,b,shape)
%CONVFFT Convolve two vectors using FFT multiplication
% 
%   Convolution using traditional overlapping methods can be slow for very
%   long signals. A more efficient method is to multiply the FFTs of the
%   signals and take the inverse FFT of the result. However, this comes at
%   a cost: FFT-based convolution is subject to floating-point round-off
%   errors, and requires more memory [1].
% 
%   C = IOSR.DSP.CONVFFT(A,B) convolves vectors A and B. The resulting
%   vector is length: length(A)+length(B)-1.
% 
%   C = IOSR.DSP.CONVFFT(A,B,SHAPE) returns a subsection of the convolution
%   with size specified by SHAPE:
%     'full'  - (default) returns the full convolution,
%     'same'  - returns the central part of the convolution that is the
%               same size as a.
%     'valid' - returns only those parts of the convolution that are 
%               computed without the zero-padded edges. length(c) is
%               L-2*(min(P,Q)-1) where P = numel(a), Q = numel(b),
%               L = P+Q-1.
% 
%   Based on code written by Steve Eddins, 2009.
%   
%   References
% 
%   [1] http://blogs.mathworks.com/steve/2009/11/03/
%       the-conv-function-and-implementation-tradeoffs/
% 
%   See also CONV.

%   Copyright 2016 University of Surrey.

    assert(isvector(a) & isvector(b),'a and b must be vectors')

    if nargin<3
        shape = 'full';
    end
    assert(ischar(shape),'Unknown shape parameter')

    P = numel(a);
    Q = numel(b);
    L = P + Q - 1;
    K = 2^nextpow2(L);

    % do the convolution
    afft = fft(a, K);
    bfft = fft(b, K);
    c = ifft(afft(:).*bfft(:));

    % specify index range for shape
    switch lower(shape)
        case 'full'
            range = [1, L];
        case 'same'
            range = [floor(length(b)/2)+1, L-ceil(length(b)/2)+1];
        case 'valid'
            range = [min(P,Q), L-min(P,Q)+1];
        otherwise
            error(['shape ''' shape ''' is invalid. The options are ''full'' (default), ''same'', or ''valid''.'])
    end

    % crop to shape
    c = c(range(1):range(2));

    % restore orientation
    if shape(1) == 'f'
        if length(a) > length(b)
            if size(a,1) == 1 %row vector
                c = c.';
            end
        else
            if size(b,1) == 1 %row vector
                c = c.';
            end
        end
    else
        if size(a,1) == 1 %row vector
            c = c.';
        end
    end

end
