# Supplementary material for: Male apoE*3‐Leiden.CETP mice on high‐fat high‐cholesterol diet exhibit a biphasic dyslipidemic response, mimicking the changes in plasma lipids observed through life in men
Source: Physiol Rep. 2017 Oct 16;5(19):e13376. doi: 10.14814/phy2.13376 (PMC5641925; doi:10.14814/phy2.13376)
Supplement: Supplementary file 4 — Data S2. Matlab code to reproduce the mixed modeling results. [file PHY2-5-e13376-s004.zip › phy213376-sup-0004-DataS2/SimDataFig_Manuscript_Longitudinal_Z/Data/FE/altBoxPlot/+iosr/+dsp/lapwin.m]

function w = lapwin(L,b)
%LAPWIN Laplace window.
%   
%   IOSR.DSP.LAPWIN(N) returns an N-point Laplace window. The window w(x) is
%   calculated for -10<=x<=10.
% 
%   IOSR.DSP.LAPWIN(N,B) returns an N-point Laplace window using scale parameter B.
%   If omitted, B is 2.
%   
%   See also GAUSSWIN, CHEBWIN, KAISER, TUKEYWIN, WINDOW.

%   Copyright 2016 University of Surrey.

    assert(isscalar(L) && round(L)==L,'L must be a scalar and whole number.')
    
    if nargin<2
        b = 2;
    else
        assert(isscalar(b),'b must be a scalar.')
    end
    
    w = zeros(L,1);
    N = L-1;
    x = 10.*((0:N)'-N/2)./(N/2);
    w(x<0) = exp(-(-x(x<0)./b));
    w(x>=0) = exp(-(x(x>=0)./b));

end
