# Supplementary material for: Male apoE*3‐Leiden.CETP mice on high‐fat high‐cholesterol diet exhibit a biphasic dyslipidemic response, mimicking the changes in plasma lipids observed through life in men
Source: Physiol Rep. 2017 Oct 16;5(19):e13376. doi: 10.14814/phy2.13376 (PMC5641925; doi:10.14814/phy2.13376)
Supplement: Supplementary file 4 — Data S2. Matlab code to reproduce the mixed modeling results. [file PHY2-5-e13376-s004.zip › phy213376-sup-0004-DataS2/SimDataFig_Manuscript_Longitudinal_Z/Data/FE/altBoxPlot/+iosr/+dsp/rms.m]

function rms = rms(x,dim)
%RMS Calculate the rms of a vector or matrix
% 
%   RMS = IOSR.DSP.RMS(X) calculates the Root Mean Square of X along the
%   first non-singleton dimension of vector or matrix X. For vectors,
%   IOSR.DSP.RMS(X) is the RMS value of the elements in x. For matrices,
%   IOSR.DSP.RMS(X) is a row vector containing the RMS value of each
%   column.  For N-D arrays, IOSR.DSP.RMS(X) is the RMS value of the
%   elements along the first non-singleton dimension of X.
% 
%   RMS = IOSR.DSP.RMS(X,DIM) calculates the RMS of X along the dimension
%   DIM.

%   Copyright 2016 University of Surrey.

    if nargin == 1
        dim = find(size(x)~=1,1,'first');
    end

    rms = sqrt(mean(x.^2,dim));

end
