# Supplementary material for: Male apoE*3‐Leiden.CETP mice on high‐fat high‐cholesterol diet exhibit a biphasic dyslipidemic response, mimicking the changes in plasma lipids observed through life in men
Source: Physiol Rep. 2017 Oct 16;5(19):e13376. doi: 10.14814/phy2.13376 (PMC5641925; doi:10.14814/phy2.13376)
Supplement: Supplementary file 4 — Data S2. Matlab code to reproduce the mixed modeling results. [file PHY2-5-e13376-s004.zip › phy213376-sup-0004-DataS2/SimDataFig_Manuscript_Longitudinal_Z/Data/FE/altBoxPlot/+iosr/+dsp/vsmooth.m]

function y = vsmooth(x,frame,mode)
%VSMOOTH Smooth a vector using mathematical functions
% 
%   Y = IOSR.DSP.VSMOOTH(X,FRAME) smooths the input vector X by calculating
%   the running RMS over a series of frames. FRAME specifies the frame
%   characteristics; it can be set to:
%   
%       a scalar - this will be used as the length of the frame, the window
%                  will be rectangular
%       a vector - this specifies the shape of the analysis window, the
%                  frame length will be length(frame).
% 
%   Y = IOSR.DSP.VSMOOTH(X,FRAME,MODE) allows the user to specify a
%   different mathematical smoothing function in MODE. The options are:
%   
%       'rms'    - calculates the running rms (default)
%       'mean'   - calculates the running mean (moving average filter)
%       'median' - calculates the running median
% 
%   NOTE: vsmooth uses a vectorized implementation that may be slow when x
%   and/or frame are very large. The number of elements that are used for
%   calculation is length(X)*max(FRAME,length(FRAME)). The algorithm
%   vectorizes the operation by creating a matrix of indexes and extracting
%   its diagonals. E.g. for a vector of length 4 and frame_length of 2, the
%   algorithm creates a temporary zero-padded matix x2 from which it
%   creates a set of indexes:
% 
%       1 1
%       2 2
%       3 3
%       4 4
%       5 5
%       6 6
% 
%   It then extracts the diagonals where -length(x2) + frame_length <= k <=
%   0, yielding:
% 
%       1 2
%       2 3
%       3 4
%       4 5
% 
%   this is used to index x2; operations are then performed along the rows.

%   Copyright 2016 University of Surrey.

    %% Gather inputs

    assert(isvector(x),'''x'' must be a vector')

    if isscalar(frame)
        frame_length = frame;
        window = ones(frame_length,1);
    elseif isvector(frame)
        window = frame;
        frame_length = length(frame);
    else
        error('''frame'' must be a vector or a scalar')
    end

    if nargin<3
        mode = 'rms';
    end

    %% Smooth

    % zero pad
    x2 = [zeros(ceil((frame_length)/2)-1,1); x(:); zeros(floor(frame_length/2),1)];

    samples = (1:length(x2))';
    samples = samples(:,ones(frame_length,1));

    % get indexes
    index = spdiags(samples,0:-1:-length(x2)+frame_length);

    window2 = window(:,ones(1,length(x)));

    % do calculations
    switch lower(mode)
        case 'rms'
            y = sqrt(mean((window2.*x2(index)).^2));
        case 'median'
            y = median((window2.*x2(index)));
        case 'mean'
            y = mean((window2.*x2(index)));
        otherwise
            error('Unknown ''mode'' specified')
    end

    % transpose if necessary
    if size(y,1)~=size(x,1)
        y = y';
    end

end
