# Supplementary material for: Male apoE*3‐Leiden.CETP mice on high‐fat high‐cholesterol diet exhibit a biphasic dyslipidemic response, mimicking the changes in plasma lipids observed through life in men
Source: Physiol Rep. 2017 Oct 16;5(19):e13376. doi: 10.14814/phy2.13376 (PMC5641925; doi:10.14814/phy2.13376)
Supplement: Supplementary file 4 — Data S2. Matlab code to reproduce the mixed modeling results. [file PHY2-5-e13376-s004.zip › phy213376-sup-0004-DataS2/SimDataFig_Manuscript_Longitudinal_Z/Data/FE/altBoxPlot/+iosr/+figures/cmrMap.m]

function cmap = cmrMap(M)
%CMRMAP Create a monochrome-compatible colour map
% 
%   CMAP = IOSR.FIGURES.CMRMAP returns a colour map CMAP (varying black -
%   purple - red - yellow - white) that is monochrome- compatible, i.e. it
%   produces a monotonic greyscale colour map. CMAP is size M-by-3, where M
%   is the length of the current figure's colormap. If no figure exists,
%   MATLAB creates one.
% 
%   CMAP = IOSR.FIGURES.CMRMAP(M) returns a colormap of length M.
% 
%   The map is a slight modification to that suggested in [1].
% 
%   EXAMPLE
% 
%       figure;
%       imagesc(peaks(1000));
%       colormap(iosr.figures.cmrMap(256));
%       axis image;
%       colorbar
% 
%   REFERENCE
% 
%   [1] Rappaport, C. 2002: "A Color Map for Effective Black-and-White
%       Rendering of Color Scale Images", IEEE Antenna's and Propagation
%       Magazine, Vol.44, No.3, pp.94-96 (June).
% 
% See also IOSR.FIGURES.CHMAP, GRAY.

%   Copyright 2016 University of Surrey.

    % default colormap size
    if nargin < 1, M = size(get(gcf,'colormap'),1); end

    % reference colour map
    % adapted from article to produce more linear luminance
    CMRref=...
        [0    0    0;
         0.1  0.1  0.35;
         0.3  0.15 0.65;
         0.6  0.2  0.50;
         1    0.25 0.15;
         0.9  0.55  0;
         0.9  0.75 0.1;
         0.9  0.9  0.5;
         1    1    1];

    % Interpolate colormap to colormap size
    cmap = zeros(M,3);
    for c = [1,3]
        cmap(:,c) = interp1((1:9)',CMRref(:,c),linspace(1,9,M)','spline');
    end
    % calculate green to ensure linear luminance
    cmap(:,2) = (linspace(0,1,M)' - 0.2989.*cmap(:,1) - 0.1140.*cmap(:,3))./0.5870;

    % Limit to range [0,1]
    cmap = cmap-min(cmap(:));
    cmap = cmap./max(cmap(:));

end
