# Supplementary material for: Male apoE*3‐Leiden.CETP mice on high‐fat high‐cholesterol diet exhibit a biphasic dyslipidemic response, mimicking the changes in plasma lipids observed through life in men
Source: Physiol Rep. 2017 Oct 16;5(19):e13376. doi: 10.14814/phy2.13376 (PMC5641925; doi:10.14814/phy2.13376)
Supplement: Supplementary file 4 — Data S2. Matlab code to reproduce the mixed modeling results. [file PHY2-5-e13376-s004.zip › phy213376-sup-0004-DataS2/SimDataFig_Manuscript_Longitudinal_Z/Data/FE/altBoxPlot/+iosr/+figures/subfigrid.m]

function pos = subfigrid(nrows,ncols,offset,scale)
%SUBFIGRID Create axis positions for subfigures
% 
%   The spacing of axes using the subplot command can be quite large, and
%   manipulating axis positions after plotting can be tricky. For
%   publication quality graphics, it is better to specify the subplot
%   position directly, rather than using subplot indices. For example:
% 
%   figure
%   subplot('position',[0.1 0.1 0.2 0.2])
%   plot(rand(20,1))
% 
%   This function creates appropriate position vectors, for use in the
%   above scenario, based on the number of subplots required. Optional
%   scaling and offset parameters allow the size of each subplot to be
%   fine-tuned, and space for axis labels to be allotted. All calculations
%   are performed in normalized units.
% 
%   POS = IOSR.FIGURES.SUBFIGRID(NROWS,NCOLS) creates an array of positions
%   for positioning axes as subfigures. The array has dimensions [M,P,N]: M
%   is the subplot row, N is the subplot column, and P is the position
%   vector. By default, each axis will be scaled such that [width height]
%   will be [1/NCOLS 1/NROWS].
%   
%   POS = IOSR.FIGURES.SUBFIGRID(NROWS,NCOLS,OFFSET) allows a margin OFFSET
%   to be specified. This should be a four-element vector specifying the
%   margins thus: [left right top bottom]. By default offset=[0 0 0 0].
%   Axes will be scaled to fill the remaining space.
% 
%   POS = IOSR.FIGURES.SUBFIGRID(NROWS,NCOLS,OFFSET,SCALE) allows the axes
%   to be scaled. This should be a two-element vector specifying a scale
%   factor that will be applied to each axis; SCALE(1) scales the width,
%   SCALE(2) scales the height. The axes will be scaled such that the
%   offset margin will be retained. By default SCALE=[1 1].
% 
%   If scaling is required, but an offset is not, OFFSET may be set to the
%   empty matrix [].
% 
%   Examples
% 
%     Example 1
%       
%       % Normal use of subfigrid
%       scrsz = get(0,'ScreenSize');
%       nrows = 2;
%       ncols = 3;
%       pos = iosr.figures.subfigrid(nrows,ncols,...
%           [0.05 0.01 0.01 0.05],[0.85 0.88]);
% 
%       figure('units','pixels','position',...
%           [scrsz(3)/4,scrsz(4)/4,scrsz(3)/2,scrsz(4)/2])
%       for m = 1:nrows
%           for n = 1:ncols
%               subplot('position',pos(m,:,n))
%               plot(randn(20,1))
%           end
%       end
% 
%     Example 2
%       
%       % Use ind2sub when row/col indices are not available
%       scrsz = get(0,'ScreenSize');
%       nrows = 2;
%       ncols = 3;
%       pos = iosr.figures.subfigrid(nrows,ncols,...
%           [0.05 0.01 0.01 0.05],[0.85 0.88]);
% 
%       figure('units','pixels','position',...
%           [scrsz(3)/4,scrsz(4)/4,scrsz(3)/2,scrsz(4)/2])
%       for p = 1:nrows*ncols
%           [m,n] = ind2sub([nrows ncols],p);
%           subplot('position',pos(m,:,n))
%           plot(randn(20,1))
%       end
% 
%   See also SUBPLOT.

%   Copyright 2016 University of Surrey.

    %% parse inputs

    if nargin<3
        offset = [];
    end
    if nargin<4
        scale = [];
    end

    assert(isscalar(nrows) & round(nrows)==nrows,'nrows must be a whole number scalar')
    assert(isscalar(ncols) & round(ncols)==ncols,'ncols must be a whole number scalar')
    assert(nrows>=1 & ncols>=1,'nrows and ncols must be greater than, or equal to, 1.')

    if isempty(offset)
        offset = zeros(1,4);
    elseif ~(isnumeric(offset) && numel(offset)==4)
        error('offset should be a four-element numeric vector')
    elseif any(offset<0)
        error('offset should not contain any negative values')
    else
        offset = offset(:)';
    end

    if isempty(scale)
        scale = [1 1];
    elseif ~(isnumeric(scale) && numel(scale)==2)
        error('scale should be a two-element numeric vector')
    elseif any(scale>1) || any(scale<0)
        error('scale values should be in the range [0,1]')
    else
        scale = scale(:)';
    end

    %% calculate positions

    % ignore scale values for dimensions where there is one unit.
    if ncols==1 && scale(1)<1
        scale(1) = 1;
        disp('subfigrid: Since there is only one column, scale(1) has no effect (and is consequently set to 1).')
    end
    if nrows==1 && scale(2)<1
        scale(2) = 1;
        disp('subfigrid: Since there is only one row, scale(2) has no effect (and is consequently set to 1).')
    end

    % calculate array of left positions
    sub_pos_l = linspace(offset(1),1-offset(2),ncols+1);
    width = min(abs(diff(sub_pos_l)))*scale(1);
    sub_pos_l = sub_pos_l(1:end-1);
    % shift axes to maintain right margin:
    sub_pos_l = sub_pos_l+linspace(0,((1-scale(1))*width),ncols);

    % calculate array of bottom positions
    sub_pos_b = linspace(1-offset(3),offset(4),nrows+1);
    height = min(abs(diff(sub_pos_b)))*scale(2);
    sub_pos_b = sub_pos_b(2:end);
    % shift axes to maintain top margin:
    sub_pos_b = sub_pos_b+linspace(((1-scale(2))*height),0,nrows);

    % create array of positions
    pos = zeros(nrows,4,ncols);
    for m = 1:nrows
        for n = 1:ncols
            pos(m,1,n) = sub_pos_l(n); % left
            pos(m,2,n) = sub_pos_b(m); % bottom
        end
    end
    pos(:,3,:) = width;
    pos(:,4,:) = height;

end
