# Supplementary material for: Male apoE*3‐Leiden.CETP mice on high‐fat high‐cholesterol diet exhibit a biphasic dyslipidemic response, mimicking the changes in plasma lipids observed through life in men
Source: Physiol Rep. 2017 Oct 16;5(19):e13376. doi: 10.14814/phy2.13376 (PMC5641925; doi:10.14814/phy2.13376)
Supplement: Supplementary file 4 — Data S2. Matlab code to reproduce the mixed modeling results. [file PHY2-5-e13376-s004.zip › phy213376-sup-0004-DataS2/SimDataFig_Manuscript_Longitudinal_Z/Data/FE/altBoxPlot/+iosr/+general/checkMexCompiled.m]

function checkMexCompiled(varargin)
%CHECKMEXCOMPILED Check if mex file is compiled for system
% 
%   IOSR.GENERAL.CHECKMEXCOMPILED(SOURCE_FILE) checks whether a mex source
%   file SOURCE_FILE is compiled for the current operating system OR
%   whether the source file has been modified since it was compiled. It is
%   compiled if it does not pass these tests (to the same directory as the
%   source file). SOURCE_FILE must be a string that is the name of a source
%   file on the MATLAB search path.
% 
%   IOSR.GENERAL.CHECKMEXCOMPILED(OPTIONS,...,SOURCE_FILE) passes the
%   script switches in OPTIONS to the mex compiler, one argument per
%   switch.
% 
%   Example
% 
%       % check function compiled, with debugging info, and
%       % with large-array-handling API
%       iosr.general.checkMexCompiled('-g','-largeArrayDims','myfun.c')
% 
%   See also MEX.

%   Copyright 2016 University of Surrey.

    source_file = varargin{end};

    % Check input filename
    assert(ischar(source_file),'source_file must be a string')

    % Check extension is specified
    assert(~isempty(strfind(source_file,'.')),'source_file: no file extension specified')

    % Locate source file
    [pathstr,name,ext] = fileparts(which(source_file));

    filename = [pathstr filesep name ext]; % Create filename
    mexfilename = [pathstr filesep name '.' mexext]; % Deduce mex file name based on current platform

    if strcmp(pathstr,'') % source file not found
        error([source_file ': not found'])
    elseif exist(mexfilename,'file')~=3 || get_mod_date(mexfilename)<get_mod_date(filename)
         % if source file does not exist or it was modified after the mex file
        disp(['Compiling "' name ext '".'])
        d = cd;
        cd(pathstr)
        % compile, with options if appropriate
        if length(varargin)>1
            options = varargin{1:end-1};
            mex(options,source_file)
        else
            mex(source_file)
        end
        disp('Done.')
        cd(d)
    end

end

function datenum = get_mod_date(file)
%GET_MOD_DATE get file modified date

    d = dir(file);
    datenum = d.datenum;

end
