# Supplementary material for: Male apoE*3‐Leiden.CETP mice on high‐fat high‐cholesterol diet exhibit a biphasic dyslipidemic response, mimicking the changes in plasma lipids observed through life in men
Source: Physiol Rep. 2017 Oct 16;5(19):e13376. doi: 10.14814/phy2.13376 (PMC5641925; doi:10.14814/phy2.13376)
Supplement: Supplementary file 4 — Data S2. Matlab code to reproduce the mixed modeling results. [file PHY2-5-e13376-s004.zip › phy213376-sup-0004-DataS2/SimDataFig_Manuscript_Longitudinal_Z/Data/FE/altBoxPlot/+iosr/+general/getContents.m]

function [cont,dirflag] = getContents(directory,varargin)
%GETCONTENTS Get the contents of a specified directory
%
%   This function returns the contents of a specified directory.
%
%   CONT = IOSR.GENERAL.GETCONTENTS(DIRECTORY) returns the files and
%   folders in a directory and returns them to the cell array cont. It
%   ignores hidden files and folders (those starting '.'). DIRECTORY must
%   be a character array (string).
% 
%   CONT = IOSR.GENERAL.GETCONTENTS(DIRECTORY,'PARAMETER',VALUE) allows
%   search options to be specified. The options include:
%       'rec'       {false} | true
%                   Search recursively within the subfolders of the
%                   specified directory.
%       'path'      {'relative'} | 'full'
%                   Specifies whether returned paths are full or relative
%                   to the specified directory.
%       'sort'      {false} | true
%                   Specify whether the output is sorted alphabetically.
%       'filter'    {'all'} | 'files' | 'folders' | '*.ext' | str
%                   This option allows a filter to be specified. 'files'
%                   returns names of all files in the directory. 'folders'
%                   returns names of all folders in the directory. '*.ext',
%                   where 'ext' is a user-specified file extension, returns
%                   all files with the extension '.ext'. str may be any
%                   string; only elements that contain str will be returned
%                   (files or folders). str is case-sensitive.
% 
%   [CONT,DIRFLAG] = IOSR.GENERAL.GETCONTENTS(...) returns a logical array
%   DIRFLAG, the same size as CONT, indicating whether each element is a
%   directory.
% 
%   Examples
% 
%       Ex. 1
% 
%       % Return all m-files in the current directory
% 
%       cont = iosr.general.getContents(cd,'filter','*.m')
% 
%       Ex. 2
% 
%       % Return all files in the current directory and its
%       % sub-directories
% 
%       cont = iosr.general.getContents(cd,'rec',true)
% 
%       Ex. 3
% 
%       % Return all files in current directory with names
%       % containing 'foo'
%       
%       % may return files and folders:
%       [cont,dirflag] = iosr.general.getContents(cd,'filter','foo')
% 
%       % use dirflag to limit:
%       cont = cont(~dirflag);

%   Copyright 2016 University of Surrey.

    % parse input arguments and arrange call(s) to 'main', which
    % does the actual searching of directories

    assert(ischar(directory),'directory must be a character array')

    % Switch trap parses the varargin inputs
    % default values
    recflag = false;
    pathflag = 'relative';
    sortflag = false;
    str = 'all';
    % find values
    for i = 1:2:length(varargin)
        switch lower(varargin{i})
            case 'path'
                pathflag=varargin{i+1};
            case 'rec'
                recflag=varargin{i+1};
            case 'sort'
                sortflag=varargin{i+1};
            case 'filter'
                str=varargin{i+1};
            otherwise
                error('Unknown option: %s\n',varargin{i});
        end
    end

    % check input options
    assert(ischar(pathflag),'''path'' option must be a string')
    assert(strcmp(pathflag,'relative') | strcmp(pathflag,'full'),...
        '''path'' option must ''relative'' or ''full''')
    assert(islogical(recflag) & numel(recflag)==1,'''rec'' option must be logical')
    assert(islogical(sortflag) & numel(sortflag)==1,'''sort'' option must be a logical')
    assert(ischar(str),'str must be a character array')

    % first pass: contents of top-level folder
    [cont,dirflag] = main(directory,str);

    % do the recursive bit, if recursion is requested
    if recflag
        dirs = main(directory,'folders');
        count = length(dirs);
        n = 1;
        while n <= count % recursion requested
            [cont_temp,dirflag_temp] = main(dirs{n},str); % search them
            cont = [cont; cont_temp]; %#ok<AGROW> append search results
            dirflag = [dirflag; dirflag_temp]; %#ok<AGROW> append search results
            sdirs = main(dirs{n},'folders');
            dirs = [dirs; sdirs]; %#ok<AGROW>
            count = length(dirs);
            n = n+1;
        end
    end

    % remove full path
    if strcmp(pathflag,'relative')
        if ~strcmp(directory(end),filesep)
            directory = [directory filesep];
        end
        for n = 1:length(cont)
            cont{n} = strrep(cont{n}, directory, '');
        end
    end

    % sort output (case insensitive)
    if sortflag
        [~,IX] = sort(lower(cont));
        cont = cont(IX);
        dirflag = dirflag(IX);
    end

end

function [cont,dirflag] = main(directory,str)
%MAIN get the contents

    list = struct2cell(dir(directory));
    dirbool = cell2mat(list(cellfun(@islogical,list(:,1)),:)); % return directory flags
    list = list(1,:); % keep only file names
    X = ~strncmp(list, '.', 1); % remove hidden files (those starting '.')
    list = list(X);
    list = list(:); % make column vector
    dirbool = dirbool(X);
    dirbool = dirbool(:); % make column vector

    for n = 1:length(list)
        list{n} = fullfile(directory,list{n});
    end

    if nargin > 1
        % find filename extensions
        exts = cell(size(list));
        for n = 1:length(list)
            [~,~,exts{n}] = fileparts(list{n});
        end
        % filter
        if strncmp(str,'*.',2) % if extensions are requested
            ext = str(2:end);
            str = 'ext';
        end
        switch lower(str)
            case 'files'
                Y = ~dirbool;
            case 'folders'
                Y = dirbool;
            case 'ext'
                Y = strcmp(exts,ext);
            case 'all'
                Y = true(size(dirbool));
            otherwise % use literal search string
                Y = ~cellfun(@isempty,strfind(list,str));
        end
    else
        Y = true(size(list));
    end

    % return search results
    cont = list(Y);
    dirflag = dirbool(Y);

end
