# Supplementary material for: Male apoE*3‐Leiden.CETP mice on high‐fat high‐cholesterol diet exhibit a biphasic dyslipidemic response, mimicking the changes in plasma lipids observed through life in men
Source: Physiol Rep. 2017 Oct 16;5(19):e13376. doi: 10.14814/phy2.13376 (PMC5641925; doi:10.14814/phy2.13376)
Supplement: Supplementary file 4 — Data S2. Matlab code to reproduce the mixed modeling results. [file PHY2-5-e13376-s004.zip › phy213376-sup-0004-DataS2/SimDataFig_Manuscript_Longitudinal_Z/Data/FE/altBoxPlot/+iosr/+general/urn.m]

function r = urn(varargin)
%URN Generate random number sequence without duplicates
% 
%   IOSR.GENERAL.URN(N) returns an N-by-N matrix containing a random
%   sequence of integers in the interval 1:N without duplicates. The
%   integers are unique down each column.
% 
%   IOSR.GENERAL.URN(M,N) and IOSR.GENERAL.URN([M,N]) return an M-by-N
%   matrix.
% 
%   IOSR.GENERAL.URN(M,N,P,...) and IOSR.GENERAL.URN([M,N,P,...]) return an
%   M-by-N-by-P-by-... array. The integers are unique along the first
%   non-singleton dimension.
% 
%   IOSR.GENERAL.URN(...,[],DIM) creates the random sequence along the
%   dimension dim.
% 
%   This function uses a simple algorithm whereby a series or
%   uniformly-distributed random numbers are generated and sorted. The
%   returned array r is simply the array of indices specifying the sort
%   order.
% 
%   The function was inspired by an object of the same name in Cycling 74's
%   Max/MSP.

%   Copyright 2016 University of Surrey.

    % determines whether dimension specified
    dimcheck = false;

    % find an empty matrix in input
    empties = find(cellfun(@isempty,varargin));
    if ~isempty(empties)
        % if there is an empty matrix (dim specified)
        range = 1:empties-1; % input array-size-data range
        if length(varargin)>empties % check extra dim input specified
            dimcheck = true; % dim has been specified
            dim = varargin{empties+1}; % get dim
        else
            warning('Empty array but no dim specified. Using default.') %#ok<WNTAG>
        end
    else
        % input array-size-data range if no dim specified
        range = 1:length(varargin);
    end

    % input array-size-data at input
    n = cell2mat(varargin(range));

    % random numbers
    c = rand(n);

    % If dim unspecified, find first non-singleton dimension
    if ~dimcheck
        nsdim = find(size(c)>1,1,'first');
        if isempty(nsdim)
            dim = 1;
        else
            dim = nsdim;
        end
    end

    % sort the sequence, keeping sort indices as random integers
    [~,r] = sort(c,dim);

end
