# Supplementary material for: Male apoE*3‐Leiden.CETP mice on high‐fat high‐cholesterol diet exhibit a biphasic dyslipidemic response, mimicking the changes in plasma lipids observed through life in men
Source: Physiol Rep. 2017 Oct 16;5(19):e13376. doi: 10.14814/phy2.13376 (PMC5641925; doi:10.14814/phy2.13376)
Supplement: Supplementary file 4 — Data S2. Matlab code to reproduce the mixed modeling results. [file PHY2-5-e13376-s004.zip › phy213376-sup-0004-DataS2/SimDataFig_Manuscript_Longitudinal_Z/Data/FE/altBoxPlot/+iosr/+statistics/trirnd.m]

function r = trirnd(varargin)
%TRIRND Pseudorandom numbers drawn from the triangular distribution
%   
%   R = IOSR.STATISTICS.TRIRND(N) returns an N-by-N matrix containing
%   pseudorandom values drawn from the triangular distribution constrained
%   to (-1,1) and mode = 0.
% 
%   IOSR.STATISTICS.TRIRND(M,N) or IOSR.STATISTICS.TRIRND([M,N]) returns an
%   M-by-N matrix.
%   
%   IOSR.STATISTICS.TRIRND(M,N,P,...) or
%   IOSR.STATISTICS.TRIRND([M,N,P,...]) returns an M-by-N-by-P-by-...
%   array.
% 
%   IOSR.STATISTICS.TRIRND returns a scalar.
% 
%   TRIRND(SIZE(A)) returns an array the same size as A.
%
%   Note: The size inputs M, N, P, ... should be nonnegative integers.
%   Negative integers are treated as 0.
%
%   The sequence of numbers produced by TRIRND is determined by the
%   settings of the uniform random number generator that underlies RAND,
%   RANDI, and RANDN. Control that shared random number generator using
%   RNG.
% 
%   See also IOSR.STATISTICS.LAPRND, RAND, RANDN, RANDI, RNG.

%   Based on code (Matlab FE File ID: #13705) written by Elvis Chen, 2007.

%   Copyright 2016 University of Surrey.

    % Generate traingular noise
    u1 = rand(varargin{:})-0.5;
    u2 = rand(varargin{:})-0.5;
    r = u1+u2;

end
