# Supplementary material for: Male apoE*3‐Leiden.CETP mice on high‐fat high‐cholesterol diet exhibit a biphasic dyslipidemic response, mimicking the changes in plasma lipids observed through life in men
Source: Physiol Rep. 2017 Oct 16;5(19):e13376. doi: 10.14814/phy2.13376 (PMC5641925; doi:10.14814/phy2.13376)
Supplement: Supplementary file 4 — Data S2. Matlab code to reproduce the mixed modeling results. [file PHY2-5-e13376-s004.zip › phy213376-sup-0004-DataS2/SimDataFig_Manuscript_Longitudinal_Z/Data/FE/altBoxPlot/functionTemplate.m]

function [output_args] = functionTemplate(input_args)
%FUNCTIONTEMPLATE Summary of this function goes on this H1 line
% 
%   Detailed explanation goes here
%   
%   [OUTPUT_ARGS] = FUNCTIONTEMPLATE(INPUT_ARGS) describe the inputs and
%   outputs, and provide any other relevant information.
%   
%   LIST OTHER WAYS OF CALLING THE FUNCTION and give a description of the
%   different variables and how they affect the output. Provide any other
%   relevant information.
% 
%<-------------------- column is 75 characters wide ---------------------->
%   
%   Example(s)
%   
%     [Example 1: What this example does]
%   
%       % This is an example:
%       [output_args] = functionTemplate(input_args)
%   
%     [Example 2: What this example does]
%   
%   See also RELATED_FUNCTION, SIN, COS.

%   Copyright 2016 University of Surrey.

    % code is indented
    
    function this_is_a_nested_function
    %THIS_IS_A_NESTED_FUNCTION That also needs a description
        
        % it has access to the parent function's variables
        
    end

end

function [output_args] = my_local_function(input_args)
%MY_LOCAL_FUNCTION Summary of this function goes here
%   
%   Detailed explanation goes here

    % code is also indented

end
