# Supplementary material for: Male apoE*3‐Leiden.CETP mice on high‐fat high‐cholesterol diet exhibit a biphasic dyslipidemic response, mimicking the changes in plasma lipids observed through life in men
Source: Physiol Rep. 2017 Oct 16;5(19):e13376. doi: 10.14814/phy2.13376 (PMC5641925; doi:10.14814/phy2.13376)
Supplement: Supplementary file 4 — Data S2. Matlab code to reproduce the mixed modeling results. [file PHY2-5-e13376-s004.zip › phy213376-sup-0004-DataS2/SimDataFig_Manuscript_Longitudinal_Z/Data/FE/export/using_hg2.m]

%USING_HG2 Determine if the HG2 graphics engine is used
%
%   tf = using_hg2(fig)
%
%IN:
%   fig - handle to the figure in question.
%
%OUT:
%   tf - boolean indicating whether the HG2 graphics engine is being used
%        (true) or not (false).

% 19/06/2015 - Suppress warning in R2015b; cache result for improved performance
% 06/06/2016 - Fixed issue #156 (bad return value in R2016b)

function tf = using_hg2(fig)
    persistent tf_cached
    if isempty(tf_cached)
        try
            if nargin < 1,  fig = figure('visible','off');  end
            oldWarn = warning('off','MATLAB:graphicsversion:GraphicsVersionRemoval');
            try
                % This generates a [supressed] warning in R2015b:
                tf = ~graphicsversion(fig, 'handlegraphics');
            catch
                tf = ~verLessThan('matlab','8.4');  % =R2014b
            end
            warning(oldWarn);
        catch
            tf = false;
        end
        if nargin < 1,  delete(fig);  end
        tf_cached = tf;
    else
        tf = tf_cached;
    end
end
