# Supplementary material for: Male apoE*3‐Leiden.CETP mice on high‐fat high‐cholesterol diet exhibit a biphasic dyslipidemic response, mimicking the changes in plasma lipids observed through life in men
Source: Physiol Rep. 2017 Oct 16;5(19):e13376. doi: 10.14814/phy2.13376 (PMC5641925; doi:10.14814/phy2.13376)
Supplement: Supplementary file 4 — Data S2. Matlab code to reproduce the mixed modeling results. [file PHY2-5-e13376-s004.zip › phy213376-sup-0004-DataS2/SimDataFig_Manuscript_Longitudinal_Z/Data/FE/plotSpread/isEven.m]

function out = isEven(in)
%ISEVEN checks whether a number is even
%
% SYNOPSIS out = isEven(in)
%
% INPUT    in :  input (array) of numbers to be tested. 
% OUTPUT   out:  array of size(in) with 
%                   1 for even integers and zero
%                   0 for odd integers
%                 NaN for non-integers
%                out is a logical array as long as the input is all integers.
%
% c: jonas 5/05
% Last modified 11/24/2009 - Jonas Dorn
%%%%%%%%%%%%%%%%%%%%%%%%%%%%%%%%%%%%%%%%%%%%%%%%%%%%%%%%%%%%%%%%%%%%%%%%%%%

out = mod(in+1, 2);
% Set NaN for non-integer data, because they are neither odd or even
out((out ~= 0) & (out ~= 1)) = NaN;

% since doubles cannot be used for logical indexing, we should convert to
% logicals if possible. 
if all(isfinite(out(:)))
    out = logical(out);
end
