# Supplementary material for: Male apoE*3‐Leiden.CETP mice on high‐fat high‐cholesterol diet exhibit a biphasic dyslipidemic response, mimicking the changes in plasma lipids observed through life in men
Source: Physiol Rep. 2017 Oct 16;5(19):e13376. doi: 10.14814/phy2.13376 (PMC5641925; doi:10.14814/phy2.13376)
Supplement: Supplementary file 4 — Data S2. Matlab code to reproduce the mixed modeling results. [file PHY2-5-e13376-s004.zip › phy213376-sup-0004-DataS2/SimDataFig_Manuscript_Longitudinal_Z/Data/FE/TestHet/TestHetDemo.m]

%% TESTHET DEMO [Need stats TB]
%% Load DemoDataset.mat
% These are financial time series of the italian stock and mutual fund 
% market. In the predictors there are the Fama and French factors. 
% Residuals and fitted values are obtained by regressing mutual fund 
% returns on the regressors.
%% Simple Tests
% - Breush-Pagan, Koenker specification test
Pvalues = TestHet(Residuals, Predictors, '-BPK');
% - White test
Pvalues = TestHet(Residuals, Predictors, '-W');
% - White special case test; needs fitted values
Pvalues = TestHet(Residuals, Predictors, '-Ws', FittedValues);
