# Supplementary material for: Male apoE*3‐Leiden.CETP mice on high‐fat high‐cholesterol diet exhibit a biphasic dyslipidemic response, mimicking the changes in plasma lipids observed through life in men
Source: Physiol Rep. 2017 Oct 16;5(19):e13376. doi: 10.14814/phy2.13376 (PMC5641925; doi:10.14814/phy2.13376)
Supplement: Supplementary file 4 — Data S2. Matlab code to reproduce the mixed modeling results. [file PHY2-5-e13376-s004.zip › phy213376-sup-0004-DataS2/SimDataFig_Manuscript_Longitudinal_Z/Data/Glucose/Glucose.m]

% Glucose 6M HFDa
Glucose_6MHFDa = [
9.8     11.1	6.8     8.7     7.3     9       NaN
10.7	13.1	9.9     8.3     9.2     7.8     9.2
8.7     12.6	10      12.2	8.4     8       5.3
9.7     15.9	10.7	9.6     12.6	9.6     8
8.4     16.9	9.4     10.9	9.7     9.2     8
8.6     12.7	9.3     10.7	9.2     7.6     6.7
8.8     17      9.1     9.1     8.1     8.8     10.6
7.4     6.4     7.6     8.6     10.4	7.2     10.6
9.8     10.9	11.3	12.6	7.2     9.6     7.2
9.3     10.1	10      12.4	9.3     9.6     NaN
10.9	10.3	9.8     7.9     8.4     9.1     9.3
7.6     7.2     7.9     10.7	8.3     10.2	8.8
9.4     7.8     8.8     9.9     9.7     11.7	7.7
8.2     7.3     8.8     8.4     9.1     12      10
4.4     6       7.8     9.4     6.7     9.2     7.4
9.8     17.5	11.9	9.2     9.7     7.6     5.6
9       10.9	10      9.8     10.1	7       6.6
9.6     13.4	8.4     10      9.4     7.9     6.5
6.7     6.9     7       6.5     6.4     5.2     4.1     
9.1     13.7	11.4	8       9.1     10.2	10.1
9.5     11.9	9.2     10.8	10.6	8.8     7.3
9.3     9.8     8.4     8.3     10.2	9.8     8.3
11.4	16.3	8.7     11.9	10      9.7     8.3
9.3     9.4     8       9.3     8.5     9.4     6.6
9       10.9	8.6     12.4	8.7     9.9     7.3
8.9     10.2	7.8     12.5	7.35	9.4     7.4
9.1     13.9	7.7     6.8     NaN     NaN     NaN
11.6	14.2	8.6     9.6     8.4     10.1	7.4
8.4     10.7	10.3	10.2	8.6     7.4     7.6
7.3     11.6	9.9     9.6     6.8     11.5	6.9];

% Glucose 6M HFDc
Glucose_6MHFDc = [
10.5	12.3	11.4	8.6     8.4
7.4     9.8     9.3     7       NaN
10.4	12.6	8.7     7.4     9.3
12.1	11.6	10.4	8.1     10.3
7.4     11.9	9.8     8.3     9
8.7     11.3	8.9     8.6     7.8
9.8     10.5	9.6     8.7     8.3
8.4     11.4	9.4     7.9     8.6
9.3     7.4     6.4		NaN     NaN
9.9     11.8	9.4     8.1     7.8
10.1	10.7	9.8     7.1     11.1
7.9     11.7	8.2     9.3     14.1
11.1	11.7	7.1     7.1     6.4
9.2     14.6	7.9     8.7     8.7
8.1     11.1	9.7     7.9     8.1
9.3     14.4	10.7	6.8     7.6];

% Glucose 3M HFD
Glucose_3MHFD = [
8.9     11.4	10.5	8.4
10.2	13.2	9.1     10.7
9       11      9.7     8.1
11      10.9	10.6	7.1
9.4     11.8	11.2	9.6
11.4	11.4	8.7     9.8
10.2	11.3	13.2	10.3
9       9.8     9.3     7.6
8.1     9.2     9.6     8.5
10      11.6	9.7     8.6
10      12      9.3     8.2
9.6     11.1	11.2	9.7
8.9     12.2	9.2     NaN
10.2	11.9	11.9	11.6
7.2     9.9     5.6     NaN
9.4     10.3	9.9     7.3
11.7	11.2	10.9	9.9
9.4     10.7	13.1	10.1
10.5	11.6	10.8	9.8
11      9.2     10.1	9.9];

% Glucose 2M HFD
Glucose_2MHFD = [
6.6     5.9     6.1
8.2     9.9     8.4
7.8     11.6	8.8
8.1     10.5	11.3
8.6     11.2	11.9
8.3     10.8	8.9
8.6     12.3	9.4
8.1     13.7	13.2
7.5     9.2     10.4
8.2     10.9	9.5
7.3     12.1	11.1
8.4     12.3	12.8
7.7     11.4	10.9
9.4     11.6	10.1
8.9     10      11.2
9.3     10.7	10.7
8.6     11.5	14.4
8.7     11.8	8.6
7.9     10.9	9.2];

% Glucose 1M HFD
Glucose_1MHFD = [9.2 11	11.3 5.8 10.7 12.9 11.3 9.6	7.7	10.6 6.1 9.1 11.1 10.8 9.4 6.8 10.4 8.3	8.8	8.6]';
