# Supplementary material for: Male apoE*3‐Leiden.CETP mice on high‐fat high‐cholesterol diet exhibit a biphasic dyslipidemic response, mimicking the changes in plasma lipids observed through life in men
Source: Physiol Rep. 2017 Oct 16;5(19):e13376. doi: 10.14814/phy2.13376 (PMC5641925; doi:10.14814/phy2.13376)
Supplement: Supplementary file 4 — Data S2. Matlab code to reproduce the mixed modeling results. [file PHY2-5-e13376-s004.zip › phy213376-sup-0004-DataS2/SimDataFig_Manuscript_Longitudinal_Z/Data/Glucose/Insulin_recalc.m]

% insulin recalculated

Insulin_1M = [
0.79	8.26
0.63	2.08
0.72	5.22
0.09	0.18
1.84	5.46
0.51	2.77
0.77	2.19
0.82	2.92
0.79	4.11
0.84	3.77
0.89	0.89
0.38	1.92
0.29	2.70
0.31	2.39
0.54	3.32
0.25	0.67
0.38	5.17
0.23	0.89
0.62	1.98
0.69	1.57];

Insulin_2M = [
0.26	0.88	0.09	3.51
0.79	3.85	3.94	NaN
0.58	1.51	0.70	3.32
1.00	1.75	2.23	NaN
0.40	2.58	1.92	7.31
1.65	3.69	6.01	NaN
1.02	2.75	3.01	6.53
0.58	2.77	2.47	2.85
0.62	0.93	1.02	2.03
0.77	1.29	2.25	NaN
0.30	1.61	2.58	3.37
0.55	1.61	1.22	2.02
0.39	1.66	2.12	3.09
0.83	1.97	2.21	3.12
0.27	1.58	2.04	3.49
0.39	1.15	1.28	NaN
0.34	4.97	4.55	5.58
0.25	0.99	0.57	2.25
0.31	1.55	0.93	2.23];

Insulin_3M = [
0.51	2.10	2.71	1.40	4.70
0.35	2.24	2.04	1.03	NaN
0.66	2.91	2.36	1.55	3.14
0.58	3.08	4.44	1.24	NaN
0.74	2.54	4.09	2.13	8.48
0.78	6.28	8.35	4.14	NaN
0.55	2.52	4.64	4.07	5.38
0.27	2.31	1.80	1.87	NaN
0.65	1.92	1.83	1.58	6.11
0.45	2.09	3.01	2.74	NaN
0.33	2.33	2.53	1.96	5.75
0.70	1.54	2.16	0.99	NaN
0.74	2.07	2.45	NaN     NaN
0.72	1.56	2.34	1.00	6.65
0.57	1.53	0.58	NaN     NaN
0.75	2.74	3.92	4.28	NaN
0.80	2.11	2.16	2.64	8.46
0.80	2.11	2.48	5.61	NaN
1.08	2.70	3.76	0.79	2.91
1.55	3.36	5.87	2.45	NaN];

Insulin_6Mc = [
1.56	3.37	7.75	3.68	2.99	4.09
0.89	2.77	2.85	0.74	NaN     NaN
0.73	2.32	2.05	3.17	0.78	2.69
0.64	1.22	2.53	2.20	1.19	1.63
0.80	2.23	3.22	3.14	1.03	1.24
0.67	2.10	2.13	2.74	1.09	2.61
NaN     0.91	1.47	1.79	0.69	2.02
0.79	1.65	2.30	1.34	0.81	5.97
0.43	0.52	0.34	0.02	NaN     NaN
0.75	1.11	2.21	2.87	0.51	2.71
1.50	2.99	8.91	5.52	1.93	7.29
0.53	2.74	2.68	4.91	0.94	1.74
1.36	2.46	1.86	1.92	0.67	3.03
NaN     2.77	5.20	3.63	1.00	2.19
0.75	1.21	2.16	2.60	1.40	4.40
0.47	1.82	2.47	1.68	1.41	0.00];

Insulin_6Ma = [
NaN     1.99	4.65	2.05	2.52	0.82	0.22	NaN
0.26	0.79	2.13	1.67	1.11	1.37	NaN     1.54
0.29	1.82	3.21	1.45	1.78	1.02	NaN     NaN
0.18	1.15	4.04	2.43	1.59	1.17	1.16	1.35
NaN     1.20	2.70	2.38	1.60	1.29	1.46	NaN
0.35	1.45	5.60	4.37	2.76	3.20	0.08	2.63
0.20	0.37	1.75	3.10	1.59	1.58	0.84	NaN
NaN     0.22	0.53	0.52	0.64	0.42	NaN     5.42
1.19	2.43	8.19	7.81	5.05	2.18	1.84	NaN
NaN     0.87	2.05	2.82	1.11	0.61	0.46	NaN
NaN     1.74	3.65	4.60	1.77	0.88	1.11	NaN
0.12	0.29	0.41	0.32	0.00	0.92	1.30	NaN
NaN     0.16	0.46	0.23	0.43	0.35	0.46	1.60
0.00	0.39	0.96	0.22	1.62	1.27	0.92	NaN
NaN     0.48	1.03	0.50	0.53	0.89	0.26	NaN
NaN     1.15	5.60	2.75	2.47	3.22	1.45	NaN
0.26	1.42	3.88	1.83	1.57	0.49	0.77	1.32
NaN     0.68	3.41	1.92	1.40	0.69	0.86	NaN
0.18	0.33	1.24	0.86	0.85	0.60	0.77	NaN
0.18	1.20	3.18	2.42	1.24	0.78	0.76	3.55
0.30	0.43	1.48	1.12	1.24	1.25	1.61	NaN
NaN     0.62	1.60	1.86	1.47	1.41	1.78	NaN
0.20	1.29	1.85	1.48	2.13	1.37	0.35	NaN
0.20	2.02	4.38	1.50	1.90	1.72	1.68	1.20
0.24	1.08	4.15	2.40	10.85	6.43	0.44	NaN
0.40	0.44	2.44	2.20	0.95	0.98	0.44	1.40
0.14	1.66	3.19	0.64	NaN     NaN     NaN     NaN
0.26	1.20	1.51	1.43	1.91	0.45	1.19	NaN
0.19	1.11	1.87	7.68	4.33	2.69	0.75	1.11
0.31	1.61	1.79	1.76	1.43	1.72	0.49	NaN
];
