# Supplementary material for: Male apoE*3‐Leiden.CETP mice on high‐fat high‐cholesterol diet exhibit a biphasic dyslipidemic response, mimicking the changes in plasma lipids observed through life in men
Source: Physiol Rep. 2017 Oct 16;5(19):e13376. doi: 10.14814/phy2.13376 (PMC5641925; doi:10.14814/phy2.13376)
Supplement: Supplementary file 4 — Data S2. Matlab code to reproduce the mixed modeling results. [file PHY2-5-e13376-s004.zip › phy213376-sup-0004-DataS2/SimDataFig_Manuscript_Longitudinal_Z/Data/Glucose/wbgt.m]

% WBGT

% glucose measurements
wbgtt = [0 10 20 30 40 50 60 75 90];

wbgt1 = [
10.8	14.2	14.7	14.9	14.9	13.9	16.6	14.8	14.7
12.9	16.7	15.9	18.2	17.3	16.7	16.1	14.6	14.6
12.8	15.5	16.7	16.2	14.2	17.4	16.5	15.9	13.1
14.1	17.4	17.0	16.9	17.4	20.2	17.1	19.3	17.8
10.2	12.8	14.8	13.4	13.7	16.4	15.1	14.7	15.4
11.2	11.9	13.6	14.6	16.3	14.8	14.2	16.2	14.8
12.2	12.8	13.2	15.2	14.5	16.8	13.8	16.3	16.7
11.3	14.1	13.9	13.6	14.6	18.9	16.0	18.9	12.3
7.9     8.9     8.7     9.1     8.9     8.7     8.3     8.8     8.0
13.4	17.4	15.2	18.1	17.6	16.7	16.4	17.9	15
12.3	17.7	17.2	17.4	17.1	16.6	20.8	18.1	19.6
11.3	13.3	12.7	13.3	16.8	19.7	19.8	15.5	15.2
10.8	16.5	14.4	20.4	17.1	15.4	16.4	14.4	15.3
15.3	18.4	18.4	21.6	21.4	21.4	20.6	20.0	19.6
12.4	17.5	16.1	15.1	16.7	16.6	16.9	16.1	18.3
10.8	15.9	14.5	16.9	15.2	16.3	20.0	19.0	18.1];

wbgt1m = nanmean(wbgt1);wbgt1sd = nanstd(wbgt1)/sqrt(16);

wbgt2 = [
11.1	13.8	17.4	14.8	16.9	16.1	16.0	13.2	13.7
9.8     12.7	12.2	11.0	11.5	12.2	11.4	11.7	11
11.2	14.8	13.1	12.7	12.6	12.7	13.6	12.8	11.2
10.8	13.8	15.6	14.4	14.1	14.9	14.1	15.6	12.8
12.6	14.5	13.9	15.7	14.7	12.1	14.4	10.2	9.9
9.0 	12.8	11.9	11.3	13.4	12.9	14.4	13.9	11.9
10.7	13.6	15.2	14.8	17.6	17.7	19.9	15.1	16.7
14.2	13.6	17.2	17.2	15.1	14.6	14.1	13.9	12.1
7.2     9.6     8.7     7.3     7.6     7.3     7.2     7.0 	7.4
7.9     10.3	10.6	10.5	10.7	10.4	10.7	10.2	10
12.2	15.2	14.8	13.2	14.4	14.3	13.8	14.1	14.9
12.5	16.2	14.0	16.8	14.7	18.6	16.4	16.3	15.1
9.3     11.1	11.8	10.0	9.8     9.7     10.9	10.7	8.7
10.1	13.6	13.7	11.4	12.8	12.1	12.3	11.6	11.2
14.3	18.1	18.0	21.0	20.7	18.1	20.1	17.0    16.4
10.9	13.2	17.9	13.2	12.1	12.9	13.1	10.8	12.4];

wbgt2m = nanmean(wbgt2);wbgt2sd = nanstd(wbgt2)/sqrt(16);

wbgt3 = [
8.7     11.2	14.1	13.6	12.7	9.9     10.9	10.4	9.7
8.4     10.5	10.4	8.6     9.7     9.3 	8.8     8.7     8.5
8.7     12.3	12.0	12.5	11.5	11.3	11.6	10.9	9.8
10.7	13.8	15.2	13.9	14.3	12.8	12.4	12.3	12.4
10.2	11.3	11.6	11.3	12.6	11.0	11.4	11.6	9.8
10.6	12.6	14.4	12.1	12.4	12.7	11.2	12.5	9.9
11.8	12.8	15.5	14.8	16.7	12.2	13.8	14.1	10.2
9.3     12.6	12.2	12.1	12.1	12.1	13.2	10.3	9.9
NaN     NaN     NaN     NaN     NaN     NaN     NaN     NaN     NaN
9.7     9.6     10.3	10.4	10.4	9.8     10.8	10.3	9.2
10.1	12.2	11.9	14.3	11.8	12.0	12.6	10.2	9.9
12.1	16.2	16.1	15.2	14.6	18.2	16.5	13.6	13.8
7.5     9.3     9.3     10.7	8.7     9.7     10.6	8.4     10.3
8.5     11.8	10.7	10.6	11.0	12.7	11.3	10.1	11.2
9.9     11.4	9.7     11.8	10.7	9.5     10.9	9.3     9.3
10.3	12.7	13.8	15.6	13.1	11.7	12.7	13.1	10.9];

wbgt3m = nanmean(wbgt3);wbgt3sd = nanstd(wbgt3)/sqrt(15);

wbgt4 = [
10.3	11.1	11.9	11.6	11.6	12.7	10.9	11.1	10.9
NaN     NaN     NaN     NaN     NaN     NaN     NaN     NaN     NaN
9.5     11.4	10.0	11.4	11.8	12.1	12.4	11.1	10.5
9.1     11.4	10.3	9.7     10.0	9.7     10.6	10.3	9.7
9.0     12.1	11.9	11.7	10.4	10.5	11.6	9.6     9.6
9.2     9.7     10.2	8.9     10.2	9.3     9.5     10.4	8.8
9.7     14.1	10.6	9.2     9.5     10.8	10.5	9.4     9.9
8.5     12.9	10.4	10.7	11.4	10.4	11.4	10.6	9.6
NaN     NaN     NaN     NaN     NaN     NaN     NaN     NaN     NaN
7.3     10.4	11.8	11      10.3	11.0	11.8	13.1	11.9
11.5	13.4	14.8	13.5	13.0	12.2	12.7	12.0	11.8
13.1	15.4	15.5	14.7	13.9	13.0	13.2	13.4	14.3
7.5     11.0	9.6     9.8     10.5	11.4	11.4	9.4     9.8
9.5     11.5	10.7	10.9	11.4	12.1	12.6	10.4	10.3
10.7	13.4	12.4	12.7	12.1	12.3	11.9	10.3	8.6
10.4	11.9	12.3	11.4	11.4	12.4	12.3	11.7	11.8];

wbgt4m = nanmean(wbgt4);wbgt4sd = nanstd(wbgt4)/sqrt(14);

ins_wbgt = [
2.44	3.85	3.73	3.86
1.62	4.42	1.08	NaN
1.31	3.04	1.72	1.79
1.81	1.87	2.25	2.49
1.87	3.04	1.96	1.80
1.92	1.80	1.42	1.50
1.24	1.15	1.45	1.22
0.99	2.20	2.33	1.72
1.43	1.48	NaN     NaN
1.36	1.73	2.52	2.99
1.96	5.56	4.55	3.76
1.70	1.99	2.96	3.40
1.91	1.77	2.14	2.08
2.13	3.28	2.55	1.74
1.55	2.87	4.02	1.44
1.39	1.38	1.54	2.45];

% figure();hold on;
% errorbar(wbgtt, wbgt1m, wbgt1sd);
% errorbar(wbgtt, wbgt2m, wbgt2sd);
% errorbar(wbgtt, wbgt3m, wbgt3sd);
% errorbar(wbgtt, wbgt4m, wbgt4sd);
% legend({'3wk HFD', '9wk HFD', '15wk HFD', '27wk HFD'}, 'Location', 'northwest');
% ylabel('Glucose  (mM)');xlabel('Time  (min)');
% 
% figure();hold on;
% boxplot(ins_wbgt);

% mumol/min/kg
egp_wbgt = [
139.27	81.10	77.60	92.76
114.47	107.80	82.33	NaN
116.24	86.50	69.24	131.42
123.64	71.81	66.96	114.23
127.91	80.07	71.88	84.61
154.36	70.90	74.64	82.99
159.10	104.44	65.70	113.70
110.21	72.45	71.14	94.03
162.71	57.90	NaN     NaN
109.44	97.03	69.38	105.35
102.51	97.27	75.59	81.00
126.52	113.33	107.14	110.49
119.97	83.77	98.71	95.78
92.26	99.45	108.68	99.08
155.31	97.24	93.01	88.70
139.74	124.79	77.96	95.28
];

% C0_el mumol/liter
C0_el = [
1733.66     2758        2970.15     1900.83
2174.12     1864.36     1940.14     NaN
1754.57     2149.065	2603.03     1737.56
2025.32     1726.122	2612.63     1714.5
1323.28     2515.7      2505        1617.37
1400.44     2042.81     2353.38     1339.63
1791.93     2408.84     2641.87     1532.44
1729.33     1999.21     2439.31     1429.62
788.19      2177.45		NaN         NaN
2027.49     1674.23     2228.86     1209.95
1885.14     1614.59     2990.5      1269.16
1886.9      2208.42     2577.19     2828.36
1572.78     2105.87     1769.67     2201.91
2431.77     2001.86     1903.51     2042.85
1390.91     2484.96     2038.058	2140.07
1633.22     1884.63     2610.32     1384.12];

% C0_abs mumol/liter
C0_abs = [
1952.71     2922.05     2995.97     2921.39
2181.47     2465.87     2964.98     NaN
1934.91     2471.255	3023.43     2521.92
1940.82     2886.9      3359.04     2728.14
1857.72     2690.54     3092.87     3189.54
1999.39     2461.3      2982.62     3048.16
1922.96     2519        3223.55     2829.14
2087.58     2507.7      3019.089	3090.23
1146.39     2570.49		NaN         NaN
2215.5      2222.89     2889.57     2889.27
2118.03     2453.41     3055.1      3430.26
1944.06     2422.595	2662.77     2890.15
1609.15     2430.26     2828.34     2690.85
2294.13     2495.37     2737.42     3147.25
1668.35     2507.28     2834.2      2931.72
1868.24     2341.28     2937.53     3094.51];

% K_el min-1
K_el = [
0.03137     0.02885     0.03924     0.0305
0.03068     0.03514     0.03489     NaN
0.02509     0.0283225	0.03161     0.04049
0.02721     0.01839     0.02633     0.03972
0.0229      0.03029     0.03115     0.02804
0.02902     0.0229      0.0285      0.02599
0.03612     0.02979     0.02507     0.03664
0.02403     0.01855     0.02911     0.02716
0.03058     0.03112		NaN         NaN
0.02643     0.03042     0.02975     0.02303
0.02106     0.02241     0.03699     0.01679
0.02863     0.0306      0.03541     0.04253
0.02238     0.03422     0.0357      0.04052
0.0211      0.03228     0.03896     0.03553
0.02505     0.02471     0.0376      0.03228
0.02544     0.03567     0.03029     0.02258];

% K_abs min-1
K_abs = [
0.19099     0.09094     0.12237     0.17267
0.1094      0.16812     0.19052     NaN
0.18283     0.1342325	0.09934     0.22875
0.11912     0.08829     0.11495     0.22932
0.15807     0.11808     0.1101      0.22065
0.13508     0.06099     0.12449     0.224169
0.17323     0.09431     0.10939     0.22747
0.11163     0.11784     0.12369     0.2224
0.12926     0.10523		NaN         NaN
0.10757     0.1587      0.13006     0.22679
0.13065     0.14835     0.09788     0.21637
0.11287     0.124115	0.12614     0.22646
0.11318     0.13052     0.19943     0.22974
0.10508     0.14159     0.12411     0.22181
0.25513     0.11777     0.14855     0.2257
0.17678     0.19554     0.13971     0.2225];

% dose mumol/kg
D = [
516.48	502.61	505.76	516.79
500.74	501.83	516.48	NaN
517.77	519.79	505.72	508.89
512.66	493.31	505.56	508.42
506.63	512.66	517.45	478.75
512.66	503.22	512.66	479.68
519.25	505.64	502.35	505.44
516.63	527.91	514.80	498.26
502.88	545.11	NaN     NaN
503.62	518.42	518.76	514.80
507.37	504.25	517.36	511.24
516.63	512.66	505.56	524.91
520.49	506.70	525.30	509.66
520.76	512.66	507.32	522.23
522.41	521.35	510.87	518.42
524.31	503.08	518.76	520.88];

% glucose steady state mumol/liter
GlucSS = [
14928.57	15442.86	11614.29	11528.57
16200.00	11571.43	9142.86     NaN
15714.29	12671.43	11371.43	11328.57
17957.14	14500.00	13328.57	10042.86
14785.71	12985.71	11328.57	10757.14
14928.57	12814.29	12171.43	9614.29
15214.29	16714.29	13900.00	9985.71
15457.14	14885.71	11700.00	10642.86
8642.86     7500.00		NaN         NaN
16700.00	10442.86	10171.43	11557.14
18114.29	14214.29	11814.29	12857.14
16142.86	15985.71	15428.57	14000.00
16200.00	10228.57	9671.43     10271.43
20428.57	12157.14	11085.71	11200.00
16542.86	18757.14	10171.43	11471.43
17142.86	13200.00	12985.71	11900.00];

% derived parameters
MRT = 1./K_abs + 1./K_el;               % mean residence time
F = 1 - (C0_abs.*K_el)./(C0_el.*K_abs); % bioavailability
AUC = C0_el./K_el - C0_abs./K_abs;      % area under the curve
MCR = (F.*D)./AUC;                      % metabolic clearance rate
V = MCR./K_el;                          % apparent volume of distribution
Ra = MCR.*GlucSS;                       % rate of appearance (endogenous glucose production)
A = Ra./K_el;                           % pool size

% insulin related kinetics
S = 100*14.1*(1000./(GlucSS.*ins_wbgt*29));      % insulin sensitivity            (in %)
B = 100*1.52*(ins_wbgt*29./(GlucSS - 3.3));      % beta-cell function             (in %)
DI=S.*B;                                         % disposition index
H = 100*308*(1./(ins_wbgt*29.*Ra));              % hepatic insulin sensitivity    (in %)
P = 100*( MCR./(ins_wbgt*29))/0.0098;            % peripheral insulin sensitivity (in %)

vars = {'S', 'B', 'DI', 'H', 'P'};
