# Supplementary material for: Male apoE*3‐Leiden.CETP mice on high‐fat high‐cholesterol diet exhibit a biphasic dyslipidemic response, mimicking the changes in plasma lipids observed through life in men
Source: Physiol Rep. 2017 Oct 16;5(19):e13376. doi: 10.14814/phy2.13376 (PMC5641925; doi:10.14814/phy2.13376)
Supplement: Supplementary file 4 — Data S2. Matlab code to reproduce the mixed modeling results. [file PHY2-5-e13376-s004.zip › phy213376-sup-0004-DataS2/SimDataFig_Manuscript_Longitudinal_Z/Data/Liver/LiverLipids.m]

% Liver Lipids

LiverWeights_1MHFD = [3.1   2.7     2.4     1.5     1.6     1.1     1.6     1.5     1.5     1.4 NaN NaN NaN NaN NaN NaN NaN NaN NaN NaN NaN];
LiverWeights_2MHFD = [1.5   2       2       3       1.5     2.5     2.5     2.1     3.1     1.4 NaN NaN NaN NaN NaN NaN NaN NaN NaN NaN NaN];
LiverWeights_3MHFD = [2.7   1.8     3.8     3.2     3.6     2.4     3.1     3.5     2.6     NaN NaN NaN NaN NaN NaN NaN NaN NaN NaN NaN NaN];
LiverWeights_6MHFDa = [3.7  4.6     4.2     2.6     3.9     2.1     2.1     3.6     3.4     3.9     1.8     4.2     2.1     3];
LiverWeights_6MHFDc = [5.1  4.1     3.1     3.5     5       3.4     3.7];
LiverWeights_6MHFD = [LiverWeights_6MHFDa LiverWeights_6MHFDc];

LiverProtein_1MHFD = [156.45    163.94  142.53  184.51  198.95  205.08  196.04  196.35  171.00  149.29 NaN NaN NaN NaN NaN NaN NaN NaN NaN NaN NaN];
LiverProtein_2MHFD = [152.30    188.67  160.30  168.82  189.91  180.77  163.83  168.09  163.94  178.90  NaN NaN NaN NaN NaN NaN NaN NaN NaN NaN NaN];
LiverProtein_3MHFD = [164.66    179.52  204.88  170.69  184.82  176.09  180.77  156.97  170.17  NaN NaN NaN NaN NaN NaN NaN NaN NaN NaN NaN NaN];
LiverProtein_6MHFDa = [192.41   159.36  172.35  162.07  205.19  182.74  126.01  167.37  176.09  169.44  199.99  160.40  180.77  236.67 ];
LiverProtein_6MHFDc = [162.27   178.90  185.55  172.04  154.90  158.53  165.60 ];
LiverProtein_6MHFD = [LiverProtein_6MHFDa LiverProtein_6MHFDc];

BW_1MHFD = [51.5	45.4	45.3	36.6	35      26.3	37.8	35.9	41.4	34.1 NaN NaN NaN NaN NaN NaN NaN NaN NaN NaN NaN];
BW_2MHFD = [32.9	39.7	44.2	48.3	33.9	46.8	44.9	45.2	54.9	35.6 NaN NaN NaN NaN NaN NaN NaN NaN NaN NaN NaN];
BW_3MHFD = [47.6	48.3	52      52      54.9	45.2	51.3	51.9	46.4 NaN NaN NaN NaN NaN NaN NaN NaN NaN NaN NaN NaN];
BW_6MA =   [47.7	55.9	58      41.8	50.8	38.2	38      49      54.6	51.1	34.4	57.7	42	47.2];
BW_6MC =   [74.3    58.6    50.2    46.6    70.5    48.9    53.2];
BW_6M = [BW_6MA BW_6MC];

LiverTG_1MHFD = [	134.57	127.95	202.77	11.47	47.92	5.85	68.02	83.24	28.66	51.95 NaN NaN NaN NaN NaN NaN NaN NaN NaN NaN NaN];
LiverTG_2MHFD = [	29.29	57.71	52.97	68.78	38.17	72.05	152.16	68.72	43.30	53.71 NaN NaN NaN NaN NaN NaN NaN NaN NaN NaN NaN];
LiverTG_3MHFD = [	75.18	91.38	78.45	134.00	103.89	105.70	161.67	201.09	77.54   NaN NaN NaN NaN NaN NaN NaN NaN NaN NaN NaN NaN];
LiverTG_6MHFDa = [	50.63	105.38	101.96	90.00	39.81	51.41	32.90	79.32	86.58	75.83	23.15	69.42	81.74	62.38];
LiverTG_6MHFDc = [	49.38	53.28	47.44	52.79	54.46	49.31	42.99];		
LiverTG_6MHFD = [LiverTG_6MHFDa LiverTG_6MHFDc];

LiverTC_1MHFD = [	13.59	14.63	23.93	5.15	10.77	11.98	11.89	16.31	5.37	20.74 NaN NaN NaN NaN NaN NaN NaN NaN NaN NaN NaN];
LiverTC_2MHFD = [	20.53	11.14	25.55	10.62	10.36	12.43	32.28	13.02	8.88	17.16 NaN NaN NaN NaN NaN NaN NaN NaN NaN NaN NaN]; 
LiverTC_3MHFD = [	23.04	15.50	16.55	34.21	33.57	25.75	7.88	26.72	12.54   NaN NaN NaN NaN NaN NaN NaN NaN NaN NaN NaN NaN];
LiverTC_6MHFDa = [	10.05	24.30	19.82	23.98	9.43	14.64	10.79	29.67	18.27	16.44	12.11	22.52	10.82	13.73];
LiverTC_6MHFDc = [	15.15	13.62	17.34	8.15	16.04	23.09	13.09];
LiverTC_6MHFD = [LiverTC_6MHFDa LiverTC_6MHFDc];
																							
LiverFC_1MHFD = [9.21	8.62	6.11	9.21	10.52	6.71	9.64	9.84	7.48	6.33 NaN NaN NaN NaN NaN NaN NaN NaN NaN NaN NaN];
LiverFC_2MHFD = [7.45	8.15	8.39	7.95	9.49	7.76	8.06	7.69	8.62	6.14 NaN NaN NaN NaN NaN NaN NaN NaN NaN NaN NaN];
LiverFC_3MHFD = [9.71	10.29	10.41	11.57	8.70	11.03	7.26	7.65	6.83    NaN NaN NaN NaN NaN NaN NaN NaN NaN NaN NaN NaN];
LiverFC_6MHFDa = [11.35	12.77	13.44	6.96	8.23	12.89	9.06	13.57	9.21	11.17	10.93	12.72	7.43	13.69];
LiverFC_6MHFDc = [10.79	10.41	11.63	6.74	12.62	12.74	10.53];
LiverFC_6MHFD = [LiverFC_6MHFDa LiverFC_6MHFDc];

LiverPL_1MHFD = [32.21 35.34 40.57 38.61 36.52 35.73 31.91 32.46 31.63 33.85 NaN NaN NaN NaN NaN NaN NaN];
LiverPL_2MHFD = [28.7 26.2 30.4 28.4 35.1 28.2 22.3 25.0 24.2 29.2 NaN NaN NaN NaN NaN NaN NaN];
LiverPL_3MHFD = [ 30.73 32.20 35.39 27.30 28.28 31.96 26.57 26.08 36.61 NaN NaN NaN NaN NaN NaN NaN NaN];
LiverPL_6MHFDa = [24.69 33.85 26.91 25.80 28.30 32.74 31.35 33.85 31.08 30.24 ];
LiverPL_6MHFDc = [25.0 27.9 30.4 27.9 25.2 29.9 27.7];
LiverPL_6MHFD = [LiverPL_6MHFDa LiverPL_6MHFDc];

NAS_1MHFD =  [4     6       6       4       NaN     3       5       5       4       5];
NAS_2MHFD =  [6     4       2       5       4       4       6       6.5     5       4];
NAS_3MHFD =  [8     8       7       4.5     7.5     7       6       6       7];				
NAS_6MHFDa = [7     7       8       7       8       7       6       8       8       7       3       8       7	8];
NAS_6MHFDc = [7     7       7.5     7       7       7.5     6.5	];

SR_1MHFD =  [	0.21	0.20	0.16	0.40	NaN     1.26	0.30	0.19	0.18	0.62];
SR_2MHFD=   [	6.34	0.51	NaN     0.47	2.03	0.55	0.92	1.23	0.23	2.09];
SR_3MHFD =  [	0.78	1.05	0.21	0.25	2.85	0.39	0.27	0.36	1.34	];
SR_6MaHFD = [	5.03	5.30	9.55	7.41	4.24	0.19	11.87	7.88	8.27	6.35	8.88	5.94	0.65	2.25];
SR_6McHFD = [	3.06	5.78	1.79	5.06	4.53	7.04	8.70 ];

NAS = [NAS_1MHFD'; NAS_2MHFD'; NAS_3MHFD'; NAS_6MHFDa'; NAS_6MHFDc'];
SR = [SR_1MHFD'; SR_2MHFD'; SR_3MHFD'; SR_6MaHFD'; SR_6McHFD'];

LW = [LiverWeights_1MHFD(1:10)'; LiverWeights_2MHFD(1:10)'; LiverWeights_3MHFD(1:9)';LiverWeights_6MHFDa';LiverWeights_6MHFDc(1:7)'];
BW = [BW_1MHFD(1:10)'; BW_2MHFD(1:10)'; BW_3MHFD(1:9)'; BW_6MA'; BW_6MC(1:7)'];

% by liver weight
LTC = [LiverTC_1MHFD(1:10)' ; LiverTC_2MHFD(1:10)' ; LiverTC_3MHFD(1:9)' ; LiverTC_6MHFDa' ; LiverTC_6MHFDc(1:7)'];
LTG = [LiverTG_1MHFD(1:10)' ; LiverTG_2MHFD(1:10)' ; LiverTG_3MHFD(1:9)' ; LiverTG_6MHFDa' ; LiverTG_6MHFDc(1:7)'];
LFC = [LiverFC_1MHFD(1:10)' ; LiverFC_2MHFD(1:10)' ; LiverFC_3MHFD(1:9)' ; LiverFC_6MHFDa' ; LiverFC_6MHFDc(1:7)'];
LPL = [LiverPL_1MHFD(1:10)' ; LiverPL_2MHFD(1:10)' ; LiverPL_3MHFD(1:9)' ; LiverPL_6MHFDa' ; LiverPL_6MHFDc(1:7)'];
Lprot = [LiverProtein_1MHFD(1:10)'; LiverProtein_2MHFD(1:10)'; LiverProtein_3MHFD(1:9)';LiverProtein_6MHFDa';LiverProtein_6MHFDc'];

% by protein nmol/mg prot
LTCp = 1e3*LTC./Lprot;
LTGp = 1e3*LTG./Lprot;
LFCp = 1e3*LFC./Lprot;
LPLp = 1e3*LPL./Lprot([1:33 35 37:38 41:50]);
