# Supplementary material for: Male apoE*3‐Leiden.CETP mice on high‐fat high‐cholesterol diet exhibit a biphasic dyslipidemic response, mimicking the changes in plasma lipids observed through life in men
Source: Physiol Rep. 2017 Oct 16;5(19):e13376. doi: 10.14814/phy2.13376 (PMC5641925; doi:10.14814/phy2.13376)
Supplement: Supplementary file 4 — Data S2. Matlab code to reproduce the mixed modeling results. [file PHY2-5-e13376-s004.zip › phy213376-sup-0004-DataS2/SimDataFig_Manuscript_Longitudinal_Z/Data/mlm_bodyweight.m]

%% mixed linear models

%% make the table containing the relevant data
addpath('EnergyBalance');addpath('DomAnalysis');
BodyWeight;


%%

t_1M_HFD = 0:4; % weeks
t_2M_HFD = 0:9; % weeks
t_3M_HFD = 0:13;
t_6Ma_HFD = 0:28;
t_6Mc_HFD = 0:28;

weeks6ma = repmat(0:28, length(BW_6MHFDa(:,1)),1); 
weeks6mc = repmat(0:28, length(BW_6MHFDc(:,1)),1); 
weeks3m = repmat(0:13, length(BW_3MHFD(:,1)),1); 
weeks2m = repmat(0:9, length(BW_2MHFD(:,1)),1); 
weeks1m = repmat(0:4, length(BW_1MHFD(:,1)),1); 

subject6ma = nominal(repmat((1:30), 29, 1))';
subject6mc = nominal(repmat((87:102), 29, 1))';
subject3m = nominal(repmat((67:86), 14, 1))';
subject2m = nominal(repmat((103:121), 10, 1))';
subject1m = nominal(repmat((47:66), 5, 1))';

%% remove animals that did not complete full trial
% comment out to use all animals

% [BW_3MHFD, ind] = remove_nans(BW_3MHFD);
% subject3m = subject3m(ind,:);
% weeks3m = weeks3m(ind,:);
% 
% [BW_6MHFDa, ind] = remove_nans(BW_6MHFDa);
% subject6ma = subject6ma(ind,:);
% weeks6ma = weeks6ma(ind,:);
% 
% [BW_6MHFDc, ind] = remove_nans(BW_6MHFDc);
% subject6mc = subject6mc(ind,:);
% weeks6mc = weeks6mc(ind,:);

%% 

bodyweight = [BW_6MHFDa(:);BW_6MHFDc(:);BW_3MHFD(:);BW_2MHFD(:);BW_1MHFD(:)];
weeks = [weeks6ma(:);weeks6mc(:);weeks3m(:);weeks2m(:);weeks1m(:)];
subject = [subject6ma(:);subject6mc(:);subject3m(:);subject2m(:);subject1m(:)];
tbl = table(bodyweight, weeks, subject);


%% inspect data 
figure();
scatter(tbl.weeks, tbl.bodyweight);title('body weight');


%% data tranformation
% tbl.bodyweight = sqrt(tbl.bodyweight);

%% model for plasma bodyweight | intercept
mdl1 = 'bodyweight ~ 1 + (1 | subject)';
mdl2 = 'bodyweight ~ weeks + (1 | subject)';
mdl3 = 'bodyweight ~ weeks^2 + (1 | subject)';
mdl4 = 'bodyweight ~ weeks^2 + (weeks | subject)';
mdl5 = 'bodyweight ~ weeks^2 + (weeks^2 | subject)';
mdl6 = 'bodyweight ~ weeks^3 + (1 | subject)';
mdl7 = 'bodyweight ~ weeks^3 + (weeks | subject)';
mdl8 = 'bodyweight ~ weeks^3 + (weeks^2 | subject)';
mdl9 = 'bodyweight ~ weeks^3 + (weeks^3 | subject)';


AICs = ones(6,1);

% body weight | intercept with mixed effects
lme_b0 = fitlme(tbl, 'bodyweight ~ 1 + (1 | subject)');
AICs(1) = lme_b0.ModelCriterion{1,1};
residuals_b0 = fitted(lme_b0)-response(lme_b0);

% bodyweight | linear with mixed effects
lme_b1 = fitlme(tbl, 'bodyweight ~ weeks + (1 | subject)');
AICs(2) = lme_b1.ModelCriterion{1,1};
residuals_b1 = fitted(lme_b1)-response(lme_b1);

% bodyweight | quadratic with mixed effects
lme_b2 = fitlme(tbl, 'bodyweight ~ weeks^2 + (1 | subject)');
AICs(3) = lme_b2.ModelCriterion{1,1};
residuals_b2 = fitted(lme_b2)-response(lme_b2);

% bodyweight | model 4
lme_b3 = fitlme(tbl, mdl4);
AICs(4) = lme_b3.ModelCriterion{1,1};
residuals_b3 = fitted(lme_b3)-response(lme_b3);

% bodyweight | model 5
lme_b4 = fitlme(tbl, mdl5);
AICs(5) = lme_b4.ModelCriterion{1,1};
residuals_b4 = fitted(lme_b4)-response(lme_b4);

% bodyweight | model 6
lme_b5 = fitlme(tbl, mdl6);
AICs(6) = lme_b5.ModelCriterion{1,1};
residuals_b5 = fitted(lme_b5)-response(lme_b5);

% more models
lme_b6 = fitlme(tbl, mdl7);
AICs(7) = lme_b6.ModelCriterion{1,1};
residuals_b6 = fitted(lme_b6)-response(lme_b6);

lme_b7 = fitlme(tbl, mdl8);
AICs(8) = lme_b7.ModelCriterion{1,1};
residuals_b7 = fitted(lme_b7)-response(lme_b7);

lme_b8 = fitlme(tbl, mdl9);
AICs(9) = lme_b8.ModelCriterion{1,1};
residuals_b8 = fitted(lme_b8)-response(lme_b8);

% obtain fixed effect and random effect R-squared
[FixExplained, FixRandExplained] = calcFixed(tbl, mdl9 , 1:4)
fixed_eff = lme_b8.fixedEffects;

% which model is better
models = {mdl1, mdl2, mdl3, mdl4, mdl5, mdl6, mdl7, mdl8, mdl9};
model_selection = table(models', AICs, 'VariableNames', {'Models', 'AIC'})

poly_bw = fliplr(fixed_eff');
% third power function
df = [3*poly_bw(1), 2*poly_bw(2),poly_bw(3)];
fprintf('roots : ');
minmax = roots(df)

% peak = fixed_eff(2)/(-2*fixed_eff(3));
% fprintf('maximum is at %.2f weeks\n', peak);

%% checking residuals

% checking residuals is necessary to check the assumption of
% homoscedasticity, if the assumption is violated, type I error will
% increase, thus bigger chance of false positives


figure();
subplot(3,3,1);
plot(fitted(lme_b0), residuals_b0, 'o');hold on;title('model 1');
[x_b0, ind_b0] = sort(response(lme_b0));
smooth_b0 = smooth(response(lme_b0), residuals_b0, 0.1, 'rloess');
plot(x_b0,smooth_b0(ind_b0));xlabel('fitted values');ylabel('raw residuals');% ylim([-2 2]);
subplot(3,3,2);
plot(fitted(lme_b1), residuals_b1, 'o');hold on;title('model 2');
smooth_b1 = smooth(response(lme_b1), residuals_b1, 0.1, 'rloess');
[x_b1, ind_b1] = sort(response(lme_b1));
plot(x_b1,smooth_b1(ind_b1));xlabel('fitted values');ylabel('raw residuals');% ylim([-2 2]);
subplot(3,3,3);
plot(fitted(lme_b2), residuals_b2, 'o');hold on;title('model 3');
smooth_b2 = smooth(response(lme_b2), residuals_b2, 0.1, 'rloess');
[x_b2, ind_b2] = sort(response(lme_b2));
plot(x_b2,smooth_b2(ind_b2));xlabel('fitted values');ylabel('raw residuals');% ylim([-2 2]);

subplot(3,3,4);
plot(fitted(lme_b3), residuals_b3, 'o');hold on;title('model 4');
smooth_b3 = smooth(response(lme_b3), residuals_b3, 0.1, 'rloess');
[x_b3, ind_b3] = sort(response(lme_b3));
plot(x_b3, smooth_b3(ind_b3));xlabel('fitted values');ylabel('raw residuals');
subplot(3,3,5);
plot(fitted(lme_b4), residuals_b4, 'o');hold on;title('model 5');
smooth_b4 = smooth(response(lme_b4), residuals_b4, 0.1, 'rloess');
[x_b4, ind_b4] = sort(response(lme_b4));
plot(x_b4, smooth_b4(ind_b4));xlabel('fitted values');ylabel('raw residuals');
subplot(3,3,6);
plot(fitted(lme_b5), residuals_b5, 'o');hold on;title('model 6');
smooth_b5 = smooth(response(lme_b5), residuals_b5, 0.1, 'rloess');
[x_b5, ind_b5] = sort(response(lme_b5));
plot(x_b5, smooth_b5(ind_b5));xlabel('fitted values');ylabel('raw residuals');

subplot(3,3,7);
plot(fitted(lme_b6), residuals_b6, 'o');hold on;title('model 7');
smooth_b6 = smooth(response(lme_b6), residuals_b6, 0.1, 'rloess');
[x_b6, ind_b6] = sort(response(lme_b6));
plot(x_b6, smooth_b6(ind_b6));xlabel('fitted values');ylabel('raw residuals');
subplot(3,3,8);
plot(fitted(lme_b7), residuals_b7, 'o');hold on;title('model 8');
smooth_b7 = smooth(response(lme_b7), residuals_b7, 0.1, 'rloess');
[x_b7, ind_b7] = sort(response(lme_b7));
plot(x_b7, smooth_b7(ind_b7));xlabel('fitted values');ylabel('raw residuals');
subplot(3,3,9);
plot(fitted(lme_b8), residuals_b8, 'o');hold on;title('model 9');
smooth_b8 = smooth(response(lme_b8), residuals_b8, 0.1, 'rloess');
[x_b8, ind_b8] = sort(response(lme_b8));
plot(x_b8, smooth_b8(ind_b8));xlabel('fitted values');ylabel('raw residuals');

%% plot of best fit vs. data

poly_bw = fliplr(fixed_eff');
times = linspace(0, 28);
figure();
plot(t_1M_HFD, BW_1MHFD, '--k');hold on;
plot(t_2M_HFD, BW_2MHFD, '--k');hold on;
plot(t_3M_HFD, BW_3MHFD, '--k');
plot(t_6Ma_HFD, BW_6MHFDa, '--k');
plot(t_6Mc_HFD, BW_6MHFDc, '--k');
plot(times, polyval(poly_bw, times), '-*k');
