# Supplementary material for: Male apoE*3‐Leiden.CETP mice on high‐fat high‐cholesterol diet exhibit a biphasic dyslipidemic response, mimicking the changes in plasma lipids observed through life in men
Source: Physiol Rep. 2017 Oct 16;5(19):e13376. doi: 10.14814/phy2.13376 (PMC5641925; doi:10.14814/phy2.13376)
Supplement: Supplementary file 4 — Data S2. Matlab code to reproduce the mixed modeling results. [file PHY2-5-e13376-s004.zip › phy213376-sup-0004-DataS2/SimDataFig_Manuscript_Longitudinal_Z/Data/mlm_fecesweight.m]

% is fecal excretion (weight) different over time? 

%% make the table containing the relevant data
addpath('BileFeces');addpath('DomAnalysis');addpath('EnergyBalance');
feces_data_6MA;feces_data_6MC;BodyWeight;

t_6MA = [3 9 13 17 21 27];
t_6MC = [6 10 16 22 28];

fecweight_6MA = feces_weight_6MA; 
fecweight_6MC = feces_weight_6MC;

weeks_6MA = repmat(t_6MA, 30,1); 
weeks_6MC = repmat(t_6MC, 16,1);

subjects_6MA = nominal(repmat((1:30), 6, 1))';
subjects_6MC = nominal(repmat((87:102), 5, 1))';

%% remove animals that did not complete full trial
% comment this section out to include all animals

% [~, ind] = remove_nans(BW_6MHFDa);
% fecweight_6MA = fecweight_6MA(ind,:);
% subjects_6MA = subjects_6MA(ind,:);
% weeks_6MA = weeks_6MA(ind,:);
% 
% [~, ind] = remove_nans(BW_6MHFDc);
% fecweight_6MC = fecweight_6MC(ind,:);
% subjects_6MC = subjects_6MC(ind,:);
% weeks_6MC = weeks_6MC(ind,:);


%% 
fecweight = [fecweight_6MA(:); fecweight_6MC(:)];
weeks = [weeks_6MA(:);weeks_6MC(:)];
subject = [subjects_6MA(:);subjects_6MC(:)];
tbl = table(fecweight, weeks, subject);


%% inspect data 
figure();
scatter(tbl.weeks, tbl.fecweight);title('fecNS');


%% model for feces weight
AICs = ones(4,1);

mdl1 = 'fecweight ~ 1 + (1 | subject)';
mdl2 = 'fecweight ~ weeks + (1 | subject)';
mdl3 = 'fecweight ~ weeks^2 + (1 | subject)';
mdl4 = 'fecweight ~ weeks + (weeks | subject)';

% feces weight | intercept
lme_b0 = fitlme(tbl, mdl1);
AICs(1) = lme_b0.ModelCriterion{1,1};
residuals_b0 = fitted(lme_b0)-response(lme_b0);

% feces weight | linear
lme_b1 = fitlme(tbl,mdl2 );
AICs(2) = lme_b1.ModelCriterion{1,1};
residuals_b1 = fitted(lme_b1)-response(lme_b1);

% feces weight | quadratic 
lme_b2 = fitlme(tbl, mdl3);
AICs(3) = lme_b2.ModelCriterion{1,1};
residuals_b2 = fitted(lme_b2)-response(lme_b2);

% feces weight | linear
lme_b3 = fitlme(tbl, mdl4);
AICs(4) = lme_b3.ModelCriterion{1,1};
residuals_b3 = fitted(lme_b3)-response(lme_b3);

% obtain fixed effect and random effect R-squared
[marRsq, condRsq] = calcFixed(tbl, mdl1, 1)
fixed_eff = lme_b0.fixedEffects;

% which model is better
models = {mdl1, mdl2, mdl3, mdl4};
model_selection = table(models', AICs, 'VariableNames', {'Models', 'AIC'})


%% residuals, checking after the fact

figure();
subplot(1,3,1);
plot(fitted(lme_b0), residuals_b0, 'o');hold on;title('intercept model');
[x_b0, ind_b0] = sort(response(lme_b0));
smooth_b0 = smooth(response(lme_b0), residuals_b0, 0.1, 'rloess');
plot(x_b0,smooth_b0(ind_b0));xlabel('fitted values');ylabel('raw residuals');ylim([-2 2]);
subplot(1,3,2);
plot(fitted(lme_b1), residuals_b1, 'o');hold on;title('linear model');
smooth_b1 = smooth(response(lme_b1), residuals_b1, 0.1, 'rloess');
[x_b1, ind_b1] = sort(response(lme_b1));
plot(x_b1,smooth_b1(ind_b1));xlabel('fitted values');ylabel('raw residuals');ylim([-2 2]);
subplot(1,3,3);
plot(fitted(lme_b2), residuals_b2, 'o');hold on;title('quadratic model');
smooth_b2 = smooth(response(lme_b2), residuals_b2, 0.1, 'rloess');
[x_b2, ind_b2] = sort(response(lme_b2));
plot(x_b2,smooth_b2(ind_b2));xlabel('fitted values');ylabel('raw residuals');ylim([-2 2]);
figure();
plot(fitted(lme_b3), residuals_b3, 'o');hold on;title('model 4');
smooth_b3 = smooth(response(lme_b3), residuals_b3, 0.1, 'rloess');
[x_b3, ind_b3] = sort(response(lme_b3));
plot(x_b3, smooth_b3(ind_b3));xlabel('fitted values');ylabel('raw residuals');

%% make a figure of data vs. fixed effect polynomial
poly = fliplr(fixed_eff');
figure();
plot(t_6MA, feces_weight_6MA', '--k', t_6MC, feces_weight_6MC, '--k');hold on;
times = linspace(0,t_6MA(end));
plot(times, polyval(poly, times), '-*k');
title('feces weight (g)');
