# Supplementary material for: Male apoE*3‐Leiden.CETP mice on high‐fat high‐cholesterol diet exhibit a biphasic dyslipidemic response, mimicking the changes in plasma lipids observed through life in men
Source: Physiol Rep. 2017 Oct 16;5(19):e13376. doi: 10.14814/phy2.13376 (PMC5641925; doi:10.14814/phy2.13376)
Supplement: Supplementary file 4 — Data S2. Matlab code to reproduce the mixed modeling results. [file PHY2-5-e13376-s004.zip › phy213376-sup-0004-DataS2/SimDataFig_Manuscript_Longitudinal_Z/Data/mlm_nonhdlc.m]

% mlm nonhdlc

% mixed linear model

%% make the table containing the relevant data
addpath('Plasma');addpath('EnergyBalance');addpath('DomAnalysis');
plasma_all;BodyWeight; 

plasma_TC_6MA = Plasma_TC_6MA(:,1:end-1); 
plasma_TC_6MC = Plasma_TC_6MC(:,1:end-1);
plasma_TC_3M = Plasma_TC_3M(:,1:end-1);
plasma_TC_2M = Plasma_TC_2M(:,1:end-1);
plasma_TC_1M = Plasma_TC_1M(:,1:end-1);

plasma_HDLC_6MA = Plasma_HDLC_6MA(:,1:end-1);
plasma_HDLC_6MC = Plasma_HDLC_6MC(:,1:end-1);
plasma_HDLC_3M = Plasma_HDLC_3M(:,1:end-1);
plasma_HDLC_2M = Plasma_HDLC_2M(:,1:end-1);
plasma_HDLC_1M = Plasma_HDLC_1M(:,1:end-1);

plasma_nHDLC_6MA = plasma_TC_6MA - plasma_HDLC_6MA;
plasma_nHDLC_6MC = plasma_TC_6MC - plasma_HDLC_6MC;
plasma_nHDLC_3M = plasma_TC_3M - plasma_HDLC_3M;
plasma_nHDLC_2M = plasma_TC_2M - plasma_HDLC_2M;
plasma_nHDLC_1M = plasma_TC_1M - plasma_HDLC_1M;


% same for all lipid parameters
weeks6ma = repmat(t_6Ma_HFD(1:end-1), length(Plasma_TG_6MA(:,1)),1); 
weeks6mc = repmat(t_6Mc_HFD(1:end-1), length(Plasma_TG_6MC(:,1)),1); 
weeks3m = repmat(t_3M_HFD(1:end-1), length(Plasma_TG_3M(:,1)),1); 
weeks2m = repmat(t_2M_HFD(1:end-1), length(Plasma_TG_2M(:,1)),1); 
weeks1m = repmat(t_1M_HFD(1:end-1), length(Plasma_TG_1M(:,1)),1); 

t_1M_HFD = [0 4];       % weeks
t_2M_HFD = [0 4 8 10];  % weeks
t_3M_HFD = [0 4 8 12 14];
t_6Ma_HFD = [0 4 8 13 17 22 26 28];
t_6Mc_HFD = [0 6 12 18 24 28];

subject6ma = nominal(repmat((1:30), length(t_6Ma_HFD(1:end-1)), 1))';
subject6mc = nominal(repmat((87:102), length(t_6Mc_HFD(1:end-1)), 1))';
subject3m = nominal(repmat((67:86), length(t_3M_HFD(1:end-1)), 1))';
subject2m = nominal(repmat((103:121), length(t_2M_HFD(1:end-1)), 1))';
subject1m = nominal(repmat((47:66), length(t_1M_HFD(1:end-1)), 1))';

%% remove animals that did not complete full trial
% comment this section out to include all animals

% [BW_3MHFD, ind] = remove_nans(BW_3MHFD);
% plasma_TC_3M = plasma_TC_3M(ind, :);
% plasma_HDLC_3M = plasma_HDLC_3M(ind,:);
% subject3m = subject3m(ind,:);
% weeks3m = weeks3m(ind,:);
% 
% [BW_6MHFDa, ind] = remove_nans(BW_6MHFDa);
% plasma_TC_6MA = plasma_TC_6MA(ind, :);
% plasma_HDLC_6MA = plasma_HDLC_6MA(ind,:);
% subject6ma = subject6ma(ind,:);
% weeks6ma = weeks6ma(ind,:);
% 
% [BW_6MHFDc, ind] = remove_nans(BW_6MHFDc);
% plasma_TC_6MC = plasma_TC_6MC(ind,:);
% plasma_HDLC_6MC = plasma_HDLC_6MC(ind,:);
% subject6mc = subject6mc(ind,:);
% weeks6mc = weeks6mc(ind,:);

%%
plasma_TC = [plasma_TC_6MA(:);plasma_TC_6MC(:);plasma_TC_3M(:);plasma_TC_2M(:);plasma_TC_1M(:)];
plasma_HDLC = [plasma_HDLC_6MA(:);plasma_HDLC_6MC(:);plasma_HDLC_3M(:);plasma_HDLC_2M(:);plasma_HDLC_1M(:)];
plasma_nHDLC = plasma_TC - plasma_HDLC;
weeks = [weeks6ma(:);weeks6mc(:);weeks3m(:);weeks2m(:);weeks1m(:)];
subject = [subject6ma(:);subject6mc(:);subject3m(:);subject2m(:);subject1m(:)];

tbl = table(plasma_nHDLC, weeks, subject);


%% inspect data 
figure();
scatter(tbl.weeks, tbl.plasma_nHDLC);title('plasma TG');


%% data tranformation
% tbl.plasma_TC = real(sqrt(tbl.plasma_TC));

%% model for plasma TC 
AICs = ones(6,1);

mdl1 = 'plasma_nHDLC ~ 1 + (1 | subject)';
mdl2 = 'plasma_nHDLC ~ weeks + (1 | subject)';
mdl3 = 'plasma_nHDLC ~ weeks^2 + (1 | subject)';
mdl4 = 'plasma_nHDLC ~ weeks^2 + (weeks | subject)';
mdl5 = 'plasma_nHDLC ~ weeks^2 + (weeks^2 | subject)';
mdl6 = 'plasma_nHDLC ~ weeks^3 + (1 | subject)';

% plasma TC |  intercept model
lme_b0 = fitlme(tbl, mdl1);
AICs(1) = lme_b0.ModelCriterion{1,1};
residuals_b0 = fitted(lme_b0)-response(lme_b0);

% plasma TC | linear
lme_b1 = fitlme(tbl, mdl2);
AICs(2) = lme_b1.ModelCriterion{1,1};
residuals_b1 = fitted(lme_b1)-response(lme_b1);

% plasma TC | quadratic 
lme_b2 = fitlme(tbl, mdl3);
AICs(3) = lme_b2.ModelCriterion{1,1};
residuals_b2 = fitted(lme_b2)-response(lme_b2);

% plasma TC | quadratic model 
lme_b3 = fitlme(tbl, mdl4);
AICs(4) = lme_b3.ModelCriterion{1,1};
residuals_b3 = fitted(lme_b3) - response(lme_b3);

% plasma TC  | quadratic model
lme_b4 = fitlme(tbl, mdl5);
AICs(5) = lme_b4.ModelCriterion{1,1};
residuals_b4 = fitted(lme_b4) - response(lme_b4);

% more models | third power
lme_b5 = fitlme(tbl, mdl6);
AICs(6) = lme_b5.ModelCriterion{1,1};
residuals_b5 = fitted(lme_b5)-response(lme_b5);

% obtain fixed effect and random effect R-squared
[FixExplained, RandExplained] = calcFixed(tbl, mdl5, 1:3)
fixed_eff = lme_b4.fixedEffects;

% which model is better
models = {'intercept', 'linear', 'quadratic', 'quadratic (weeks)', 'quadratic (weeks^2)', 'third power'};
model_selection = table(models', AICs, 'VariableNames', {'Models', 'AIC'})

peak = fixed_eff(2)/(-2*fixed_eff(3));
fprintf('maximum is at %.2f weeks\n', peak)

%% checking residuals 

% checking residuals is necessary to check the assumption of
% homoscedasticity, if the assumption is violated, type I error will
% increase, thus bigger chance of false positives

figure();
subplot(2,3,1);
plot(fitted(lme_b0), residuals_b0, 'o');hold on;title('intercept model');
[x_b0, ind_b0] = sort(response(lme_b0));
smooth_b0 = smooth(response(lme_b0), residuals_b0, 0.1, 'rloess');
plot(x_b0,smooth_b0(ind_b0));xlabel('fitted values');ylabel('raw residuals');% ylim([-2 2]);
subplot(2,3,2);
plot(fitted(lme_b1), residuals_b1, 'o');hold on;title('linear model');
smooth_b1 = smooth(response(lme_b1), residuals_b1, 0.1, 'rloess');
[x_b1, ind_b1] = sort(response(lme_b1));
plot(x_b1,smooth_b1(ind_b1));xlabel('fitted values');ylabel('raw residuals');% ylim([-2 2]);
subplot(2,3,3);
plot(fitted(lme_b2), residuals_b2, 'o');hold on;title('quadratic model');
smooth_b2 = smooth(response(lme_b2), residuals_b2, 0.1, 'rloess');
[x_b2, ind_b2] = sort(response(lme_b2));
plot(x_b2,smooth_b2(ind_b2));xlabel('fitted values');ylabel('raw residuals');% ylim([-2 2]);

subplot(2,3,4);
plot(fitted(lme_b3), residuals_b3, 'o');hold on;title('model 4');
smooth_b3 = smooth(response(lme_b3), residuals_b3, 0.1, 'rloess');
[x_b3, ind_b3] = sort(response(lme_b3));
plot(x_b3, smooth_b3(ind_b3));xlabel('fitted values');ylabel('raw residuals');
subplot(2,3,5);
plot(fitted(lme_b4), residuals_b4, 'o');hold on;title('model 5, selected model');
smooth_b4 = smooth(response(lme_b4), residuals_b4, 0.1, 'rloess');
[x_b4, ind_b4] = sort(response(lme_b4));
plot(x_b4, smooth_b4(ind_b4));xlabel('fitted values');ylabel('raw residuals');
subplot(2,3,6);
plot(fitted(lme_b5), residuals_b5, 'o');hold on;title('model 6');
smooth_b5 = smooth(response(lme_b5), residuals_b5, 0.1, 'rloess');
[x_b5, ind_b5] = sort(response(lme_b5));
plot(x_b5, smooth_b5(ind_b5));xlabel('fitted values');ylabel('raw residuals');

%%  data vs. best fit
figure();
poly_nonhdlc = fliplr(fixed_eff');
times = linspace(0,28);
plot(t_1M_HFD(1:end-1), plasma_nHDLC_1M, '--k');hold on;
plot(t_2M_HFD(1:end-1), plasma_nHDLC_2M, '--k')
plot(t_3M_HFD(1:end-1), plasma_nHDLC_3M, '--k')
plot(t_6Ma_HFD(1:end-1), plasma_nHDLC_6MA, '--k')
plot(t_6Mc_HFD(1:end-1), plasma_nHDLC_6MC, '--k')
plot(times, polyval(poly_nonhdlc, times), '-*k');
