# Supplementary material for: Male apoE*3‐Leiden.CETP mice on high‐fat high‐cholesterol diet exhibit a biphasic dyslipidemic response, mimicking the changes in plasma lipids observed through life in men
Source: Physiol Rep. 2017 Oct 16;5(19):e13376. doi: 10.14814/phy2.13376 (PMC5641925; doi:10.14814/phy2.13376)
Supplement: Supplementary file 4 — Data S2. Matlab code to reproduce the mixed modeling results. [file PHY2-5-e13376-s004.zip › phy213376-sup-0004-DataS2/SimDataFig_Manuscript_Longitudinal_Z/Data/mlm_plasmaTG.m]

% mixed linear model

addpath('Plasma');addpath('DomAnalysis');addpath('EnergyBalance');
plasma_all;BodyWeight;

plasma_TG_6MA = Plasma_TG_6MA(:,1:end-1);
plasma_TG_6MC = Plasma_TG_6MC(:,1:end-1);
plasma_TG_3M = Plasma_TG_3M(:,1:end-1);
plasma_TG_2M = Plasma_TG_2M(:,1:end-1);
plasma_TG_1M = Plasma_TG_1M(:,1:end-1);

% same for all lipid parameters
weeks6ma = repmat(t_6Ma_HFD(1:end-1), length(Plasma_TG_6MA(:,1)),1); 
weeks6mc = repmat(t_6Mc_HFD(1:end-1), length(Plasma_TG_6MC(:,1)),1); 
weeks3m = repmat(t_3M_HFD(1:end-1), length(Plasma_TG_3M(:,1)),1); 
weeks2m = repmat(t_2M_HFD(1:end-1), length(Plasma_TG_2M(:,1)),1); 
weeks1m = repmat(t_1M_HFD(1:end-1), length(Plasma_TG_1M(:,1)),1); 

t_1M_HFD = [0 4];           % weeks
t_2M_HFD = [0 4 8 10];      % weeks
t_3M_HFD = [0 4 8 12 14];
t_6Ma_HFD = [0 4 8 13 17 22 26 28];
t_6Mc_HFD = [0 6 12 18 24 28];

subject6ma = nominal(repmat((1:30), length(t_6Ma_HFD(1:end-1)), 1))';
subject6mc = nominal(repmat((87:102), length(t_6Mc_HFD(1:end-1)), 1))';
subject3m = nominal(repmat((67:86), length(t_3M_HFD(1:end-1)), 1))';
subject2m = nominal(repmat((103:121), length(t_2M_HFD(1:end-1)), 1))';
subject1m = nominal(repmat((47:66), length(t_1M_HFD(1:end-1)), 1))';

%% remove animals that did not complete full trial
% comment this section out to include all animals

% [BW_3MHFD, ind] = remove_nans(BW_3MHFD);
% plasma_TG_3M = plasma_TG_3M(ind, :);
% subject3m = subject3m(ind,:);
% weeks3m = weeks3m(ind,:);
% 
% [BW_6MHFDa, ind] = remove_nans(BW_6MHFDa);
% plasma_TG_6MA = plasma_TG_6MA(ind, :);
% subject6ma = subject6ma(ind,:);
% weeks6ma = weeks6ma(ind,:);
% 
% [BW_6MHFDc, ind] = remove_nans(BW_6MHFDc);
% plasma_TG_6MC = plasma_TG_6MC(ind,:);
% subject6mc = subject6mc(ind,:);
% weeks6mc = weeks6mc(ind,:);

%%
plasma_TG = [plasma_TG_6MA(:);plasma_TG_6MC(:);plasma_TG_3M(:);plasma_TG_2M(:);plasma_TG_1M(:)];
weeks = [weeks6ma(:);weeks6mc(:);weeks3m(:);weeks2m(:);weeks1m(:)];
subject = [subject6ma(:);subject6mc(:);subject3m(:);subject2m(:);subject1m(:)];
tbl = table(plasma_TG, weeks, subject);

%% inspect data 
figure();
scatter(tbl.weeks, tbl.plasma_TG);title('plasma TG');

%% data tranformation
tbl.plasma_TG = real(sqrt(tbl.plasma_TG));
% tbl.plasma_TG = nthroot(tbl.plasma_TG,4);

%% model for plasma TG 
AICs = ones(9,1);

mdl1 = 'plasma_TG ~ 1 + (1 | subject)';
mdl2 = 'plasma_TG ~ weeks + (1 | subject)';
mdl3 = 'plasma_TG ~ weeks^2 + (1 | subject)';
mdl4 = 'plasma_TG ~ weeks^2 + (weeks | subject)';
mdl5 = 'plasma_TG ~ weeks^2 + (weeks^2 | subject)';
mdl6 = 'plasma_TG ~ weeks^3 + (1 | subject)';
mdl7 = 'plasma_TG ~ weeks^3 + (weeks | subject)';
mdl8 = 'plasma_TG~ weeks^3 + (weeks^2 | subject)';
mdl9 = 'plasma_TG ~ weeks^3 + (weeks^3 | subject)';

% plasma TG | intercept model
lme_b0 = fitlme(tbl, mdl1);
AICs(1) = lme_b0.ModelCriterion{1,1};
residuals_b0 = fitted(lme_b0)-response(lme_b0);

% plasma TG | linear model
lme_b1 = fitlme(tbl, mdl2);
AICs(2) = lme_b1.ModelCriterion{1,1};
residuals_b1 = fitted(lme_b1)-response(lme_b1);

% plasma TG | quadratic model
lme_b2 = fitlme(tbl, mdl3);
AICs(3) = lme_b2.ModelCriterion{1,1};
residuals_b2 = fitted(lme_b2)-response(lme_b2);

% plasma TG | quadratic model 
lme_b3 = fitlme(tbl, mdl4);
AICs(4) = lme_b3.ModelCriterion{1,1};
residuals_b3 = fitted(lme_b3) - response(lme_b3);

% plasma TG | quadratic model
lme_b4 = fitlme(tbl, mdl5);
AICs(5) = lme_b4.ModelCriterion{1,1};
residuals_b4 = fitted(lme_b4) - response(lme_b4);

% more models | third power
lme_b5 = fitlme(tbl, mdl6);
AICs(6) = lme_b5.ModelCriterion{1,1};
residuals_b5 = fitted(lme_b5)-response(lme_b5);

lme_b6 = fitlme(tbl, mdl7);
AICs(7) = lme_b6.ModelCriterion{1,1};
residuals_b6 = fitted(lme_b6)-response(lme_b6);

lme_b7 = fitlme(tbl, mdl8);
AICs(8) = lme_b7.ModelCriterion{1,1};
residuals_b7 = fitted(lme_b7)-response(lme_b7);

lme_b8 = fitlme(tbl, mdl9);
AICs(9) = lme_b8.ModelCriterion{1,1};
residuals_b8 = fitted(lme_b8)-response(lme_b8);

% obtain fixed effect and random effect R-squared
% [FixExplained, RandExplained] = calcFixed(tbl, mdl5, 1:3)
% fixed_eff = lme_b4.fixedEffects;

[FixExplained, RandExplained] = calcFixed(tbl, mdl9, 1:4)
fixed_eff = lme_b8.fixedEffects;

poly_tg = fliplr(fixed_eff');
% third power function
df = [3*poly_tg(1), 2*poly_tg(2),poly_tg(3)];
fprintf('roots : ');
minmax = roots(df)

% which model is better
models = {'intercept', 'linear', 'quadratic', 'quadratic (weeks)', 'quadratic (weeks^2)', ...
    'third power', 'third power (weeks)', 'third power (weeks^2)', 'third power (weeks^3)'};
model_selection = table(models', AICs, 'VariableNames', {'Models', 'AIC'})
% peak = fixed_eff(2)/(-2*fixed_eff(3));
% fprintf('maximum is at %.2f weeks\n', peak);


%% checking residuals

% checking residuals is necessary to check the assumption of
% homoscedasticity, if the assumption is violated, type I error will
% increase, thus bigger chance of false positives

figure();
subplot(3,3,1);
plot(fitted(lme_b0), residuals_b0, 'o');hold on;title('intercept model');
[x_b0, ind_b0] = sort(response(lme_b0));
smooth_b0 = smooth(response(lme_b0), residuals_b0, 0.1, 'rloess');
plot(x_b0,smooth_b0(ind_b0));xlabel('fitted values');ylabel('raw residuals');% ylim([-2 2]);
subplot(3,3,2);
plot(fitted(lme_b1), residuals_b1, 'o');hold on;title('linear model');
smooth_b1 = smooth(response(lme_b1), residuals_b1, 0.1, 'rloess');
[x_b1, ind_b1] = sort(response(lme_b1));
plot(x_b1,smooth_b1(ind_b1));xlabel('fitted values');ylabel('raw residuals');% ylim([-2 2]);
subplot(3,3,3);
plot(fitted(lme_b2), residuals_b2, 'o');hold on;title('quadratic model');
smooth_b2 = smooth(response(lme_b2), residuals_b2, 0.1, 'rloess');
[x_b2, ind_b2] = sort(response(lme_b2));
plot(x_b2,smooth_b2(ind_b2));xlabel('fitted values');ylabel('raw residuals');% ylim([-2 2]);

subplot(3,3,4);
plot(fitted(lme_b3), residuals_b3, 'o');hold on;title('model 4');
smooth_b3 = smooth(response(lme_b3), residuals_b3, 0.1, 'rloess');
[x_b3, ind_b3] = sort(response(lme_b3));
plot(x_b3, smooth_b3(ind_b3));xlabel('fitted values');ylabel('raw residuals');
subplot(3,3,5);
plot(fitted(lme_b4), residuals_b4, 'o');hold on;title('model 5');
smooth_b4 = smooth(response(lme_b4), residuals_b4, 0.1, 'rloess');
[x_b4, ind_b4] = sort(response(lme_b4));
plot(x_b4, smooth_b4(ind_b4));xlabel('fitted values');ylabel('raw residuals');
subplot(3,3,6);
plot(fitted(lme_b5), residuals_b5, 'o');hold on;title('model 6');
smooth_b5 = smooth(response(lme_b5), residuals_b5, 0.1, 'rloess');
[x_b5, ind_b5] = sort(response(lme_b5));
plot(x_b5, smooth_b5(ind_b5));xlabel('fitted values');ylabel('raw residuals');

subplot(3,3,7);
plot(fitted(lme_b6), residuals_b6, 'o');hold on;title('model 7');
smooth_b6 = smooth(response(lme_b6), residuals_b6, 0.1, 'rloess');
[x_b6, ind_b6] = sort(response(lme_b6));
plot(x_b6, smooth_b6(ind_b6));xlabel('fitted values');ylabel('raw residuals');
subplot(3,3,8);
plot(fitted(lme_b7), residuals_b7, 'o');hold on;title('model 8');
smooth_b7 = smooth(response(lme_b7), residuals_b7, 0.1, 'rloess');
[x_b7, ind_b7] = sort(response(lme_b7));
plot(x_b7, smooth_b7(ind_b7));xlabel('fitted values');ylabel('raw residuals');
subplot(3,3,9);
plot(fitted(lme_b8), residuals_b8, 'o');hold on;title('model 9');
smooth_b8 = smooth(response(lme_b8), residuals_b8, 0.1, 'rloess');
[x_b8, ind_b8] = sort(response(lme_b8));
plot(x_b8, smooth_b8(ind_b8));xlabel('fitted values');ylabel('raw residuals');


%% data vs best fit.

figure();
poly_tg = fliplr(fixed_eff');
times = linspace(0,28);
plot(t_1M_HFD(1:end-1), Plasma_TG_1M(:,1:end-1), '--k');hold on;
plot(t_2M_HFD(1:end-1), Plasma_TG_2M(:,1:end-1), '--k')
plot(t_3M_HFD(1:end-1), Plasma_TG_3M(:,1:end-1), '--k')
plot(t_6Ma_HFD(1:end-1), Plasma_TG_6MA(:,1:end-1), '--k')
plot(t_6Mc_HFD(1:end-1), Plasma_TG_6MC(:,1:end-1), '--k')
plot(times, polyval(poly_tg, times).^2, '-*k');
