# Supplementary material for: Male apoE*3‐Leiden.CETP mice on high‐fat high‐cholesterol diet exhibit a biphasic dyslipidemic response, mimicking the changes in plasma lipids observed through life in men
Source: Physiol Rep. 2017 Oct 16;5(19):e13376. doi: 10.14814/phy2.13376 (PMC5641925; doi:10.14814/phy2.13376)
Supplement: Supplementary file 4 — Data S2. Matlab code to reproduce the mixed modeling results. [file PHY2-5-e13376-s004.zip › phy213376-sup-0004-DataS2/SimDataFig_Manuscript_Longitudinal_Z/Data/mod_corrcoef.m]

function [rho, p, Rsq, polyv, polyf] = mod_corrcoef(data1, data2)
[rho, p] = corrcoef(data1, data2);
polyf = polyfit(data1, data2, 1);
polyv = polyval(polyf, data1);
resid = data2 - polyv;
SSresid = sum(resid.^2);
SStot = (length(data2)-1)*var(data2);
Rsq = 1 - SSresid/SStot;
rho = rho(1,2);
p = p(1,2);

end
