# Supplementary material for: Male apoE*3‐Leiden.CETP mice on high‐fat high‐cholesterol diet exhibit a biphasic dyslipidemic response, mimicking the changes in plasma lipids observed through life in men
Source: Physiol Rep. 2017 Oct 16;5(19):e13376. doi: 10.14814/phy2.13376 (PMC5641925; doi:10.14814/phy2.13376)
Supplement: Supplementary file 4 — Data S2. Matlab code to reproduce the mixed modeling results. [file PHY2-5-e13376-s004.zip › phy213376-sup-0004-DataS2/SimDataFig_Manuscript_Longitudinal_Z/Data/Plasma/Plasma_1MHFD.m]

% Plasma 1M HFD

t_1M_HFD = [0 4]; % weeks

Plasma_HDLC_1M = [
0.32	2.70
1.40	0.77
2.58	2.93
1.02	0.12
2.22	0.22
1.45	0.72
0.90	0.93
0.47	0.77
2.24	1.21
0.75	0.06
0.61	2.02
1.93	0.12
1.76	2.75
0.92	0.04
1.45	3.31
0   	0
0.59	2.98
0.35	0.24
0.95	0.45
1.16	0.65];

Plasma_TC_1M = [
3.71	10.38
3.50	8.62
3.44	9.53
1.64	4.13
3.98	9.13
3.42	8.58
3.30	5.45
3.30	8.58
2.76	7.97
2.80	10.94
1.59	3.64
3.21	7.07
3.38	9.01
4.17	8.80
2.76	7.61
2.45	4.55
2.03	4.34
2.67	8.54
2.16	4.62
2.36	7.03];

Plasma_FC_1M = [
1.47	4.04
1.53	1.93
1.28	3.58
0.89	1.50
1.70	3.56
2.94	2.25
2.80	2.54
3.11	2.01
0.91	3.50
1.10	3.12
0.60	1.64
1.26	2.49
1.62	3.90
3.05	1.95
2.61	3.60
2.22	1.16
0.62	1.88
0.93	1.93
0.83	2.34
0.89	1.60];

Plasma_TG_1M = [
2.77	3.96
2.15	1.58
2.21	3.00
0.20	0.22   
3.58	2.42
2.43	0.65
2.60	1.07
3.27	1.82
2.76	2.01
2.24	2.00
0.23	0.53   
2.23	1.91
2.49	1.37
2.21	2.14
1.77	1.08
0.09	0.35    
0.39	0.13    
1.37	2.09
0.81	0.78    
1.07	1.09];
