# Supplementary material for: Male apoE*3‐Leiden.CETP mice on high‐fat high‐cholesterol diet exhibit a biphasic dyslipidemic response, mimicking the changes in plasma lipids observed through life in men
Source: Physiol Rep. 2017 Oct 16;5(19):e13376. doi: 10.14814/phy2.13376 (PMC5641925; doi:10.14814/phy2.13376)
Supplement: Supplementary file 4 — Data S2. Matlab code to reproduce the mixed modeling results. [file PHY2-5-e13376-s004.zip › phy213376-sup-0004-DataS2/SimDataFig_Manuscript_Longitudinal_Z/Data/Plasma/Plasma_6MHFDa.m]

% Plasma TG 6Ma HFD cohort

t_6Ma_HFD = [ 0 4 8 13 17 22 26 28];

Plasma_TG_6MA = [                              
1.58	1.32	4.89	7.07	14.52	6.98	NaN     NaN     % 1
1.42	1.13	4.21	3.68	4.73	7.63	3.78    3.29    % 2     % cp
1.28	2.52	5.86	4.55	6.67	2.26	0.71    0.94    % 3
1.30	1.02	3.07	4.15	4.11	8.59	3.22    2.89    % 4     % cp
1.67	1.09	3.34	3.23	5.26	5.89	4.03    4.76    % 5
1.25	1.58	2.59	3.76	3.67	6.81	1.40    4.52    % 6     % cp
1.13	0.88	2.85	5.18	5.15	5.50	3.02    5.25    % 7 
0.20	0.57	1.49	0.86	0.82	0.79	0       0.00    % 8     % cp 
1.55	0.89	3.60	3.97	8.30	4.22	3.49    0       % 9
1.22	0.91	2.28	3.23	5.08	6.50	5.94    NaN     % 10
2.23	2.12	7.27	10.96	10.29	5.48	0.17    NaN     % 11    % cp
0.22	0.49	1.34	0.52	0.84	1.87	0       0       % 12        
0.18	0.39	0.99	0.58	0.80	0.98	0.84    0.00    % 13    % cp 
0.33	0.68	2.41	1.17	2.74	3.20	0       0.68    % 14         
0.30	0.51	1.38	0.55	0.78	1.40	3.31    NaN     % 15    % cp 
1.91	1.50	3.49	5.53	5.68	5.98	2.53    3.67    % 16
1.33	1.67	3.88	4.11	5.72	4.37	3.20    1.62    % 17
1.14	0.90	3.84	2.48	2.76	3.61	0.46    2.26    % 18 
0.25	0.43	1.14	0.58	0.62	0.59	2.32    NaN     % 19        
1.42	1.41	4.06	3.31	3.49	3.76	0.60    3.86    % 20 
0.99	0.56	2.17	1.42	1.33	1.55	6.43    NaN     % 21               
1.38	1.05	2.37	3.15	5.34	7.11	1.20    NaN     % 22 
1.30	1.87	2.41	2.21	2.92	2.68	3.33    NaN     % 23 
1.20	1.81	4.85	2.68	5.54	5.96	0.33    6.89    % 24 
0.33	0.23	0.72	0.16	0.36	0.48	0.64    NaN     % 25         
0.98	0.69	2.50	1.84	1.35	1.24	6.59    1.19    % 26         
1.30	1.76	3.84	0.99	NaN     NaN     NaN     NaN     % 27
1.47	1.38	2.79	3.34	7.93	6.54	5.35    4.94    % 28
1.02	0.80	3.27	2.94	4.26	8.17	0.62    3.27    % 29 
1.26	0.88	2.22	5.75	3.56	3.81	0       NaN];   % 30

Plasma_TC_6MA = [
4.98	7.50	12.93	19.53	16.89	15.66	NaN     NaN     % 1
2.84	7.45	NaN     16.61	8.98	17.97	NaN     16.50   % 2
2.49    NaN     13.21	14.13	13.59	7.07	4.13    7.35    % 3
4.54	4.93	NaN     6.33	7.73	12.00	5.23    16.50   % 4
4.75	6.09	6.20	7.55	10.97	8.85	6.78    15.23   % 5
3.16	7.40	6.63	6.49	6.17	12.33	2.34    14.51   % 6
3.07	4.47	7.04	15.77	8.16	6.98	5.56    13.72   % 7
1.56	2.13	4.68	4.46	4.22	4.92	NaN     7.17    % 8
2.56	4.63	NaN     9.82	7.55	8.51	8.91    1.02    % 9
3.36	4.51	7.84	9.77	6.14	10.38	NaN     NaN     % 10
3.68	8.54	9.49	NaN     4.82	20.60	6.60    NaN     % 11
1.42	4.69	5.58	3.77	NaN     9.81	8.80    10.44   % 12
1.51	2.74	4.40	2.51	3.13	4.31	7.00    8.96    % 13
2.15	4.44	6.68	4.00	4.95	9.50	2.71    8.26    % 14
2.19	2.76	5.84	1.30	2.91	3.53	0.84    NaN     % 15
3.56	0.34	9.83	8.92	8.04	12.39	7.83    11.6    % 16
2.86	6.48	8.74	12.93	10.93	9.22	9.42    15.52   % 17
3.09	3.53	8.04	8.49	8.12	9.91	4.40    9.79    % 18
1.68	2.53	1.80	2.29	1.36	1.14	1.20    NaN     % 19
2.79	6.40	NaN     12.67	6.78	13.89	7.67    15.07   % 20
2.41	4.03	5.31	6.12	5.83	5.58	3.60    NaN     % 21
3.07	11.29	NaN     14.80	13.06	15.53	13.04   NaN     % 22
5.97	8.33	7.66	10.07	11.25	9.99	NaN     NaN     % 23 
2.86	6.33	7.55	11.27	12.33	17.87	8.95    21.91   % 24
2.96	3.53	4.18	4.66	6.47	5.67	8.87    NaN     % 25
2.61	7.07	5.56	7.44	6.43	5.73	5.00    7.98    % 26
3.17	5.66	8.68	10.07	NaN     NaN     NaN     NaN     % 27
3.44	7.95	6.81	13.83	18.03	6.19	14.87   15.98   % 28
2.83	4.64	4.78	8.88	NaN     13.75	9.59    17.29   % 29
2.65	6.35	7.60	10.52	11.60	10.36	4.98    NaN];   % 30

Plasma_FC_6MA = [
NaN     1.05	2.11	4.49	5.28	3.54	NaN     NaN     % 1
NaN     0.98	NaN     3.53	1.55	4.90	NaN     4.67    % 2
1.01	NaN     3.12	2.59	2.77	1.43	0.99    1.87    % 3
NaN     1.19	NaN     0.78	1.77	2.11	1.95    5.62    % 4
NaN     1.48	1.97	0   	2.17	2.13	2.51    5.38    % 5
NaN     2.78	2.39	1.01	0.33	2.56	0       4.37    % 6
NaN     1.54	3.05	2.79	1.20	0.69	0.83    4.15    % 7
0.82	1.72	2.78	1.12	0.84	1.26	NaN     1.95    % 8
NaN     0.60	NaN     1.14	2.09	2.05	2.37    0       % 9
1.42	0.59	1.05	1.47	1.20	2.09	NaN     NaN     % 10
1.15	0.98	1.46	NaN     0.40	5.48	0.61    NaN     % 11
NaN     1.44	0.90	0.08	NaN     1.96	1.82    1.18    % 12
0.95	0.87	1.79	0   	0   	0.72	1.05    2.71    % 13
NaN     2.31	2.88	0   	1.05	1.98	0.39    1.75    % 14
2.17	1.25	3.17	0.31	0.37	0.90	0       NaN     % 15
NaN     2.80	4.48	1.02	1.82	4.01	2.33    2.83    % 16
1.03	0.71	1.30	2.76	2.84	2.52	2.37    4.75    % 17
1.39	0.34	1.39	0.86	1.30	1.90	1.29    2.71    % 18
NaN     0.97	0.86	0.42	0.38	0.43	0.05    NaN     % 19
NaN     1.38	NaN     2.07	0.57	2.70	1.60    4.51    % 20
NaN     1.11	1.97	0.34	0.87	1.26	0.40    NaN     % 21
1.14	5.12	1.59	2.44	3.31	2.98	4.07    NaN     % 22
NaN     3.38	3.39	1.14	2.25	2.45	NaN     NaN     % 23
0.99	3.05	3.46	1.87	2.89	5.10	3.18    8.44    % 24
NaN     0.67	0.93	0.17	1.40	1.17	1.88    NaN     % 25
1.18	0.96	0.89	0.39	1.12	0.90	0.63    1.73    % 26
1.00	0.78	2.05	1.79	NaN     NaN     NaN     NaN     % 27
NaN     1.34	1.22	1.66	5.34	1.15	3.45    3.34    % 28
1.11	1.56	1.66	0.57	NaN     3.97	2.46    5.17    % 29
0.90	2.46	2.58	1.09	2.65	1.47	1.15    NaN];   % 30

Plasma_HDLC_6MA = [
NaN     1.94	1.52	NaN     2.14	1.72	NaN     NaN
NaN     2.46	NaN     NaN     1.41	1.17	NaN     0.60
NaN     NaN     1.99	0.82	1.51	1.38	0.55	0
NaN     1.80	1.85	0.14	1.75	1.46	NaN     0.50
3.59	1.60	0.98	NaN     2.22	1.49	1.19	0
NaN     NaN     NaN     NaN     0.89	1.46	NaN     0
1.34	NaN     1.40	2.62	NaN     1.20	5.28	0
0.95	0.73	NaN     1.15	1.10	0.78	NaN     0.80
1.00	NaN     1.40	1.47	1.38	1.70	1.75	0
1.66	2.12	1.99	NaN     1.07	1.85	NaN     NaN
NaN     NaN     1.13	1.52	1.64	2.98	6.51	NaN
1.47	1.10	1.80	NaN     NaN     2.27	0.81	0
1.10	NaN     1.20	0.72	0.55	0.73	NaN     0.14
NaN     0.78	1.08	0   	1.38	1.64	1.17	0
NaN     NaN     1.23	0.83	NaN     0.78	0   	NaN
1.39	NaN     1.37	0.68	1.70	1.41	2.35	0.42
NaN     1.94	1.62	NaN     1.33	1.41	NaN     0.22
1.64	NaN     1.65	NaN     1.80	1.25	1.72	0.98
1.33	NaN     0.71	0.48	0.73	0.68	NaN     NaN
1.02	NaN     NaN     1.72	1.41	0.00	NaN     0
1.10	1.57	0.24	NaN     1.70	1.83	4.00	NaN
NaN     NaN     NaN     1.96	1.78	1.04	NaN     NaN
5.09	NaN     1.23	1.77	2.85	1.25	NaN     NaN
1.39	NaN     NaN     NaN     6.56	1.04	0.94	0
2.46	3.23	NaN     3.95	3.29	4.68	4.63	NaN
1.71	NaN     1.65	1.25	1.33	0.81	1.41	0
1.47	1.65	NaN     2.28	NaN     NaN     NaN     NaN
1.33	NaN     1.38	NaN     6.46	NaN     2.25	0
1.44	1.99	NaN     1.77	2.38	2.32	2.59	0.34
NaN     1.99	1.62	NaN     1.54	1.38	1.51	NaN];
