# Supplementary material for: Male apoE*3‐Leiden.CETP mice on high‐fat high‐cholesterol diet exhibit a biphasic dyslipidemic response, mimicking the changes in plasma lipids observed through life in men
Source: Physiol Rep. 2017 Oct 16;5(19):e13376. doi: 10.14814/phy2.13376 (PMC5641925; doi:10.14814/phy2.13376)
Supplement: Supplementary file 4 — Data S2. Matlab code to reproduce the mixed modeling results. [file PHY2-5-e13376-s004.zip › phy213376-sup-0004-DataS2/SimDataFig_Manuscript_Longitudinal_Z/Data/statistics.m]

% statistics
% one way anovas

%% NAS
addpath('Liver');
LiverLipids;

y = NAS;
groups = cell(1, 17);
for i = 1:10
    groups{i} = '1m';
end
for i = 11:19
    groups{i} = '2m';
end
for i = 20:29
    groups{i} = '3m';
end
for i = 30:50
    groups{i} = '6m';
end


% [p_NAS, t, stats] = anova1(y, groups, 'off');
[p_NAS, t, stats] = kruskalwallis(y, groups, 'off');
[c_NAS, m, h, nms] = multcompare(stats,'display', 'off');
% means of groups
disp('NAS scores of groups (mean , standard error)');
[nms num2cell(m)]

% extract significant differences
sign = c_NAS(c_NAS(:,6)<0.05,:);
for i = 1:length(sign(:,1))
    fprintf('diff for NAS between %s and %s was significant with pvalue = %.4f\n', nms{sign(i,1)}, nms{sign(i,2)}, sign(i,6));
end
fprintf('\n');

y = SR;

% [p_fib, t, stats] = anova1(y, groups, 'off');
[p_fib, t, stats] = kruskalwallis(y, groups, 'off');
[c_fib, m, h, nms] = multcompare(stats,'display', 'off');

% means of groups
disp('Fibrotic Area scores of groups (mean , standard error)');
[nms num2cell(m)]

% extract significant differences
sign = c_fib(c_fib(:,6)<0.05,:);
for i = 1:length(sign(:,1))
    fprintf('diff for Fibrotic Area between %s and %s was significant with pvalue = %.4f\n', nms{sign(i,1)}, nms{sign(i,2)}, sign(i,6));
end
fprintf('\n');

%% VLDL prod
addpath('VLDLprod');
VLDLprod_all;

% mumol/kg bodyweight/hr
VLDLprod1 = VLDLprod1*60*41.25;
VLDLprod2 = VLDLprod2*60*41.25;
VLDLprod3 = VLDLprod3*60*41.25;
VLDLprod6 = VLDLprod6*60*41.25;
VLDLprod6c = VLDLprod6c*60*41.25;

y = [VLDLprod1'; VLDLprod2'; VLDLprod3'; VLDLprod6'; VLDLprod6c'];
groups = cell(1, 44);
for i = 1:10
    groups{i} = '1m';
end
for i = 11:19
    groups{i} = '2m';
end
for i = 20:28
    groups{i} = '3m';
end
for i = 29:44
    groups{i} = '6m';
end

[p_vldlprod, t, stats] = anova1(y, groups, 'off');
[c_vldlprod, m, h, nms] = multcompare(stats,'display', 'off');

% means of groups
disp('VLDL-TG production of groups (\mumol/hr) (mean , standard error)');
[nms num2cell(m)]

% extract significant differences
sign = c_vldlprod(c_vldlprod(:,6)<0.05,:);
for i = 1:length(sign(:,1))
    fprintf('diff for VLDL-TG prod between %s and %s was significant with pvalue = %.4f\n', nms{sign(i,1)}, nms{sign(i,2)}, sign(i,6));
end
fprintf('\n');

%% liver TG
% y = LTG;
y = LTGp;
groups = cell(1, 50);
for i = 1:10
    groups{i} = '1m';
end
for i = 11:19
    groups{i} = '2m';
end
for i = 20:28
    groups{i} = '3m';
end
for i = 29:50
    groups{i} = '6m';
end

[p_ltg, t, stats] = anova1(y, groups, 'off');
[c_ltg, m, h, nms] = multcompare(stats,'display', 'off');

% means of groups
disp('Liver TG of groups (\mumol TG/g) (mean , standard error)');
[nms num2cell(m)]

% extract significant differences
sign = c_ltg(c_ltg(:,6)<0.05,:);
for i = 1:length(sign(:,1))
    fprintf('diff for liver TG between %s and %s was significant with pvalue = %.4f\n', nms{sign(i,1)}, nms{sign(i,2)}, sign(i,6));
end
fprintf('\n');

% liver weight
y = LW;
[p_lw, t, stats] = anova1(y, groups, 'off');
[c_lw, m, h, nms] = multcompare(stats,'display', 'off');

% means of groups
disp('Liver Weight of groups (g) (mean , standard error)');
[nms num2cell(m)]

% extract significant differences
sign = c_lw(c_lw(:,6)<0.05,:);
for i = 1:length(sign(:,1))
    fprintf('diff for liver weight between %s and %s was significant with pvalue = %.4f\n', nms{sign(i,1)}, nms{sign(i,2)}, sign(i,6));
end
fprintf('\n');

% liver TC
% y = LTC;
y = LTCp;
[p_ltc, t, stats] = anova1(y, groups, 'off');
[c_ltc, m, h, nms] = multcompare(stats,'display', 'off');

% means of groups
disp('Liver TC of groups (\mumol TC/g) (mean , standard error)');
[nms num2cell(m)]

% extract significant differences
sign = c_ltc(c_ltc(:,6)<0.05,:);
for i = 1:length(sign(:,1))
    fprintf('diff for liver TC between %s and %s was significant with pvalue = %.4f\n', nms{sign(i,1)}, nms{sign(i,2)}, sign(i,6));
end
fprintf('\n');

% liver FC
% y = LFC;
y = LFCp;
[p_lfc, t, stats] = anova1(y, groups, 'off');
[c_lfc, m, h, nms] = multcompare(stats,'display', 'off');

% means of groups
disp('Liver FC of groups (\mumol FC/g) (mean , standard error)');
[nms num2cell(m)]

% extract significant differences
sign = c_lfc(c_lfc(:,6)<0.05,:);
for i = 1:length(sign(:,1))
    fprintf('diff for liver FC between %s and %s was significant with pvalue = %.4f\n', nms{sign(i,1)}, nms{sign(i,2)}, sign(i,6));
end
fprintf('\n');

% liver PL
groups = groups(1:46);
% y = LPL;
y = LPLp;
[p_lpl, t, stats] = anova1(y, groups, 'off');
[c_lpl, m, h, nms] = multcompare(stats, 'display','off');

% means of groups
disp('Liver PL of groups (\mumol PL/g) (mean , standard error)');
[nms num2cell(m)]

% extract significant differences
sign = c_lpl(c_lpl(:,6)<0.05,:);
for i = 1:length(sign(:,1))
    fprintf('diff for liver PL between %s and %s was significant with pvalue = %.4f\n', nms{sign(i,1)}, nms{sign(i,2)}, sign(i,6));
end
fprintf('\n');

% liver weight

%% de novo lipogenesis
addpath('DNL');dnl;
groups = cell(1, 44);
for i = 1:10
    groups{i} = '1m';
end
for i = 11:20
    groups{i} = '2m';
end
for i = 21:29
    groups{i} = '3m';
end
for i = 30:46
    groups{i} = '6m';
end

y = C160_DNL;
[p_dnl160, t, stats] = anova1(y, groups, 'off');
[c_dnl160, m, h, nms] = multcompare(stats,'display', 'off');

% means of groups
disp('Liver C160 DNL of groups (fDNL) (mean , standard error)');
[nms num2cell(m)]

% extract significant differences
sign = c_dnl160(c_dnl160(:,6)<0.05,:);
for i = 1:length(sign(:,1))
    fprintf('diff for liver C160 DNL between %s and %s was significant with pvalue = %.4f\n', nms{sign(i,1)}, nms{sign(i,2)}, sign(i,6));
end
fprintf('\n');

y = C180_DNL;
[p_dnl180, t, stats] = anova1(y, groups, 'off');
[c_dnl180, m, h, nms] = multcompare(stats, 'display','off');

disp('Liver C180 DNL of groups (fDNL) (mean , standard error)');
[nms num2cell(m)]

% extract significant differences
sign = c_dnl180(c_dnl180(:,6)<0.05,:);
for i = 1:length(sign(:,1))
    fprintf('diff for liver C180 DNL between %s and %s was significant with pvalue = %.4f\n', nms{sign(i,1)}, nms{sign(i,2)}, sign(i,6));
end
fprintf('\n');

y = C181_DNL;
[p_dnl181, t, stats] = anova1(y, groups, 'off');
[c_dnl181, m, h, nms] = multcompare(stats,'display', 'off');

disp('Liver C181 DNL of groups (fDNL) (mean , standard error)');
[nms num2cell(m)]

% extract significant differences
sign = c_dnl181(c_dnl181(:,6)<0.05,:);
for i = 1:length(sign(:,1))
    fprintf('diff for liver C181 DNL between %s and %s was significant with pvalue = %.4f\n', nms{sign(i,1)}, nms{sign(i,2)}, sign(i,6));
end
fprintf('\n');

y = C180_CE;
[p_ce180, t, stats] = anova1(y, groups, 'off');
[c_ce180, m, h, nms] = multcompare(stats,'display', 'off');

disp('Liver C180 CE of groups (fDNL) (mean , standard error)');
[nms num2cell(m)]

% extract significant differences
sign = c_ce180(c_ce180(:,6)<0.05,:);
for i = 1:length(sign(:,1))
    fprintf('diff for liver C181 CE between %s and %s was significant with pvalue = %.4f\n', nms{sign(i,1)}, nms{sign(i,2)}, sign(i,6));
end
fprintf('\n');

y = C181_CE;
[p_ce181, t, stats] = anova1(y, groups, 'off');
[c_ce181, m, h, nms] = multcompare(stats,'display','off');

disp('Liver C181 CE of groups (fDNL) (mean , standard error)');
[nms num2cell(m)]

% extract significant differences
sign = c_ce181(c_ce181(:,6)<0.05,:);
for i = 1:length(sign(:,1))
    fprintf('diff for liver C181 CE between %s and %s was significant with pvalue = %.4f\n', nms{sign(i,1)}, nms{sign(i,2)}, sign(i,6));
end
fprintf('\n');

%% bile production
addpath('BileFeces');bile_data;
y = [BA_flux(1:10,1);BA_flux(1:10,2);BA_flux(1:9,3);BA_flux(1:end,4)];
y = 100*y./[BA_BW(1:10,1);BA_BW(1:10,2);BA_BW(1:9,3);BA_BW(1:end,4)];
[p_BA, t, stats] = anova1(y, groups, 'off');
[c_BA, m, h, nms] = multcompare(stats,'display','off');

disp('BA flux of groups (\mumol/h) (mean , standard error)');
[nms num2cell(m)]

% extract significant differences
sign = c_BA(c_BA(:,6)<0.05,:);
for i = 1:length(sign(:,1))
    fprintf('diff for BA flux between %s and %s was significant with pvalue = %.4f\n', nms{sign(i,1)}, nms{sign(i,2)}, sign(i,6));
end
fprintf('\n');

% bile cholesterol
y = [C_flux(1:10,1);C_flux(1:10,2);C_flux(1:9,3);C_flux(1:end,4)];
y = 100*y./[BA_BW(1:10,1);BA_BW(1:10,2);BA_BW(1:9,3);BA_BW(1:end,4)];
[p_C, t, stats] = anova1(y, groups, 'off');
[c_C, m, h, nms] = multcompare(stats,'display','off');

disp('bile C flux of groups (\mumol/h) (mean , standard error)');
[nms num2cell(m)]

% extract significant differences
sign = c_C(c_C(:,6)<0.05,:);
for i = 1:length(sign(:,1))
    fprintf('diff for bile C flux between %s and %s was significant with pvalue = %.4f\n', nms{sign(i,1)}, nms{sign(i,2)}, sign(i,6));
end
fprintf('\n');

% bile phospholipid
y = [PL_flux(1:10,1);PL_flux(1:10,2);PL_flux(1:9,3);PL_flux(1:end,4)];
y = 100*y./[BA_BW(1:10,1);BA_BW(1:10,2);BA_BW(1:9,3);BA_BW(1:end,4)];
[p_PL, t, stats] = anova1(y, groups, 'off');
[c_PL, m, h, nms] = multcompare(stats,'display','off');

disp('PL flux of groups (\mumol/h) (mean , standard error)');
[nms num2cell(m)]

% extract significant differences
sign = c_PL(c_PL(:,6)<0.05,:);
for i = 1:length(sign(:,1))
    fprintf('diff for PL flux between %s and %s was significant with pvalue = %.4f\n', nms{sign(i,1)}, nms{sign(i,2)}, sign(i,6));
end
fprintf('\n');

% HFI
y = bile_hydro;
[p_HFI, t, stats] = anova1(y, groups, 'off');
[c_HFI, m, h, nms] = multcompare(stats,'display','off');
disp('Hydrofobicity Index of bile of groups (\mumol/h) (mean , standard error)');
[nms num2cell(m)]

% extract significant differences
sign = c_HFI(c_HFI(:,6)<0.05,:);
for i = 1:length(sign(:,1))
    fprintf('diff for HF index between %s and %s was significant with pvalue = %.4f\n', nms{sign(i,1)}, nms{sign(i,2)}, sign(i,6));
end
fprintf('\n');
% 
