# Supplementary material for: Male apoE*3‐Leiden.CETP mice on high‐fat high‐cholesterol diet exhibit a biphasic dyslipidemic response, mimicking the changes in plasma lipids observed through life in men
Source: Physiol Rep. 2017 Oct 16;5(19):e13376. doi: 10.14814/phy2.13376 (PMC5641925; doi:10.14814/phy2.13376)
Supplement: Supplementary file 4 — Data S2. Matlab code to reproduce the mixed modeling results. [file PHY2-5-e13376-s004.zip › phy213376-sup-0004-DataS2/SimDataFig_Manuscript_Longitudinal_Z/Data/style6_gluc.m]

% style6_gluc

% plot glucose // insulin

% get data and necessary functions
set(0,'defaultAxesFontName', 'Arial')
set(0,'defaultTextFontName', 'Arial')

addpath('FE/plotSpread');
addpath('Glucose');
addpath('Plasma');
addpath('EnergyBalance');
addpath('FE/export');

plasma_all;BodyWeight;Glucose;Insulin_recalc;
mlm_gluc;mlm_insulin;

% for plot lines
t = unique([t_1M_HFD(1:end-1) t_2M_HFD(1:end-1) t_3M_HFD(1:end-1) t_6Ma_HFD(1:end-1) t_6Mc_HFD(1:end-1)]);
nrows = length([Glucose_1MHFD(:,1); Glucose_2MHFD(:,1); Glucose_3MHFD(:,1) ; Glucose_6MHFDa(:,1); Glucose_6MHFDc(:,1)]);
ncols = length(t);
times = {'t_1M_HFD', 't_2M_HFD',  't_3M_HFD',  't_6Ma_HFD', 't_6Mc_HFD'};

m_gluc = NaN(nrows, ncols);
vars = {'Glucose_1MHFD', 'Glucose_2MHFD', 'Glucose_3MHFD', 'Glucose_6MHFDa', 'Glucose_6MHFDc'};
row_ind = 1;
for i = 1:length(vars)
   for j = 1:length(eval([times{i} '(1:end-1)']))
       col_ind = find(t == eval([times{i} '(j)']));
       m_gluc(row_ind:row_ind - 1 + length(eval([vars{i} '(:,1)'])), col_ind)= eval([vars{i} '(:,' num2str(j) ')']);
   end
   row_ind = row_ind + length(eval([vars{i} '(:,1)']));
end

m_ins = NaN(nrows, ncols);
vars = {'Insulin_1M', 'Insulin_2M', 'Insulin_3M', 'Insulin_6Ma', 'Insulin_6Mc'};
row_ind = 1;
for i = 1:length(vars)
   for j = 1:length(eval([times{i} '(1:end-1)']))
       col_ind = find(t == eval([times{i} '(j)']));
       m_ins(row_ind:row_ind - 1 + length(eval([vars{i} '(:,1)'])), col_ind)= eval([vars{i} '(:,' num2str(j) ')']);
   end
   row_ind = row_ind + length(eval([vars{i} '(:,1)']));
end

% nmbr of subjects
subj_1m = 20;
subj_2m = 19;
subj_3m = 20;
subj_6ma = 30;
subj_6mc = 16;

% gluc
gluc1 = Glucose_1MHFD(:,1:end);gluc1=gluc1(:);
gluc2 = Glucose_2MHFD(:,1:end);gluc2=gluc2(:);
gluc3 = Glucose_3MHFD(:,1:end);gluc3=gluc3(:);
gluc6ma = Glucose_6MHFDa(:,1:end);gluc6ma=gluc6ma(:);
gluc6mc = Glucose_6MHFDc(:,1:end);gluc6mc=gluc6mc(:);
gluc = [gluc1;gluc2;gluc3;gluc6ma;gluc6mc];

% insulin
ins1 = Insulin_1M(:,1:end-1);ins1=ins1(:);
ins2 = Insulin_2M(:,1:end-1);ins2=ins2(:);
ins3 = Insulin_3M(:,1:end-1);ins3=ins3(:);
ins6ma = Insulin_6Ma(:,1:end-1);ins6ma=ins6ma(:);
ins6mc = Insulin_6Mc(:,1:end-1);ins6mc=ins6mc(:);
ins = [ins1;ins2;ins3;ins6ma;ins6mc];

% time
times = linspace(0, 28);

% for plotspread
cat_idx = [repmat(0, length(Glucose_1MHFD(:,1)),1);
    repmat(1, length(Glucose_2MHFD(:,1)),1);
    repmat(2, length(Glucose_3MHFD(:,1)),1);
    repmat(3, length(Glucose_6MHFDa(:,1)),1);
    repmat(4, length(Glucose_6MHFDc(:,1)),1)];
cat_idx = repmat(cat_idx, length(t), 1);
colors = repmat([0 0 0],5,1);

xNames = {'0', '4', '6', '8','11', '12', '13', '17', '18', '22', '24', '26'};
xValues = t;

% close all plots we do not want
close all;

%% style 6 dots + lines + best polynomial in color

figure();subplot(1,2,1);hold on;
for i = 1:length(m_gluc(:,1))
    plot( t(~isnan(m_gluc(i,:))), m_gluc(i, ~isnan(m_gluc(i,:))), '-k','Color', [1, 0, 0, 0.3])
end
plotSpread(m_gluc,'xNames', xNames, 'xValues', xValues, 'categoryIdx', cat_idx, 'categoryMarkers', {'.', '.', '.', '.' , '.'}, 'categoryColors', colors, 'showMM', 0, 'spreadWidth', 3);
plot(times, polyval(poly_gluc, times), '-.b', 'LineWidth', 1.5);

xlabel('Time  (weeks HFCD)');
ylabel('Glucose  (mM)');
set(gca,'XTickMode', 'auto', 'XTick', [0 4 8 12 16 20 24 28], 'XTickLabel', {'0', '4', '8', '12', '16', '20', '24', '28'});
set(gca, 'FontSize', 12);
ylim([0 18]);
xlim([-3 30]);

subplot(1,2,2);hold on;
m_ins = m_ins*29;% ng/ml -> mU/ml
for i = 1:length(m_ins(:,1))
    plot( t(~isnan(m_ins(i,:))), m_ins(i, ~isnan(m_ins(i,:))),'-k', 'Color', [1, 0, 0, 0.3])
end
plotSpread(m_ins,'xNames', xNames, 'xValues', xValues, 'categoryIdx', cat_idx, 'categoryMarkers', {'.', '.', '.', '.' , '.'}, 'categoryColors', colors, 'showMM', 0, 'spreadWidth', 3);
plot(times, polyval(poly_ins, times)*29, '-.b', 'LineWidth', 1.5);

xlabel('Time  (weeks HFCD)');
% ylabel('Insulin  (ng/ml)');
ylabel('Insulin (mU/ml)');
set(gca,'XTickMode', 'auto', 'XTick', [0 4 8 12 16 20 24 28], 'XTickLabel', {'0', '4', '8', '12', '16', '20', '24', '28'});
set(gca, 'FontSize', 12);
xlim([-3 30]);

% set(gcf,'PaperUnits','inches','PaperPosition',[0 0 8 3])
% finally, '-r0' did the trick;
fig = gcf;
fig.PaperPositionMode = 'auto';
fig.PaperUnits = 'inches';
fig.PaperPosition = [0 0 7.1 3];
print('gluc_style6', '-depsc', '-r0');
