# Supplementary material for: Male apoE*3‐Leiden.CETP mice on high‐fat high‐cholesterol diet exhibit a biphasic dyslipidemic response, mimicking the changes in plasma lipids observed through life in men
Source: Physiol Rep. 2017 Oct 16;5(19):e13376. doi: 10.14814/phy2.13376 (PMC5641925; doi:10.14814/phy2.13376)
Supplement: Supplementary file 4 — Data S2. Matlab code to reproduce the mixed modeling results. [file PHY2-5-e13376-s004.zip › phy213376-sup-0004-DataS2/SimDataFig_Manuscript_Longitudinal_Z/Data/style6_mcr.m]

% style6_mcr

% style6_egp

addpath('FE/plotSpread');
addpath('./Glucose');wbgt;

% for plotspread
cat_idx = [repmat(0, length(GlucSS(:,1)),1);
    repmat(1, length(GlucSS(:,1)),1);
    repmat(2, length(GlucSS(:,1)),1);
    repmat(3, length(GlucSS(:,1)),1)];
% cat_idx = repmat(cat_idx, length(t), 1);
colors = repmat([0 0 0],4,1);
xNames = {'3', '9', '15', '27'};
xValues = [3 9 15 27];

% close figures we do not need
close all;

V = 1000*V; % from l/kg --> ml/kg
MCR = 1000*MCR; % from l/kg/min --> ml/kg/min

% figure to use
vars = {'MRT', 'F', 'AUC', 'V','A', 'MCR'};
varlabels = {'Mean Residence Time (min)', 'Bioavailability (fraction)', 'AUC (\mumol*min/l', 'Apparent Volume (ml/kg)', 'Pool Size (\mumol/kg)', 'MCR (ml/kg/min)'};

i = 1;figure();
for var = vars;
    subplot(3,2,i);
    plot(xValues, eval(var{:}), 'Color', [1 0 0 0.3]);
    plotSpread(eval(var{:}), 'xNames', xNames, 'xValues', xValues,'categoryIdx', cat_idx,'categoryMarkers', {'.', '.', '.' , '.'},  'categoryColors', colors, 'showMM', 0, 'spreadWidth', 3);
    set(gca, 'FontSize', 12);
    ylabel(varlabels{i});
    xlabel('Time (weeks HFCD)');
    xlim([0 30]);
    i = i+1;
end

fig = gcf;
fig.PaperPositionMode = 'auto';
fig.PaperUnits = 'inches';
fig.PaperPosition = [0 0 7.1 8];
print('mcr_style6', '-depsc', '-r0');
