# Supplementary material for: Male apoE*3‐Leiden.CETP mice on high‐fat high‐cholesterol diet exhibit a biphasic dyslipidemic response, mimicking the changes in plasma lipids observed through life in men
Source: Physiol Rep. 2017 Oct 16;5(19):e13376. doi: 10.14814/phy2.13376 (PMC5641925; doi:10.14814/phy2.13376)
Supplement: Supplementary file 4 — Data S2. Matlab code to reproduce the mixed modeling results. [file PHY2-5-e13376-s004.zip › phy213376-sup-0004-DataS2/SimDataFig_Manuscript_Longitudinal_Z/Data/VLDLprod/VLDLprod_6Ma.m]

% VLDL production after 6M HFD

VLDLprod_6MHFD = [   
    2.43	6.15	6.945	3.77	2.385	2.255	6.465	4.285	0.174	7.86
    2.295	4.57	5.395	3.455	3.46	2.375	5.385	4.565	0.147	7.87
    3.62	4.65	6.37	2.82	3.97	3.1     6.55	5.51	0.252	6.19
    10.55	12.675	11.475	2.675	10.875	8.85	10.85	12.625	5.9225	22.675];

BW_6MHFD = [ 42.3   54.6    59.5    53.4    52.2    60.2    65.8    48.3    53.9    49.4 ];

VLDLprod6 =zeros(1,length(VLDLprod_6MHFD));
t = [30 60 180];
for i = 1:length(VLDLprod_6MHFD)
    f = polyfit(t, VLDLprod_6MHFD(2:end,i)',1);
    VLDLprod6(i) = f(1);
    % h = plot(t,polyval(f,t), '-', t, VLDLprod_6MHFD(2:end,i), 'o', 'Color', hue(i,:), 'LineWidth', 2, 'MarkerSize', 10);
end


% removing outlier (negative VLDL production)
VLDLprod6 = VLDLprod6([1:3, 5:10]);
BW_6MHFD = BW_6MHFD([1:3, 5:10]);
