# Supplementary material for: Male apoE*3‐Leiden.CETP mice on high‐fat high‐cholesterol diet exhibit a biphasic dyslipidemic response, mimicking the changes in plasma lipids observed through life in men
Source: Physiol Rep. 2017 Oct 16;5(19):e13376. doi: 10.14814/phy2.13376 (PMC5641925; doi:10.14814/phy2.13376)
Supplement: Supplementary file 5 — Data S3. Summary of results from gene expression analysis. [file PHY2-5-e13376-s005.xlsx]

## Sheet: 2M vs 1M
probe	gene.names	logFC	AveExpr	t	P.Value	adj.P.Val	B
ENSMUSG00000038393	Txnip	2.16091	9.68853	6.13885	1.24263e-07	0.000850083	7.12586

## Sheet: 3M vs 1M
probe	gene.names	logFC	AveExpr	t	P.Value	adj.P.Val	B
ENSMUSG00000004038	Gstm3	2.75402	7.58799	6.74516	1.3761e-08	4.6472e-05	9.54548
ENSMUSG00000023031	Cela1	-2.65561	7.05532	-4.06324	0.000167329	0.00397897	0.688182
ENSMUSG00000026822	Lcn2	1.93077	6.78915	5.58142	9.21322e-07	0.000169202	5.57577
ENSMUSG00000072849	Serpina1e	-1.92046	9.83119	-5.2763	2.71854e-06	0.000338137	4.55171
ENSMUSG00000037411	Serpine1	1.90812	6.01945	5.01739	6.73261e-06	0.000550951	3.71493
ENSMUSG00000001506	Col1a1	1.86517	6.4662	4.77384	1.56182e-05	0.000868652	2.92459
ENSMUSG00000050335	Lgals3	1.8108	5.73465	6.02855	1.85101e-07	7.5319e-05	7.051
ENSMUSG00000035186	Ubd	1.77661	5.95666	4.7946	1.45446e-05	0.000842196	3.00315
ENSMUSG00000032802	Srxn1	1.60044	9.27541	4.88964	1.04844e-05	0.000709805	3.27238
ENSMUSG00000079293	Clec7a	1.58939	7.27686	5.61763	8.09653e-07	0.000167066	5.69466
ENSMUSG00000029661	Col1a2	1.51998	6.13037	4.80367	1.40983e-05	0.000836926	3.02826
ENSMUSG00000073421	H2-Ab1	1.44083	5.97962	6.56153	2.68298e-08	4.6472e-05	8.86959
ENSMUSG00000062181	Ces3b	-1.43154	6.0407	-5.64161	7.43199e-07	0.000167066	5.77767
ENSMUSG00000080738	Mup-ps22	-1.4212	9.60147	-3.85981	0.000320681	0.00612787	0.074493
ENSMUSG00000032231	Anxa2	1.37874	7.43775	5.0773	5.46399e-06	0.000485377	3.88659
ENSMUSG00000015568	Lpl	1.36371	8.5555	4.88598	1.06175e-05	0.000709805	3.25594
ENSMUSG00000024610	Cd74	1.34306	4.98717	5.34633	2.12316e-06	0.000280296	4.76632
ENSMUSG00000060586	H2-Eb1	1.33253	6.73451	6.28079	7.43325e-08	7.04985e-05	7.95162
ENSMUSG00000040562	Gstm2	1.32925	6.91432	6.22544	9.08361e-08	7.04985e-05	7.76608
ENSMUSG00000056708	Ier5	1.31309	6.34263	6.13109	1.27799e-07	7.04985e-05	7.43853
ENSMUSG00000030378	Sult2a8	-1.30961	6.66629	-3.06972	0.00342936	0.0304307	-2.11724
ENSMUSG00000021453	Gadd45g	-1.29535	6.71112	-4.83375	1.27128e-05	0.000790619	3.10145
ENSMUSG00000050440	Hamp	-1.29302	7.23132	-4.06917	0.000164151	0.00394019	0.681149
ENSMUSG00000038147	Cd84	1.28132	4.38461	6.02547	1.87169e-07	7.5319e-05	6.89912
ENSMUSG00000069516	Lyz2	1.27856	7.8652	6.09621	1.44972e-07	7.08395e-05	7.32364
ENSMUSG00000045382	Cxcr4	1.27415	4.8743	5.33446	2.21409e-06	0.000285785	4.71594
ENSMUSG00000026043	Col3a1	1.26747	6.36582	4.19286	0.000109751	0.00301109	1.10346
ENSMUSG00000066154	Mup3	-1.26624	10.5628	-3.95107	0.000239952	0.00490004	0.354584
ENSMUSG00000054263	Lifr	-1.25417	7.44849	-5.68982	6.25501e-07	0.000167066	5.93543
ENSMUSG00000027346	Gpcpd1	-1.25263	7.28109	-4.29551	7.82983e-05	0.00241279	1.37366
ENSMUSG00000068877	Selenbp2	-1.23012	6.57655	-3.77156	0.00042327	0.00734921	-0.195225
ENSMUSG00000021208	Ifi27l2b	1.22998	6.09309	5.64158	7.43277e-07	0.000167066	5.77742
ENSMUSG00000058135	Gstm1	1.21009	10.6316	6.0742	1.56972e-07	7.15898e-05	7.24678
ENSMUSG00000028715	Cyp4a14	1.19366	8.63767	3.39452	0.00133808	0.0163194	-1.26353
ENSMUSG00000021135	Slc10a1	-1.19264	5.74416	-5.04973	6.01547e-06	0.00051409	3.81375
ENSMUSG00000025351	Cd63	1.18925	8.53228	4.2449	9.25199e-05	0.00275186	1.21702
ENSMUSG00000057933	Gsta2	1.18611	5.71172	5.82758	3.81686e-07	0.000118687	6.38053
ENSMUSG00000027004	Frzb	1.1859	5.64837	4.31333	7.38148e-05	0.00234869	1.49117
ENSMUSG00000031271	Serpina7	1.17164	6.76732	4.96808	7.99079e-06	0.000614214	3.53655
ENSMUSG00000036594	H2-Aa	1.12054	6.99384	4.77634	1.54847e-05	0.000868288	2.91061
ENSMUSG00000079547	H2-DMb1	1.11424	5.74557	4.49778	3.98887e-05	0.00161467	2.07087
ENSMUSG00000022665	Ccdc80	1.11298	5.36632	4.38828	5.75485e-05	0.00197073	1.74075
ENSMUSG00000018411	Mapt	1.10925	4.34944	5.60502	8.46925e-07	0.000167066	5.51423
ENSMUSG00000015854	Cd5l	1.10349	10.4841	5.0475	6.06233e-06	0.00051409	3.79493
ENSMUSG00000096956	Snhg18	1.09708	4.97397	4.88409	1.0687e-05	0.000709805	3.2895
ENSMUSG00000029656	C8b	-1.0942	6.73697	-4.71746	1.8943e-05	0.000998162	2.71535
ENSMUSG00000076431	Sox4	1.09065	5.51186	3.02239	0.00391671	0.0332434	-2.07977
ENSMUSG00000031767	Nudt7	-1.0873	8.93696	-4.90242	1.00313e-05	0.000700091	3.31379
ENSMUSG00000029822	Osbpl3	1.08159	5.09358	5.67597	6.57282e-07	0.000167066	5.84559
ENSMUSG00000051483	Cbr1	1.06746	5.61116	4.49397	4.04025e-05	0.00162585	2.05274
ENSMUSG00000058672	Tubb2a	1.06335	7.50646	3.02332	0.00390649	0.0331979	-2.23654
ENSMUSG00000038754	Elovl3	-1.05236	5.41051	-4.22026	0.000100322	0.00286458	1.18282
ENSMUSG00000048126	Col6a3	1.0519	6.83663	3.35908	0.00148633	0.0173567	-1.32618
ENSMUSG00000001025	S100a6	1.05033	5.02517	4.92706	9.21162e-06	0.00067039	3.41821
ENSMUSG00000058207	Serpina3k	-1.03257	11.9355	-4.68114	2.14423e-05	0.0010707	2.61824
ENSMUSG00000038642	Ctss	1.02643	8.12157	5.82853	3.80387e-07	0.000118687	6.40765
ENSMUSG00000027513	Pck1	-1.02097	11.9844	-4.62027	2.63737e-05	0.00124429	2.42265
ENSMUSG00000018927	Ccl6	1.01145	6.60563	3.60307	0.000713072	0.0105081	-0.659353
ENSMUSG00000063354	Slc39a4	1.00844	5.94803	5.08547	5.3103e-06	0.000485377	3.93559
ENSMUSG00000002769	Gnmt	-1.00575	10.4082	-5.20307	3.51749e-06	0.000375986	4.30843
ENSMUSG00000026547	Tagln2	1.00546	7.66488	4.41001	5.35255e-05	0.00187778	1.73084
ENSMUSG00000015340	Cybb	1.00197	6.81822	5.42663	1.59776e-06	0.000227714	5.05321
ENSMUSG00000039519	Cyp7b1	-1.00063	6.86314	-3.87649	0.000304193	0.00589514	0.107353

## Sheet: 6M vs 1M
probe	gene.names	logFC	AveExpr	t	P.Value	adj.P.Val	B
ENSMUSG00000072849	Serpina1e	-2.97783	9.83119	-9.72173	3.3497e-13	2.29153e-10	19.8737
ENSMUSG00000035186	Ubd	2.92111	5.95666	8.87448	6.42592e-12	3.13998e-09	16.9483
ENSMUSG00000038754	Elovl3	-2.57525	5.41051	-11.008	4.41832e-15	1.51129e-11	23.9528
ENSMUSG00000030378	Sult2a8	-2.56145	6.66629	-6.74529	1.37544e-08	7.02194e-07	9.52137
ENSMUSG00000004038	Gstm3	2.45971	7.58799	6.96793	6.1193e-09	3.98582e-07	10.3152
ENSMUSG00000026822	Lcn2	2.42032	6.78915	7.96014	1.67829e-10	2.73361e-08	13.8213
ENSMUSG00000066154	Mup3	-2.27867	10.5628	-8.46297	2.76717e-11	7.28086e-09	15.5719
ENSMUSG00000023031	Cela1	-2.27477	7.05532	-4.1998	0.000107287	0.0008312	0.830438
ENSMUSG00000068877	Selenbp2	-2.23889	6.57655	-7.8438	2.55289e-10	3.71581e-08	13.4042
ENSMUSG00000001506	Col1a1	2.16873	6.4662	6.28233	7.39175e-08	2.44285e-06	7.92354
ENSMUSG00000080738	Mup-ps22	-2.08638	9.60147	-6.72742	1.46781e-08	7.32941e-07	9.44495
ENSMUSG00000078689	Mup6	-2.04649	10.1717	-7.6892	4.46296e-10	5.26574e-08	12.8566
ENSMUSG00000029304	Spp1	1.9286	6.63921	6.83248	1.00163e-08	5.48174e-07	9.84249
ENSMUSG00000025351	Cd63	1.92035	8.53228	8.10272	1.00484e-10	1.85787e-08	14.3062
ENSMUSG00000024610	Cd74	1.91684	4.98717	8.66567	1.34549e-11	4.38311e-09	16.1814
ENSMUSG00000062181	Ces3b	-1.90242	6.0407	-8.81114	8.0374e-12	3.43649e-09	16.7763
ENSMUSG00000018411	Mapt	1.89653	4.34944	11.2614	1.92909e-15	1.31969e-11	24.3006
ENSMUSG00000073421	H2-Ab1	1.88137	5.97962	9.72806	3.27762e-13	2.29153e-10	19.8224
ENSMUSG00000050335	Lgals3	1.87961	5.73465	7.00171	5.41161e-09	3.62949e-07	10.4666
ENSMUSG00000015568	Lpl	1.87736	8.5555	7.96084	1.67404e-10	2.73361e-08	13.8078
ENSMUSG00000058207	Serpina3k	-1.85261	11.9355	-9.99034	1.33467e-13	1.74303e-10	20.758
ENSMUSG00000027983	Cyp2u1	-1.82319	6.3975	-10.1268	8.38844e-14	1.74303e-10	21.2173
ENSMUSG00000060586	H2-Eb1	1.81874	6.73451	9.90545	1.78354e-13	1.74303e-10	20.4736
ENSMUSG00000029661	Col1a2	1.80517	6.13037	6.49065	3.47109e-08	1.38864e-06	8.66585
ENSMUSG00000079293	Clec7a	1.80286	7.27686	7.42375	1.1676e-09	1.12202e-07	11.9208
ENSMUSG00000076431	Sox4	1.80248	5.51186	5.77492	4.61109e-07	9.91964e-06	6.19689
ENSMUSG00000036594	H2-Aa	1.73669	6.99384	8.6056	1.66544e-11	4.95361e-09	16.0672
ENSMUSG00000048126	Col6a3	1.73123	6.83663	6.41394	4.58602e-08	1.72379e-06	8.35381
ENSMUSG00000003534	Ddr1	1.70335	5.57002	4.72452	1.84911e-05	0.000197344	2.65369
ENSMUSG00000069516	Lyz2	1.6682	7.8652	9.3629	1.15976e-12	6.61161e-10	18.6669
ENSMUSG00000031767	Nudt7	-1.65261	8.93696	-8.84509	7.12878e-12	3.2512e-09	16.8941
ENSMUSG00000079547	H2-DMb1	1.61983	5.74557	7.55373	7.28809e-10	7.8759e-08	12.3987
ENSMUSG00000085939	Cd63-ps	1.60456	5.1816	7.14684	3.19241e-09	2.42659e-07	10.9697
ENSMUSG00000014329	Bicc1	1.5977	5.63047	5.99894	2.05971e-07	5.37804e-06	6.96086
ENSMUSG00000030342	Cd9	1.58937	5.95778	5.63679	7.5609e-07	1.45702e-05	5.67406
ENSMUSG00000087579	1500017E21Rik	-1.58176	5.5951	-6.24289	8.52729e-08	2.72594e-06	7.78174
ENSMUSG00000054827	Cyp2c50	-1.58162	7.28124	-4.56648	3.16433e-05	0.000303607	1.98052
ENSMUSG00000050445	Cyp8b1	-1.5521	6.08059	-6.24716	8.39625e-08	2.69666e-06	7.76492
ENSMUSG00000066071	Cyp4a12a	-1.54242	6.44475	-5.55735	1.00386e-06	1.80248e-05	5.3398
ENSMUSG00000026043	Col3a1	1.52791	6.36582	5.80236	4.1787e-07	9.42692e-06	6.23607
ENSMUSG00000032231	Anxa2	1.52119	7.43775	6.58156	2.49465e-08	1.12276e-06	8.92492
ENSMUSG00000039519	Cyp7b1	-1.5187	6.86314	-6.90515	7.68936e-09	4.50055e-07	10.0689
ENSMUSG00000001025	S100a6	1.47944	5.02517	7.96502	1.64902e-10	2.73361e-08	13.7894
ENSMUSG00000038642	Ctss	1.47841	8.12157	9.92786	1.65199e-13	1.74303e-10	20.5697
ENSMUSG00000022665	Ccdc80	1.47017	5.36632	6.62316	2.14449e-08	9.97991e-07	9.14322
ENSMUSG00000045382	Cxcr4	1.45339	4.8743	6.89783	7.89683e-09	4.50185e-07	10.0957
ENSMUSG00000038147	Cd84	1.45258	4.38461	7.76909	3.34351e-10	4.39864e-08	13.0628
ENSMUSG00000040584	Abcb1a	1.451	4.46523	8.75449	9.82109e-12	3.73256e-09	16.4046
ENSMUSG00000027004	Frzb	1.4444	5.64837	5.96465	2.33075e-07	5.92739e-06	6.82757
ENSMUSG00000068086	Cyp2d9	-1.44288	9.11738	-7.04046	4.70017e-09	3.28101e-07	10.551
ENSMUSG00000029822	Osbpl3	1.43728	5.09358	8.61581	1.6061e-11	4.95361e-09	16.0234
ENSMUSG00000057933	Gsta2	1.43458	5.71172	8.06507	1.15046e-10	2.07114e-08	14.1744
ENSMUSG00000055541	Lair1	1.43186	4.77468	8.78772	8.73154e-12	3.51367e-09	16.5683
ENSMUSG00000035836	Ugt2b1	-1.4241	7.46169	-8.2819	5.28454e-11	1.20505e-08	14.9354
ENSMUSG00000022505	Emp2	1.4194	5.85222	6.38508	5.09238e-08	1.84322e-06	8.29068
ENSMUSG00000003053	Cyp2c29	-1.41561	8.74959	-4.67227	2.21002e-05	0.000226667	2.32663
ENSMUSG00000051483	Cbr1	1.41177	5.61116	6.76194	1.29463e-08	6.76073e-07	9.62061
ENSMUSG00000054263	Lifr	-1.40909	7.44849	-7.56791	6.92314e-10	7.6389e-08	12.4172
ENSMUSG00000005397	Nid1	1.40541	4.47276	7.3857	1.34049e-09	1.23923e-07	11.759
ENSMUSG00000063354	Slc39a4	1.39688	5.94803	8.11299	9.68454e-11	1.84033e-08	14.3535
ENSMUSG00000026547	Tagln2	1.39551	7.66488	7.21786	2.46602e-09	2.00833e-07	11.1774
ENSMUSG00000079015	Serpina1c	-1.39446	11.1407	-10.0241	1.18942e-13	1.74303e-10	20.8754
ENSMUSG00000032802	Srxn1	1.39234	9.27541	5.09179	5.19427e-06	6.89981e-05	3.72561
ENSMUSG00000037411	Serpine1	1.38244	6.01945	4.06712	0.000165246	0.00119751	0.542935
ENSMUSG00000079419	Ms4a6c	1.36937	6.06917	8.15476	8.33578e-11	1.67721e-08	14.5001
ENSMUSG00000030605	Mfge8	1.36476	7.48315	6.93736	6.83911e-09	4.26315e-07	10.1853
ENSMUSG00000015340	Cybb	1.35164	6.81822	8.53981	2.10454e-11	5.75887e-09	15.8391
ENSMUSG00000017631	Abr	1.34439	4.97507	8.56772	1.90557e-11	5.43166e-09	15.8629
ENSMUSG00000021135	Slc10a1	-1.3436	5.74416	-6.78618	1.18538e-08	6.28617e-07	9.67501
ENSMUSG00000068083	Cyp2d40	-1.33685	5.46113	-4.90596	9.90931e-06	0.000119138	3.19284
ENSMUSG00000031271	Serpina7	1.32801	6.76732	6.52679	3.04403e-08	1.27756e-06	8.75017
ENSMUSG00000029656	C8b	-1.32314	6.73697	-6.75649	1.32056e-08	6.8439e-07	9.54377
ENSMUSG00000028715	Cyp4a14	1.31658	8.63767	4.45211	4.64952e-05	0.000421289	1.60594
ENSMUSG00000042834	Nrep	-1.28596	5.1391	-6.50864	3.25153e-08	1.31619e-06	8.72914
ENSMUSG00000026574	Dpt	1.27416	4.49131	4.9044	9.96288e-06	0.000119363	3.31228
ENSMUSG00000000682	Cd52	1.26696	5.91795	7.81001	2.8841e-10	4.02655e-08	13.2966
ENSMUSG00000037902	Sirpa	1.25527	7.24978	7.99241	1.49419e-10	2.62096e-08	13.9235
ENSMUSG00000056124	B4galt6	1.25434	4.86408	6.13547	1.25793e-07	3.68549e-06	7.4543
ENSMUSG00000003477	Inmt	-1.25379	8.30005	-5.53209	1.0984e-06	1.95681e-05	5.22782
ENSMUSG00000022372	Sla	1.24883	4.35347	6.94211	6.72193e-09	4.25785e-07	10.2404
ENSMUSG00000026358	Rgs1	1.23718	6.04978	3.97517	0.000222145	0.00152274	0.221964
ENSMUSG00000070436	Serpinh1	1.23428	6.20278	7.09948	3.79235e-09	2.81994e-07	10.7926
ENSMUSG00000027559	Car3	-1.23321	12.3322	-6.22533	9.08717e-08	2.85162e-06	7.68982
ENSMUSG00000039936	Pik3cd	1.22892	5.81519	8.26661	5.58202e-11	1.23183e-08	14.8839
ENSMUSG00000027346	Gpcpd1	-1.2214	7.28109	-4.97634	7.76497e-06	9.72897e-05	3.32954
ENSMUSG00000058715	Fcer1g	1.21311	4.92788	7.172	2.91338e-09	2.26482e-07	11.0559
ENSMUSG00000026981	Il1rn	1.20943	6.44103	5.99221	2.11027e-07	5.44768e-06	6.87595
ENSMUSG00000049866	Arl4c	1.20716	5.05805	6.77493	1.23487e-08	6.49826e-07	9.67441
ENSMUSG00000021208	Ifi27l2b	1.20651	6.09309	6.29158	7.14807e-08	2.39705e-06	7.95025
ENSMUSG00000026839	Upp2	-1.20331	10.9978	-5.71185	5.78069e-07	1.17346e-05	5.88201
ENSMUSG00000024424	Ttc39c	-1.19214	7.46213	-7.74353	3.66707e-10	4.64563e-08	13.0386
ENSMUSG00000050440	Hamp	-1.18791	7.23132	-4.44822	4.7106e-05	0.000424575	1.59222
ENSMUSG00000024538	Ppic	1.18681	4.36034	7.67553	4.68921e-10	5.43709e-08	12.7624
ENSMUSG00000030536	Iqgap1	1.18476	5.33664	6.6346	2.05714e-08	9.77285e-07	9.18353
ENSMUSG00000022488	Nckap1l	1.17742	4.64387	7.68911	4.46445e-10	5.26574e-08	12.8302
ENSMUSG00000059498	Fcgr3	1.17685	5.19881	7.86681	2.34949e-10	3.4941e-08	13.4837
ENSMUSG00000023886	Smoc2	1.17622	4.97169	5.2673	2.80613e-06	4.26594e-05	4.48346
ENSMUSG00000039601	Rcan2	1.17542	4.24034	7.2008	2.62381e-09	2.11171e-07	11.1186
ENSMUSG00000026395	Ptprc	1.1717	4.72108	7.41683	1.1973e-09	1.12202e-07	11.8908
ENSMUSG00000026728	Vim	1.1709	5.78163	7.47965	9.53303e-10	9.88113e-08	12.1388
ENSMUSG00000031451	Gas6	1.1703	6.98128	6.64631	1.97142e-08	9.4311e-07	9.15526
ENSMUSG00000030278	Cidec	1.16832	5.37854	4.81128	1.37345e-05	0.000155046	2.94202
ENSMUSG00000026669	Mcm10	-1.1649	6.80669	-8.9968	4.17588e-12	2.19748e-09	17.4163
ENSMUSG00000028581	Laptm5	1.16378	7.48798	7.94245	1.7887e-10	2.8457e-08	13.7436
ENSMUSG00000026360	Rgs2	1.16185	6.89281	5.80635	4.11917e-07	9.36596e-06	6.20601
ENSMUSG00000005087	Cd44	1.16115	5.88161	7.82188	2.7631e-10	3.93799e-08	13.338
ENSMUSG00000006519	Cyba	1.1559	5.63252	6.9626	6.23896e-09	3.98885e-07	10.3249
ENSMUSG00000025375	Aatk	-1.14106	6.19307	-3.4876	0.0010127	0.00531279	-1.27572
ENSMUSG00000020810	Cygb	1.13226	5.60038	6.52202	3.09727e-08	1.29198e-06	8.78014
ENSMUSG00000052974	Cyp2f2	-1.13182	8.59629	-7.73481	3.78441e-10	4.70712e-08	13.0097
ENSMUSG00000027712	Anxa5	1.12986	7.86401	7.33657	1.60221e-09	1.4422e-07	11.5974
ENSMUSG00000020100	Slc29a3	1.12804	4.87768	6.68793	1.69453e-08	8.33977e-07	9.37065
ENSMUSG00000026600	Soat1	1.12401	4.32651	6.39665	4.88294e-08	1.80563e-06	8.35409
ENSMUSG00000005054	Cstb	1.12381	7.55157	6.57203	2.58252e-08	1.15471e-06	8.88101
ENSMUSG00000024030	Abcg1	1.12364	4.67832	5.49968	1.23264e-06	2.1348e-05	5.28472
ENSMUSG00000025479	Cyp2e1	-1.11291	10.0329	-4.64519	2.42332e-05	0.000245963	2.25877
ENSMUSG00000049775	Tmsb4x	1.11267	10.7134	6.89027	8.11701e-09	4.55151e-07	10.0268
ENSMUSG00000071177	Serpina1d	-1.11257	9.7981	-8.40811	3.36555e-11	8.52731e-09	15.3795
ENSMUSG00000024397	Aif1	1.11107	5.72183	7.22632	2.3914e-09	1.97103e-07	11.2492
ENSMUSG00000026103	Gls	1.10686	5.13475	7.19033	2.72559e-09	2.14319e-07	11.1233
ENSMUSG00000028059	Arhgef2	1.09998	5.22777	4.78477	1.50435e-05	0.000166795	2.86197
ENSMUSG00000031788	Kifc3	1.09625	5.19854	5.59491	8.7806e-07	1.6412e-05	5.5762
ENSMUSG00000024620	Pdgfrb	1.0918	4.48726	5.78812	4.39772e-07	9.6399e-06	6.2675
ENSMUSG00000002233	Rhoc	1.08928	6.54845	6.04084	1.77071e-07	4.78791e-06	7.03547
ENSMUSG00000000567	Sox9	1.08826	6.13916	5.37895	1.89178e-06	3.05228e-05	4.77677
ENSMUSG00000024694	Keg1	-1.0864	5.55381	-6.58396	2.47296e-08	1.12036e-06	8.97592
ENSMUSG00000031827	Cotl1	1.08596	7.37988	7.09261	3.88825e-09	2.8593e-07	10.7345
ENSMUSG00000035780	Ugt2a3	-1.07467	7.8005	-8.12141	9.39617e-11	1.83655e-08	14.3704
ENSMUSG00000022148	Fyb	1.07438	4.41908	7.60096	6.14211e-10	6.88822e-08	12.5007
ENSMUSG00000017754	Pltp	1.07235	5.65779	5.87915	3.17101e-07	7.49287e-06	6.52931
ENSMUSG00000021281	Tnfaip2	1.07224	5.9704	6.15313	1.1801e-07	3.51004e-06	7.46904
ENSMUSG00000034993	Vat1	1.0717	5.43791	7.04103	4.69058e-09	3.28101e-07	10.6017
ENSMUSG00000018927	Ccl6	1.06869	6.60563	4.42876	5.02745e-05	0.000447823	1.57627
ENSMUSG00000029622	Arpc1b	1.06867	7.813	7.88623	2.19061e-10	3.33022e-08	13.5438
ENSMUSG00000039457	Ppl	1.06768	4.79015	6.56084	2.68974e-08	1.18036e-06	8.92904
ENSMUSG00000056708	Ier5	1.06734	6.34263	5.71511	5.71365e-07	1.17027e-05	5.91692
ENSMUSG00000024677	Ms4a6b	1.06534	4.45944	5.18568	3.73898e-06	5.31775e-05	4.23826
ENSMUSG00000030934	Oat	-1.06443	9.53491	-5.74826	5.07367e-07	1.07127e-05	5.98996
ENSMUSG00000030220	Arhgdib	1.06442	4.40748	6.31331	6.60669e-08	2.25982e-06	8.06952
ENSMUSG00000048865	Arhgap30	1.04397	4.01034	6.20303	9.85137e-08	3.03573e-06	7.68353
ENSMUSG00000020101	4632428N05Rik	1.03967	4.61528	5.63819	7.52338e-07	1.45388e-05	5.74989
ENSMUSG00000031502	Col4a1	1.03634	5.76114	6.56065	2.69165e-08	1.18036e-06	8.90684
ENSMUSG00000023057	Fabp2	-1.03405	6.28729	-6.73674	1.41891e-08	7.19018e-07	9.48189
ENSMUSG00000038400	Pmepa1	1.03359	4.22809	6.22034	9.25299e-08	2.8904e-06	7.74711
ENSMUSG00000021665	Hexb	1.03331	4.9742	7.42709	1.15353e-09	1.12202e-07	11.9486
ENSMUSG00000069662	Marcks	1.03055	7.60588	7.4409	1.09716e-09	1.08778e-07	11.9685
ENSMUSG00000006360	Crip1	1.02894	4.30722	6.17081	1.10699e-07	3.35085e-06	7.57912
ENSMUSG00000021190	Lgmn	1.02613	7.13507	6.13369	1.26603e-07	3.68549e-06	7.34111
ENSMUSG00000010307	Tmem86a	1.01996	4.9232	6.86259	8.97693e-09	4.95251e-07	9.97753
ENSMUSG00000000957	Mmp14	1.01891	6.37756	6.29842	6.97298e-08	2.34986e-06	7.94728
ENSMUSG00000020122	Egfr	-1.01515	8.17917	-5.12439	4.63479e-06	6.31605e-05	3.82961
ENSMUSG00000029445	Hpd	-1.01338	8.66437	-8.35302	4.0976e-11	9.77724e-09	15.1844
ENSMUSG00000023277	Twf2	1.01287	4.14572	5.75003	5.04151e-07	1.0692e-05	6.14377
ENSMUSG00000096956	Snhg18	1.01258	4.97397	5.04445	6.12727e-06	7.96895e-05	3.74102
ENSMUSG00000042129	Rassf4	1.01117	4.02511	6.91111	7.52444e-09	4.47606e-07	10.1053
ENSMUSG00000030409	Dmpk	1.00786	4.52271	5.6472	7.28499e-07	1.42941e-05	5.78992
ENSMUSG00000019232	Etnppl	-1.00601	5.9048	-5.93299	2.61233e-07	6.4555e-06	6.66897
ENSMUSG00000002602	Axl	1.00213	5.26408	6.60669	2.27682e-08	1.04535e-06	9.08535
ENSMUSG00000004730	Adgre1	1.0014	4.4777	6.51572	3.16896e-08	1.30596e-06	8.76797
